# Supplementary material for: Involvement of Non-Coding RNAs in the Glucose Metabolic Reprogramming of Oral Squamous Cell Carcinoma: From Mechanisms to Therapeutics
Source: Biology (Basel). 2026 Feb 24;15(5):373. doi: 10.3390/biology15050373 (PMC12984526; doi:10.3390/biology15050373)
Supplement: Supplementary file 1 [file biology-15-00373-s001.zip › Table S1.xlsx]

## Sheet: glycolytic gene
Table S1. Differential expression of glycolytic genes in OSCC tissues vs. ANT.
glycolytic gene	baseMean	log2FoldChange	lfcSE	stat	pvalue	padj
SLC2A1	58997.7	1.92838	0.201408	9.57451	1.02345e-21	4.59122e-20
HK2	10408.8	0.546299	0.194799	2.80443	0.00504062	0.0131167
PFKFB3	5871	0.158332	0.154603	1.02411	0.305781	0.420877
GAPDH	116479	-0.0320552	0.123907	-0.258703	0.795864	0.857074
ENO1	136536	0.551512	0.108164	5.09884	3.41736e-07	2.11384e-06
PKM	135784	0.654494	0.114643	5.70895	1.13675e-08	8.93679e-08
LDHA	70170.2	0.583891	0.134402	4.34435	1.39691e-05	6.46821e-05
