# Supplementary material for: Involvement of Non-Coding RNAs in the Glucose Metabolic Reprogramming of Oral Squamous Cell Carcinoma: From Mechanisms to Therapeutics
Source: Biology (Basel). 2026 Feb 24;15(5):373. doi: 10.3390/biology15050373 (PMC12984526; doi:10.3390/biology15050373)
Supplement: Supplementary file 1 [file biology-15-00373-s001.zip › Table S2.xlsx]

## Sheet: FPKM_glycolytic gene
Table S2. FPKM expression matrix of glycolytic genes in OSCC tissues and ANT.
glycolytic gene	TCGA-CV-6961-11A-01R-1915-07	TCGA-CV-6936-11A-01R-1915-07	TCGA-CV-7425-11A-01R-2081-07	TCGA-CV-6959-11A-01R-1915-07	TCGA-CV-6955-11A-01R-2016-07	TCGA-CV-7178-11A-01R-2016-07	TCGA-CV-6960-11A-01R-2016-07	TCGA-WA-A7GZ-11A-11R-A34R-07	TCGA-CV-6938-11A-01R-1915-07	TCGA-CV-7432-11A-01R-2132-07	TCGA-CV-6956-11A-01R-2016-07	TCGA-CV-7097-11A-01R-2016-07	TCGA-HD-8635-11A-01R-2403-07	TCGA-CV-7183-11A-01R-2016-07	TCGA-HD-A6HZ-11A-11R-A31N-07	TCGA-CV-7235-11A-01R-2016-07	TCGA-CV-7416-11A-01R-2081-07	TCGA-CV-7406-11A-01R-2081-07	TCGA-CV-6934-11A-01R-1915-07	TCGA-CV-7238-11A-01R-2016-07	TCGA-CV-6933-11A-01R-1915-07	TCGA-CV-7434-11A-01R-2132-07	TCGA-CV-6943-11A-01R-1915-07	TCGA-CV-7255-11A-01R-2016-07	TCGA-CV-7423-11A-01R-2081-07	TCGA-CV-6939-11A-01R-1915-07	TCGA-HD-A6I0-11A-11R-A31N-07	TCGA-CV-7252-11A-01R-2016-07	TCGA-CV-7438-11A-01R-2132-07	TCGA-CV-7091-11A-01R-2016-07	TCGA-CV-7103-11A-01R-2016-07	TCGA-CV-A463-01A-11R-A266-07	TCGA-CV-7102-01A-11R-2016-07	TCGA-CR-6471-01A-11R-1873-07	TCGA-CQ-A4CE-01A-11R-A266-07	TCGA-CQ-5333-01A-01R-2403-07	TCGA-DQ-7592-01A-11R-2081-07	TCGA-UF-A71E-01A-31R-A34R-07	TCGA-D6-A6EM-01A-21R-A31N-07	TCGA-CV-7416-01A-11R-2081-07	TCGA-CN-4737-01A-01R-1436-07	TCGA-IQ-A6SH-01A-12R-A34R-07	TCGA-CV-6938-01A-11R-1915-07	TCGA-CR-7401-01A-11R-2016-07	TCGA-UF-A71B-01A-12R-A34R-07	TCGA-CQ-A4CB-01A-11R-A24Z-07	TCGA-MT-A67F-01A-11R-A30B-07	TCGA-HD-7832-01A-11R-2132-07	TCGA-QK-A8Z7-01A-11R-A39I-07
SLC2A1	69.9083	59.4686	63.0835	20.7623	79.7438	38.537	107.353	12.6716	65.8013	5.8305	61.9628	5.6268	35.3956	45.9469	11.1491	8.2494	83.8477	19.6368	148.459	15.599	3.8776	10.7678	41.2695	74.7931	49.172	6.0553	52.652	44.8491	47.6703	3.2539	28.3148	259.22	178.951	164.558	61.4204	42.8897	444.982	187.616	20.9307	265.458	282.55	236.779	81.3774	165.853	146.225	102.155	247.919	130.928	69.2468
HK2	14.6652	22.0438	25.3735	21.7894	33.0842	6.7974	36.0538	22.6122	22.2229	2.849	40.21	23.7595	26.646	13.3513	10.2909	6.2698	24.2938	30.7326	28.8929	19.0865	2.4494	12.3134	23.046	15.5332	17.7539	14.6695	11.0441	21.2092	23.9042	39.2776	14.858	15.4326	12.6426	35.1589	34.3762	9.0633	44.6828	51.0848	13.3375	29.4489	31.3214	32.8685	19.5237	24.1081	22.8194	10.366	76.4212	31.3342	27.9555
PFKFB3	3.4073	14.2349	5.9909	5.8108	7.798	9.5621	24.1725	9.3433	18.1833	7.9642	32.0339	28.5209	6.7455	8.8525	6.4106	18.3854	14.3049	30.2499	16.1913	10.8557	2.2416	37.5868	10.0996	16.3973	6.7841	9.8881	21.7527	13.5828	6.6621	27.2523	5.7489	6.0044	10.722	14.1992	5.4039	6.7396	25.8192	16.3058	3.3274	24.2634	13.3674	15.2254	7.3584	14.7705	19.9514	22.426	46.3721	17.4448	10.1441
GAPDH	729.091	736.922	607.345	842.536	580.446	471.898	703.453	1159.67	381.691	446.601	792.766	1108.43	643.506	910.859	452.63	402.123	724.686	1570.92	569.819	851.556	261.88	489.929	662.956	609.765	569.421	1767.56	605.37	592.481	682.906	1725.71	802.556	793.888	1559.19	604.555	603.557	1059.39	1162.3	983.781	1033.75	693.701	621.819	1476.04	701.741	873.173	1487.5	912.242	654.396	1290.64	570.087
ENO1	366.599	382.784	488.732	248.633	340.474	287.308	435.811	126.597	262.723	322.14	412.356	160.888	355.387	361.757	325.254	296.283	449.404	194.317	249.47	215.579	124.685	338.95	324.811	375.691	509.092	67.0058	395.192	310.184	437.854	54.4375	314.125	380.152	749.466	409.872	327.27	681.24	348.851	354.302	755.934	430.394	430.938	452.678	552.5	559.511	625.488	672.648	337.78	786.421	174.547
PKM	211.608	160.444	235.31	163.651	200.333	120.956	214.734	179.384	123.653	113.496	193.819	177.85	170.512	158.023	92.3431	120.113	166.39	228.72	153.133	135.355	55.7173	175.497	134.046	207.131	172.276	209.266	201.199	124.683	195.114	215.786	153.367	187.107	410.122	222.369	170.498	423.09	185.705	292.888	503.807	358.742	327.153	486.476	332.027	264.803	333.352	473.965	214.134	467.483	156.861
LDHA	191.445	102.848	321.653	132.608	177.451	89.1174	130.794	99.1777	129.481	72.9841	170.609	126.826	128.607	122.37	62.6152	79.8759	161.876	207.166	79.5043	113.558	30.7889	77.7433	135.844	97.9166	135.357	68.8929	115.474	133.437	142.366	167.515	106.213	272.341	186.005	133.04	222.916	438.109	157.639	147.351	251.695	123.666	162.703	232.713	423.578	250.601	150.495	330.732	386.754	350.876	107.773
[truncated: 320 more columns]
