# Supplementary material for: Involvement of Non-Coding RNAs in the Glucose Metabolic Reprogramming of Oral Squamous Cell Carcinoma: From Mechanisms to Therapeutics
Source: Biology (Basel). 2026 Feb 24;15(5):373. doi: 10.3390/biology15050373 (PMC12984526; doi:10.3390/biology15050373)
Supplement: Supplementary file 1 [file biology-15-00373-s001.zip › Table S4.xlsx]

## Sheet: differential ncRNA
Table S4. Differentially expressed ncRNAs in OSCC tissues vs. ANT.
ncRNA	baseMean	log2FoldChange	lfcSE	stat	pvalue	padj
LINC01829	30.8578	-5.26917	0.266269	-19.7889	3.71253e-87	4.68545e-83
SCAT1	130.04	4.55213	0.279546	16.284	1.28178e-59	3.73312e-56
IL12A-AS1	13.3603	-3.86514	0.256569	-15.0647	2.76355e-51	4.35973e-48
FOXCUT	81.5419	-4.64152	0.308787	-15.0315	4.56858e-51	6.91903e-48
AC134312.5	71.0098	4.37432	0.297503	14.7034	6.12587e-49	7.99785e-46
C5orf34-AS1	87.2556	3.25409	0.223609	14.5526	5.62485e-48	6.45357e-45
AL358334.2	126.831	3.55279	0.247351	14.3633	8.79178e-47	8.11889e-44
LINC02156	32.0641	3.24646	0.228434	14.2118	7.73828e-46	6.23376e-43
ZFPM2-AS1	166.884	4.08771	0.290518	14.0704	5.77489e-45	3.97543e-42
LINC02577	168.977	4.51536	0.321343	14.0515	7.53681e-45	5.00629e-42
AC006460.1	453.271	5.27293	0.380793	13.8472	1.3218e-43	7.35968e-41
FOXD2-AS1	146.072	2.32359	0.170736	13.6093	3.52787e-42	1.64904e-39
HOXC-AS2	27.4733	3.69504	0.273201	13.525	1.11354e-41	4.96012e-39
LINC01322	338.793	5.40838	0.401136	13.4827	1.97841e-41	8.51213e-39
AL353807.5	109.264	2.53515	0.191334	13.2499	4.51935e-40	1.59917e-37
AC114956.1	29.4526	3.41241	0.257727	13.2404	5.12776e-40	1.78117e-37
AC010198.2	97.99	3.35343	0.253895	13.2079	7.89507e-40	2.62213e-37
ZNF710-AS1	251.61	-2.64199	0.202001	-13.0791	4.33595e-39	1.28256e-36
AC010226.1	19.1626	-2.22287	0.171845	-12.9353	2.84355e-38	7.32397e-36
LINC01614	72.1649	5.76737	0.447234	12.8957	4.76178e-38	1.19398e-35
LINC01798	5.0444	-3.75496	0.291275	-12.8915	5.02758e-38	1.25233e-35
LCAL1	352.428	4.82382	0.374575	12.8781	5.97916e-38	1.46054e-35
AC005165.1	63.5376	-5.74349	0.447996	-12.8204	1.26009e-37	3.00059e-35
LINC00460	97.4194	4.53659	0.356516	12.7248	4.3065e-37	9.88198e-35
LINC01615	312.995	3.52602	0.277301	12.7155	4.8499e-37	1.09302e-34
MYOSLID	222.687	3.3267	0.262019	12.6964	6.19003e-37	1.37057e-34
AFAP1-AS1	815.523	6.16978	0.489006	12.617	1.70242e-36	3.5737e-34
LINC01929	63.1092	4.9634	0.39363	12.6093	1.87654e-36	3.90382e-34
AC093827.4	50.785	-1.44065	0.114594	-12.5718	3.01763e-36	6.07731e-34
KLHDC7B-DT	71.7024	3.02564	0.245532	12.3228	6.82801e-35	1.22522e-32
GRASLND	75.9566	2.89189	0.238367	12.1321	7.13867e-34	1.15528e-31
AL513123.1	19.5031800763121	3.74626	0.313181	11.962	5.6212e-33	8.19231e-31
AC091563.1	69.9214	-3.39656	0.285114	-11.913	1.01243e-32	1.43032e-30
LHX1-DT	58.2443	4.7335	0.398224	11.8865	1.39071e-32	1.92171e-30
SLC8A1-AS1	12.9169	-3.92795	0.330495	-11.885	1.41559e-32	1.94899e-30
AC103702.2	202.775	5.05325	0.428987	11.7795	4.97819e-32	6.52195e-30
AC010343.3	65.9415	4.7473	0.411924	11.5247	9.90323e-31	1.12599e-28
LINC02454	48.8278	3.76993	0.331941	11.3572	6.8277e-30	7.36497e-28
AC011092.3	15.5828	2.93985	0.260401	11.2897	1.4748e-29	1.55108e-27
AP005212.4	3.51268	-4.47461	0.396421	-11.2875	1.51245e-29	1.58627e-27
AP001528.1	13.8768	-2.86303	0.253693	-11.2854	1.54903e-29	1.61925e-27
LINC00944	24.1455	2.95828	0.262162	11.2842	1.57153e-29	1.63465e-27
LINC02343	3.25552	-6.00876	0.532583	-11.2823	1.60472e-29	1.6646e-27
AP000866.2	12.2832	-2.10061	0.186297	-11.2756	1.73119e-29	1.79088e-27
AC005532.1	20.3016	-3.25485	0.288806	-11.27	1.84501e-29	1.90342e-27
GSEC	129.784	2.10821	0.187075	11.2693	1.86007e-29	1.91375e-27
TTLL11-IT1	34.4973	4.17773	0.371748	11.2381	2.65111e-29	2.69105e-27
TM4SF19-AS1	65.5164	2.83851	0.253582	11.1937	4.38007e-29	4.3187e-27
AC104211.1	5.24736	-3.38211	0.306602	-11.031	2.70918e-28	2.47766e-26
LINC00327	13.3725	-2.51626	0.2285	-11.0121	3.34163e-28	3.02682e-26
AC002451.1	3.96015	-2.98861	0.272035	-10.9861	4.45609e-28	3.99802e-26
LINC02160	3.49915	-5.44383	0.496955	-10.9544	6.33146e-28	5.62727e-26
SALRNA1	8.61689	-3.03451	0.277985	-10.9161	9.65391e-28	8.46102e-26
AC000085.1	3.73855	-2.74705	0.252751	-10.8686	1.62734e-27	1.38771e-25
AC008011.2	19.1871	4.56584	0.42021	10.8656	1.68088e-27	1.42375e-25
LINC01234	134.952	6.14736	0.569006	10.8037	3.30676e-27	2.72175e-25
AC138356.1	5.83607	-2.34395	0.217403	-10.7816	4.20731e-27	3.45547e-25
AL161668.4	4.27885	-4.13484	0.383522	-10.7813	4.221e-27	3.45921e-25
LINC02154	88.271	4.78712	0.444649	10.7661	4.97846e-27	4.02766e-25
AC012073.1	53.805	1.56821	0.145766	10.7584	5.41019e-27	4.34906e-25
AC010595.1	21.8981	6.09433	0.570431	10.6837	1.2131e-26	9.43128e-25
AC005393.1	17.4742	-3.50398	0.330132	-10.6139	2.5684e-26	1.90303e-24
G2E3-AS1	41.8874	7.02937	0.666507	10.5466	5.26785e-26	3.79185e-24
LNCAROD	109.447	3.80076	0.360858	10.5326	6.11434e-26	4.36795e-24
LINC01633	8.06062	4.46679	0.425106	10.5075	7.98183e-26	5.60683e-24
LINC00943	21.1148	2.90498	0.277382	10.4728	1.15128e-25	7.95432e-24
LINC01285	81.6011	4.04124	0.386539	10.4549	1.39082e-25	9.47106e-24
FIRRE	73.2227	3.19397	0.307475	10.3877	2.81944e-25	1.85975e-23
LINC02551	45.7544	3.42139	0.329781	10.3747	3.23179e-25	2.10606e-23
DUXAP8	183.838	3.33377	0.322579	10.3347	4.90747e-25	3.14394e-23
WDFY3-AS2	60.167	-1.47306	0.143807	-10.2433	1.26851e-24	7.74649e-23
HAGLROS	58.9793	3.14157	0.306754	10.2413	1.2943e-24	7.89129e-23
DNMBP-AS1	2.49314	-3.48774	0.341363	-10.2171	1.6625e-24	1.00392e-22
MIR133A1HG	122.26	-5.51412	0.544469	-10.1275	4.17101e-24	2.42213e-22
AL161431.1	2239.06	3.34103	0.330148	10.1198	4.51312e-24	2.60481e-22
AC002401.2	1.62718	-3.90366	0.385963	-10.1141	4.78525e-24	2.75767e-22
LINC01554	27.1082	-3.41791	0.33866	-10.0925	5.96561e-24	3.39144e-22
MYHAS	50.1607	-3.95563	0.392106	-10.0882	6.23231e-24	3.52717e-22
HS1BP3-IT1	21.1264	3.79299	0.376638	10.0707	7.448e-24	4.17772e-22
AC108925.1	133.599	2.56845	0.256557	10.0112	1.36046e-23	7.46518e-22
AC107959.3	37.4005	2.70373	0.270168	10.0076	1.41169e-23	7.71277e-22
LINC01091	40.4609	-2.54864	0.254768	-10.0038	1.46678e-23	7.99297e-22
AC011462.5	111.671	1.6661	0.166657	9.99721	1.56753e-23	8.51505e-22
AC018695.9	52.1403	2.2042	0.220548	9.99418	1.61615e-23	8.75405e-22
AC010327.4	21.0961	5.45184	0.54613	9.98267	1.81511e-23	9.80365e-22
AL390957.1	36.6551	2.3316	0.233798	9.97275	2.00605e-23	1.07735e-21
AC124242.1	19.0346	-1.71812	0.172388	-9.96657	2.13466e-23	1.14479e-21
AC034223.2	22.7016	5.44649	0.546948	9.95797	2.32775e-23	1.24307e-21
CEBPB-AS1	22.9634	-1.90915	0.192039	-9.94144	2.74818e-23	1.45935e-21
LINC01232	184.595	1.6136	0.162463	9.9321	3.01818e-23	1.59157e-21
LINC02341	24.988	2.75638	0.277958	9.91655	3.52742e-23	1.8396e-21
AC116407.1	10.4494	-2.33214	0.23618	-9.87444	5.37338e-23	2.753e-21
AC113346.1	16.4219	4.19099	0.424951	9.86228	6.06563e-23	3.09511e-21
ACBD3-AS1	10.1008	-2.10968	0.214664	-9.8278	8.54638e-23	4.29155e-21
LINC02701	24.9548	-3.10781	0.31644	-9.82116	9.12899e-23	4.55992e-21
AC009262.1	27.8266	3.51093	0.357642	9.81689	9.52361e-23	4.75076e-21
HOXD-AS2	25.1474	2.82449	0.288848	9.77849	1.39274e-22	6.82173e-21
AC092802.1	4.97498	-2.75682	0.283164	-9.73579	2.12153e-22	1.01936e-20
AL139351.3	62.266	3.10657	0.319843	9.71278	2.65992e-22	1.26998e-20
AP003500.1	10.2259	-3.86208	0.398746	-9.68557	3.47279e-22	1.63948e-20
AC108676.1	170.771	3.82671	0.395222	9.68242	3.58132e-22	1.68862e-20
LINC02086	48.4575	3.86193	0.400548	9.64162	5.33414e-22	2.47805e-20
LINC01561	17.0395	4.63158	0.481976	9.60956	7.28579e-22	3.33964e-20
BX322234.2	23.6248	6.11179	0.636111	9.60806	7.39321e-22	3.3807e-20
LINC01116	262.289	2.28353	0.237785	9.60337	7.73725e-22	3.52949e-20
LINC01405	91.4813	-4.15177	0.432728	-9.59439	8.4415e-22	3.83228e-20
ADAMTS9-AS1	10.6322	-2.96195	0.309264	-9.5774	9.95141e-22	4.48548e-20
LINC02236	44.6505	2.93715	0.306727	9.57577	1.01098e-21	4.54067e-20
ADAMTS9-AS2	8.88162	-2.33288	0.245063	-9.51952	1.7398e-21	7.56282e-20
ITGB1-DT	23.3287	3.60767	0.37956	9.50486	2.00309e-21	8.64778e-20
MIR4713HG	21.562	2.11277	0.222579	9.49226	2.2608e-21	9.69406e-20
AL136981.3	231.237	5.13219	0.540683	9.49204	2.26549e-21	9.70316e-20
LINC02450	16.2527	3.49872	0.369169	9.47727	2.61022e-21	1.10918e-19
AC002401.3	2.04248	-3.23003	0.341329	-9.46309	2.98989e-21	1.25781e-19
LINC01522	39.767	4.12469	0.436511	9.44922	3.41357e-21	1.42497e-19
AC099552.5	4.57599	-4.27856	0.453312	-9.43845	3.78341e-21	1.56897e-19
AL592295.6	186.81	-1.12938	0.119708	-9.43441	3.93208e-21	1.62529e-19
AC006059.4	1.07926	-3.80156	0.403445	-9.42275	4.39415e-21	1.80658e-19
HOTAIR	23.6585	3.3301	0.353635	9.41678	4.65117e-21	1.90176e-19
LINC02568	21.4126	-3.37496	0.358452	-9.41538	4.71365e-21	1.91901e-19
AC108488.3	214.966	1.8439	0.19593	9.411	4.91425e-21	1.99425e-19
AF111167.2	51.5679	-1.66194	0.176746	-9.40298	5.30404e-21	2.14568e-19
AL365181.3	273.341	3.19239	0.3404	9.37834	6.70194e-21	2.68802e-19
MIR503HG	81.9718	2.67113	0.284838	9.37771	6.74199e-21	2.70122e-19
PPM1K-DT	5.77999	-2.47782	0.26445	-9.36972	7.27245e-21	2.89842e-19
AL135999.3	2.22337	-5.36663	0.573527	-9.35723	8.18541e-21	3.22829e-19
CDKN2B-AS1	107.661	2.60201	0.279031	9.32514	1.10837e-20	4.31296e-19
LINC01679	268.891	1.87609	0.201581	9.30689	1.31632e-20	5.09077e-19
AL354953.1	109.113	3.15042	0.338597	9.30434	1.34833e-20	5.19334e-19
AP001021.1	1.68413	-4.1404	0.445069	-9.30282	1.36773e-20	5.2627e-19
HMGA2-AS1	17.9005	2.60333	0.279855	9.30241	1.37297e-20	5.27215e-19
AC116345.1	8.39492	-3.4089	0.36681	-9.29338	1.49464e-20	5.71616e-19
AL359813.1	20.0706	3.10787	0.334539	9.29001	1.54276e-20	5.88239e-19
AC025539.1	6.43341	-3.12037	0.335953	-9.28811	1.57047e-20	5.982e-19
AC009093.2	16.2598	2.51589	0.271052	9.28196	1.66394e-20	6.30001e-19
AC104958.2	3.85061	-2.2212	0.239636	-9.26906	1.87798e-20	7.06097e-19
LINC00520	158.08	3.18783	0.34402	9.2664	1.9254e-20	7.23208e-19
LINC02884	17.1529	-2.53232	0.273432	-9.26124	2.02064e-20	7.56732e-19
LINC01395	17.6271	-3.18051	0.34411	-9.24269	2.40369e-20	8.91367e-19
LINC02535	25.2203	3.02888	0.327771	9.24084	2.44568e-20	9.05166e-19
AL139398.1	5.82601	-2.22575	0.241016	-9.23488	2.58579e-20	9.53293e-19
MANCR	93.8039	2.85141	0.309139	9.22372	2.86975e-20	1.05285e-18
AL445490.1	20.8894	3.44419	0.373613	9.21861	3.00984e-20	1.09999e-18
AP003555.1	36.4446	3.23306	0.350837	9.21527	3.10494e-20	1.13365e-18
AC063960.2	4.17745	-2.9036	0.315491	-9.20343	3.46711e-20	1.26102e-18
AC138474.1	1.58596	-4.47815	0.487756	-9.18114	4.26568e-20	1.53378e-18
HOTAIRM1	43.4118	2.36975	0.258114	9.181	4.271e-20	1.53424e-18
HOXB-AS4	18.3252	5.24735	0.5716	9.18011	4.30657e-20	1.54476e-18
AL109946.1	18.5821	2.20648	0.241089	9.15215	5.5814e-20	1.9713e-18
LINC01998	18.0043	4.49748	0.491634	9.14803	5.79827e-20	2.04218e-18
AP005230.1	87.207	2.14443	0.234564	9.14218	6.1205e-20	2.15167e-18
AL138789.1	80.4797	4.31249	0.472062	9.13542	6.51529e-20	2.28198e-18
AL359715.3	24.5927	-1.31679	0.144352	-9.12208	7.36994e-20	2.56707e-18
LINC01179	9.87451	5.12344	0.562314	9.11135	8.13617e-20	2.82357e-18
AL021978.1	46.8053	2.78277	0.305914	9.09658	9.32245e-20	3.2205e-18
AC022031.2	77.6781	3.1403	0.34648	9.06345	1.26392e-19	4.30732e-18
AC008875.3	717.142	1.9733	0.217786	9.06071	1.29603e-19	4.40884e-18
AC068700.1	39.0459	-3.44739	0.381296	-9.04124	1.549e-19	5.21318e-18
LINC01600	4.93824	-2.22507	0.246524	-9.02577	1.78439e-19	5.96826e-18
AC104825.1	137.83	-1.69891	0.188267	-9.02395	1.81424e-19	6.0574e-18
BISPR	179.756	1.60208	0.177725	9.01437	1.98014e-19	6.58804e-18
TMEM220-AS1	6.12605	-1.97455	0.219048	-9.01422	1.98285e-19	6.59129e-18
MIR4435-2HG	584.434	1.20436	0.133949	8.99121	2.44525e-19	8.01308e-18
LINC01572	82.4806	2.04817	0.227798	8.99115	2.44655e-19	8.01308e-18
LINC02434	26.199	5.57283	0.620233	8.98506	2.58583e-19	8.42552e-18
AC007611.1	39.9225	1.90009	0.211478	8.98482	2.59155e-19	8.43693e-18
C10orf55	60.5488	1.59703	0.177789	8.98273	2.64141e-19	8.59184e-18
AQP4-AS1	5.33443	-3.61823	0.402929	-8.9798	2.71249e-19	8.79282e-18
AC005041.3	12.6627	1.72097	0.192017	8.9626	3.17099e-19	1.02179e-17
AC026401.3	705.661	1.31975	0.147452	8.95037	3.54281e-19	1.13869e-17
AL033527.3	17.5078	2.08845	0.233577	8.94116	3.85116e-19	1.23152e-17
AL355834.2	13.8998	3.26668	0.365395	8.94014	3.88665e-19	1.24183e-17
AC105460.1	705.969	4.7631	0.532844	8.93902	3.92644e-19	1.25348e-17
LINC00844	2.81493	-3.12476	0.349682	-8.93601	4.03479e-19	1.28698e-17
LINC00668	136.213	4.11077	0.4601	8.9345	4.09013e-19	1.30135e-17
AP000695.1	58.3643	2.19775	0.246311	8.92263	4.55351e-19	1.43743e-17
AC002546.1	2.7602	-5.54811	0.622118	-8.91809	4.74396e-19	1.49307e-17
AC109454.3	38.8021	4.87762	0.5493	8.87969	6.70467e-19	2.07735e-17
AL139147.1	15.8308	4.30671	0.485207	8.87603	6.9291e-19	2.14513e-17
AC024592.2	12.0714	-3.60139	0.406272	-8.8645	7.68514e-19	2.37337e-17
LINC02582	91.385	6.12407	0.691947	8.85048	8.71414e-19	2.66938e-17
AC012531.1	6.53131	4.08223	0.461671	8.84228	9.37851e-19	2.86131e-17
AL353135.2	30.9876	-2.71397	0.307006	-8.84011	9.56244e-19	2.91508e-17
INHBA-AS1	22.4482	2.89222	0.32734	8.83552	9.96348e-19	3.03489e-17
LINC00958	2411.08	1.86493	0.21116	8.83183	1.02977e-18	3.12915e-17
AC034223.1	12.4443	4.75947	0.539326	8.82485	1.09606e-18	3.31198e-17
LINC02487	288.511	-4.2965	0.487028	-8.82187	1.12567e-18	3.39603e-17
AC007750.1	13.596	3.18018	0.360728	8.81599	1.18628e-18	3.56467e-17
LINC02613	33.6492	-2.46193	0.279465	-8.80942	1.25799e-18	3.76523e-17
AP000695.2	36.6154	2.07341	0.235462	8.80572	1.30013e-18	3.88215e-17
AC026356.1	55.1544	1.42627	0.162082	8.79969	1.37196e-18	4.08374e-17
AC012065.2	18.8012	3.09094	0.352023	8.78049	1.62762e-18	4.80318e-17
AC068989.1	13.8207	2.85065	0.325137	8.76753	1.82624e-18	5.35594e-17
AC104564.1	3.07564	-2.98211	0.341343	-8.7364	2.40651e-18	6.93948e-17
AL592424.1	33.352	-3.1806	0.364914	-8.71602	2.88143e-18	8.24617e-17
AC020891.2	17.5006	2.32222	0.267166	8.69206	3.55939e-18	1.00847e-16
AC016590.4	5.55311	-2.95573	0.340261	-8.68665	3.73298e-18	1.05319e-16
NRIR	19.9748	2.87028	0.33072	8.67888	3.99688e-18	1.12263e-16
LASTR	297.815	2.3713	0.273331	8.67557	4.11473e-18	1.15187e-16
LANCL1-AS1	33.26	-2.99585	0.34542	-8.67306	4.20676e-18	1.17634e-16
AC018653.3	50.7592	1.92505	0.222357	8.65748	4.82291e-18	1.33973e-16
LINC00551	7.0676	-2.18893	0.252923	-8.65454	4.94913e-18	1.37378e-16
LINC00707	288.467	3.00665	0.347525	8.65161	5.07792e-18	1.40541e-16
PRKAR1B-AS2	2.7742	-4.12906	0.477366	-8.64969	5.16412e-18	1.42406e-16
AC009244.1	3.85156	-2.80296	0.324227	-8.64506	5.37758e-18	1.47969e-16
AL117329.1	107.991	2.32113	0.268777	8.63593	5.82533e-18	1.59941e-16
AC022210.1	34.1819	1.88516	0.218459	8.62934	6.17049e-18	1.6905e-16
AL024507.2	68.2635	1.35512	0.157128	8.62435	6.44568e-18	1.75826e-16
LINC00443	1.7101	-4.57184	0.530311	-8.62106	6.63368e-18	1.80694e-16
AL606500.1	22.0096	3.35957	0.390483	8.60361	7.72439e-18	2.07861e-16
LINC02100	9.48442	2.88984	0.335973	8.60141	7.87445e-18	2.11749e-16
ERVE-1	32.8886	-2.14258	0.249561	-8.58541	9.05161e-18	2.42028e-16
AL691432.2	221.75	-1.33422	0.155418	-8.58474	9.10397e-18	2.43256e-16
AC124947.1	4.11969	-2.24788	0.261875	-8.58377	9.18135e-18	2.44978e-16
AC023906.5	18.2045	2.30524	0.269131	8.56546	1.07643e-17	2.8441e-16
AC061975.8	24.899	2.03937	0.23823	8.56049	1.12387e-17	2.96323e-16
SFTA1P	65.8296	3.34629	0.391027	8.5577	1.15143e-17	3.02957e-16
AC009093.1	44.046	2.1763	0.254321	8.55729	1.15549e-17	3.03813e-16
AC104574.2	1.4865	-4.73567	0.554455	-8.54112	1.32923e-17	3.47506e-16
AL596223.1	12.3596	4.42576	0.518636	8.53346	1.42032e-17	3.70104e-16
AC100803.2	10.3707	-3.34815	0.392402	-8.53245	1.43283e-17	3.73108e-16
AC112721.2	8.52344	3.90602	0.457858	8.53108	1.44984e-17	3.77277e-16
LINC02041	18.6149	3.943	0.462658	8.52249	1.56164e-17	4.04425e-16
AL359091.4	25.1791	1.99255	0.233959	8.51665	1.64232e-17	4.24736e-16
EPB41L4A-DT	32.7505	-1.72962	0.203171	-8.51312	1.69319e-17	4.36997e-16
CT62	30.6468	3.45978	0.407143	8.49771	1.9337e-17	4.92689e-16
AC007879.3	7.65171	2.58885	0.305249	8.48112	2.23036e-17	5.61475e-16
CASC9	495.177	3.50185	0.41357	8.46735	2.51032e-17	6.2861e-16
LINC02584	17.3793	3.7383	0.441768	8.46215	2.62502e-17	6.55165e-16
LINC02763	14.918	3.55061	0.41988	8.45624	2.76147e-17	6.87148e-16
AL136366.1	3.88315	-3.64194	0.430683	-8.4562	2.76224e-17	6.87148e-16
AC011287.1	55.7542	2.46088	0.291083	8.45422	2.80962e-17	6.98475e-16
ACVR2B-AS1	39.2971	-1.88812	0.223945	-8.43118	3.422e-17	8.41322e-16
AL137246.2	35.1181	-6.80434	0.807695	-8.4244	3.62601e-17	8.89171e-16
LINC01426	103.091	2.38091	0.283021	8.41249	4.01381e-17	9.79824e-16
AC100805.1	8.14966	2.90931	0.346258	8.40215	4.38394e-17	1.06743e-15
AL357033.4	206.593	-1.75732	0.209282	-8.39689	4.58445e-17	1.1141e-15
AC018521.5	164.894	-1.30561	0.155554	-8.39331	4.72641e-17	1.14712e-15
ALDH1L1-AS2	6.72777	-4.31006	0.51356	-8.39252	4.75821e-17	1.1541e-15
AL035446.1	27.0061	3.01102	0.358882	8.39	4.86141e-17	1.17838e-15
AL031121.2	6.73193	-3.43541	0.409812	-8.38288	5.16474e-17	1.24791e-15
AFDN-DT	13.5938	-1.70229	0.203137	-8.38003	5.29132e-17	1.27686e-15
LINC00898	17.5129	3.60569	0.430872	8.36834	5.84353e-17	1.40386e-15
AP003721.4	5.63481	-1.62427	0.194121	-8.3673	5.89552e-17	1.41545e-15
AC108174.1	16.424	5.12912	0.613034	8.36677	5.92168e-17	1.42083e-15
AC004943.2	196.489	1.17853	0.1409	8.36428	6.04848e-17	1.44569e-15
LINC01518	49.5178	3.94392	0.473212	8.33437	7.79135e-17	1.83798e-15
DNAH17-AS1	10.6051	2.83875	0.340825	8.32905	8.1495e-17	1.91888e-15
AC006441.4	1.57741	-2.77585	0.333349	-8.32717	8.27957e-17	1.9483e-15
AL078644.1	21.9274	1.57114	0.188748	8.32404	8.50165e-17	1.99683e-15
HAGLR	263.678	2.11044	0.25365	8.32027	8.77607e-17	2.05746e-15
IGF2BP2-AS1	14.2878	2.95409	0.355744	8.30396	1.00696e-16	2.34329e-15
AL365181.2	54.3002	3.589	0.432307	8.30197	1.02396e-16	2.3814e-15
SUGCT-AS1	10.8144	3.01514	0.363321	8.29883	1.05143e-16	2.44227e-15
AC004817.3	17.8351	3.76963	0.454354	8.29669	1.07054e-16	2.4806e-15
AC084026.2	1.38544	-3.17033	0.382349	-8.29172	1.11625e-16	2.58018e-15
AC006525.1	10.6873	4.15737	0.502101	8.27994	1.23237e-16	2.8382e-15
AP005131.5	7.02837	4.26246	0.515029	8.27615	1.27219e-16	2.91926e-15
AL121899.4	5.88224	-2.38677	0.28846	-8.27416	1.29363e-16	2.96307e-15
AC092117.1	38.2364	-1.69306	0.204728	-8.26981	1.34178e-16	3.06964e-15
AL162413.1	31.0603	4.40045	0.532978	8.25635	1.50196e-16	3.41135e-15
CHROMR	394.875	1.00164	0.121341	8.25475	1.52223e-16	3.45531e-15
BBOX1-AS1	283.574	1.9654	0.238462	8.24197	1.69398e-16	3.83139e-15
AC137932.2	17.014	-1.83133	0.222268	-8.23931	1.73202e-16	3.91509e-15
LINC01697	27.839	-3.91988	0.475971	-8.23555	1.7874e-16	4.02824e-15
AL732437.2	48.0133	2.57864	0.31336	8.229	1.88776e-16	4.24685e-15
AC109479.1	5.21576	3.6339	0.441953	8.22237	1.99516e-16	4.48579e-15
SRGAP3-AS4	1.63937	-3.71019	0.451718	-8.21351	2.1482e-16	4.81843e-15
TMPO-AS1	148.947	1.37189	0.167626	8.18425	2.74008e-16	6.0705e-15
AL359715.1	30.3948	-2.0691	0.252868	-8.18253	2.77948e-16	6.147e-15
AL356123.2	6.06797	-4.30425	0.526321	-8.17799	2.88608e-16	6.36789e-15
AC018695.6	32.5749	2.17708	0.266369	8.17319	3.00333e-16	6.59201e-15
LINC00519	190.306	2.25625	0.276264	8.16704	3.16059e-16	6.91712e-15
AC055736.1	17.0516	3.51059	0.430188	8.16059	3.33379e-16	7.27515e-15
LINC01524	16.4926	3.14657	0.385649	8.15915	3.37384e-16	7.34984e-15
AL137800.1	31.7932	4.0359	0.494966	8.1539	3.52385e-16	7.65462e-15
AL035701.1	3.5677	-3.66256	0.449482	-8.1484	3.68772e-16	7.99682e-15
Z97653.1	6.24627	-2.47573	0.303851	-8.14784	3.7048e-16	8.02925e-15
AC100839.1	10.6792	4.77862	0.586746	8.14428	3.81557e-16	8.25987e-15
LINC00174	596.804	1.68491	0.20707	8.13691	4.05488e-16	8.75291e-15
LINC00911	14.3698	3.74219	0.460183	8.13196	4.22417e-16	9.09758e-15
AC018865.2	19.9665	6.23075	0.767068	8.12281	4.55505e-16	9.78237e-15
AC113167.1	2.67937	-4.14333	0.510483	-8.1165	4.79836e-16	1.02641e-14
AC046168.2	1.91778	-3.64749	0.449785	-8.10942	5.08636e-16	1.08312e-14
LINC02163	12.3813	4.70181	0.580213	8.10358	5.33652e-16	1.13257e-14
AC069224.1	17.7541	-2.09308	0.258361	-8.1014	5.43319e-16	1.1518e-14
LINC02614	84.6591	1.80261	0.222527	8.10062	5.46805e-16	1.15854e-14
CERNA2	654.847	1.96151	0.242564	8.08656	6.13731e-16	1.29599e-14
AC092153.1	13.7614	-3.08388	0.381675	-8.07986	6.48404e-16	1.36616e-14
AC048382.5	3.68074	-1.71507	0.212274	-8.07949	6.50389e-16	1.36882e-14
SOX9-AS1	27.0019	-2.1423	0.266083	-8.05123	8.19678e-16	1.7099e-14
MIR9-3HG	308.727	2.83486	0.352557	8.04086	8.92111e-16	1.85487e-14
LINC00973	9.12214	4.64528	0.578115	8.03522	9.34126e-16	1.9369e-14
AL122014.1	1.50933	-5.6061	0.698336	-8.0278	9.9239e-16	2.05098e-14
FAM3D-AS1	1.59816	-2.72282	0.339201	-8.02718	9.97395e-16	2.05949e-14
AC079160.1	23.9625	3.27133	0.407809	8.02171	1.04283e-15	2.14818e-14
CLEC12A-AS1	27.2553	2.91642	0.363612	8.02067	1.05167e-15	2.16287e-14
EPCAM-DT	7.89657	-2.36054	0.294457	-8.01659	1.08717e-15	2.23466e-14
GPRACR	12.7782	3.10391	0.388046	7.99882	1.2562e-15	2.55985e-14
AC008147.2	17.7079	1.89681	0.237144	7.99853	1.25909e-15	2.56438e-14
LINC00492	2.72859	-2.8985	0.362535	-7.99509	1.29476e-15	2.63419e-14
AC017076.1	7.22824	2.90021	0.363606	7.97624	1.50857e-15	3.03979e-14
LINC00355	27.7272	6.18544	0.775851	7.97246	1.55551e-15	3.1277e-14
AC091057.1	210.521	1.27367	0.159851	7.9679	1.61394e-15	3.23832e-14
AC011352.3	11.747	-3.27018	0.410804	-7.96043	1.71439e-15	3.42353e-14
LINC01338	26.9567	2.59424	0.326805	7.93818	2.05175e-15	4.06295e-14
LINC01634	13.1592	-2.91832	0.367908	-7.93219	2.15316e-15	4.2593e-14
LINC01132	31.0539	-1.29645	0.163572	-7.92585	2.26594e-15	4.46606e-14
RBPMS-AS1	15.7454	-2.32258	0.29314	-7.92311	2.31636e-15	4.56068e-14
AC100801.1	127.259	3.83716	0.48454	7.91919	2.3906e-15	4.70441e-14
LINC01894	5.53523	-3.2331	0.408318	-7.9181	2.41176e-15	4.73375e-14
AC027329.1	44.4224	2.61415	0.330194	7.91703	2.43259e-15	4.76969e-14
LINC01842	23.4068	2.61631	0.330659	7.91242	2.5244e-15	4.94203e-14
AC073365.1	64.5936	5.21898	0.659619	7.91212	2.53049e-15	4.9514e-14
AC013486.1	41.5617	1.73784	0.219762	7.90783	2.61921e-15	5.11705e-14
AP002957.1	7.18572	3.2677	0.414391	7.88554	3.13179e-15	6.05288e-14
AC108477.1	1.6395	-2.72754	0.346473	-7.8723	3.48173e-15	6.70184e-14
AC079331.3	0.828414	-2.77008	0.352112	-7.86704	3.6314e-15	6.96869e-14
ELFN1-AS1	35.5663	4.29233	0.545759	7.86488	3.69453e-15	7.08264e-14
LINC02128	23.0813	2.8252	0.359427	7.86029	3.83243e-15	7.32845e-14
DLX2-DT	10.9775	3.15781	0.401967	7.85588	3.96981e-15	7.56061e-14
AC027584.1	6.93342	3.63399	0.462714	7.85365	4.04107e-15	7.68859e-14
HSD52	14.4458	-1.62291	0.206736	-7.85013	4.15613e-15	7.8956e-14
AC079776.5	2.53131	-3.18786	0.406469	-7.8428	4.40595e-15	8.34925e-14
LINC02147	1.72627	-2.76987	0.353332	-7.83927	4.53187e-15	8.55788e-14
AL133482.1	8.12319	-2.45764	0.313553	-7.83806	4.57576e-15	8.62786e-14
AC008083.2	13.8723	3.06723	0.392295	7.81869	5.33744e-15	9.98943e-14
AC079949.2	67.735	2.40819	0.308328	7.81046	5.69807e-15	1.06171e-13
LINC01978	4.16216	-2.34011	0.299694	-7.80834	5.79471e-15	1.07866e-13
TFAP2A-AS2	38.4705	1.3927	0.178646	7.79587	6.39648e-15	1.18369e-13
AC018618.1	1.58166	-5.38655	0.69102	-7.79507	6.43718e-15	1.19064e-13
SAP30L-AS1	46.424	1.00467	0.128889	7.79487	6.44737e-15	1.19194e-13
AC036108.3	18.9234	-1.72784	0.221766	-7.79129	6.63284e-15	1.22384e-13
LINC02321	14.8599	2.12664	0.273041	7.78873	6.76878e-15	1.24832e-13
AC125603.3	0.669967	-3.63549	0.467095	-7.78318	7.07247e-15	1.30242e-13
AC080079.2	11.8959	4.94589	0.63549	7.7828	7.09375e-15	1.30571e-13
LINC01954	1.72217	-3.08206	0.396041	-7.78217	7.12918e-15	1.31095e-13
LINC02538	6.93178	-3.34283	0.429868	-7.77639	7.46207e-15	1.36884e-13
AL445423.1	2.36375	-2.43873	0.313701	-7.77405	7.60163e-15	1.39377e-13
AL451042.2	34.1864	-1.37472	0.176868	-7.77258	7.6906e-15	1.4094e-13
HOXC13-AS	188.793	2.22892	0.287021	7.76569	8.12034e-15	1.48456e-13
AC006994.1	1.40678	-3.44708	0.443966	-7.76428	8.21091e-15	1.50039e-13
AC127526.5	98.541	-1.76893	0.228037	-7.7572	8.68277e-15	1.579e-13
LINC02709	43.376	1.39998	0.180541	7.75437	8.87833e-15	1.61224e-13
LUARIS	49.5514	2.40843	0.310786	7.74949	9.22597e-15	1.67296e-13
SNHG26	366.922	1.54638	0.199654	7.7453	9.5358e-15	1.72501e-13
AC046143.1	40.0038	1.37524	0.177591	7.74384	9.64618e-15	1.74248e-13
AC108479.1	25.163	1.88938	0.244277	7.73458	1.03748e-14	1.86254e-13
AC084212.1	1.7201	-3.98324	0.515033	-7.73395	1.04258e-14	1.87081e-13
KCNJ2-AS1	31.724	-1.76085	0.228191	-7.71657	1.19505e-14	2.13028e-13
PART1	112.505	-2.70431	0.350927	-7.70619	1.29634e-14	2.30108e-13
MIR497HG	2.73346	-1.97335	0.256348	-7.69794	1.38273e-14	2.44983e-13
MEIS1-AS3	1.59863	-2.9193	0.379345	-7.69564	1.40786e-14	2.49319e-13
AC123595.2	2.50591	-2.12338	0.275951	-7.69477	1.41747e-14	2.50904e-13
C1RL-AS1	161.807	1.31256	0.1706	7.69378	1.4285e-14	2.52738e-13
AL133444.1	11.018	-3.81397	0.497131	-7.67197	1.69381e-14	2.97868e-13
MEF2C-AS1	10.959	-2.223	0.289824	-7.67018	1.71753e-14	3.0176e-13
EDRF1-DT	3.30916	-1.79032	0.234016	-7.65039	2.0037e-14	3.50088e-13
AL359771.1	38.3482	2.64377	0.345602	7.64975	2.0137e-14	3.51511e-13
NKILA	109.708	1.95079	0.255298	7.64121	2.15193e-14	3.73744e-13
AL356218.2	3.01591	-3.79125	0.496725	-7.6325	2.30236e-14	3.98591e-13
AC008124.1	398.219	-1.00728	0.132028	-7.62933	2.35973e-14	4.08151e-13
AC016745.1	17.7096	2.03292	0.266728	7.62168	2.50394e-14	4.32304e-13
U62317.3	6.5069	2.16013	0.283432	7.62132	2.51095e-14	4.32935e-13
LINC01778	1.42547	-3.11673	0.409207	-7.61651	2.60621e-14	4.48325e-13
AC004554.1	1.58688	-2.54021	0.333874	-7.60827	2.77779e-14	4.75894e-13
AC243960.3	5.31355	-1.86377	0.245118	-7.60356	2.88095e-14	4.92899e-13
AL096854.1	19.2072	3.42424	0.450649	7.59848	2.99636e-14	5.11028e-13
FAM87A	29.4556	1.89887	0.249989	7.5958	3.05894e-14	5.20763e-13
AL049775.1	57.2981	2.2281	0.293399	7.59411	3.0992e-14	5.27379e-13
AL391704.1	6.35353	3.80795	0.501613	7.59141	3.1645e-14	5.38008e-13
PLS3-AS1	17.5288	1.84326	0.242813	7.59127	3.16782e-14	5.38331e-13
SMC2-AS1	7.98742	-2.31275	0.304834	-7.58693	3.27575e-14	5.55923e-13
LINC02331	5.6973	-5.19157	0.684332	-7.58634	3.29071e-14	5.57782e-13
TRIM52-AS1	294.107	-1.19699	0.157865	-7.58238	3.39261e-14	5.73697e-13
LINC01807	28.7213	5.15347	0.680007	7.57856	3.49421e-14	5.90615e-13
AL603840.1	2.09721	-2.57694	0.340261	-7.57342	3.63527e-14	6.12271e-13
AL596442.3	51.016	3.50789	0.463409	7.56975	3.73946e-14	6.27865e-13
IDH2-DT	3.03722	-2.53216	0.33454	-7.56909	3.75835e-14	6.30756e-13
KC877982.1	37.1331	5.58771	0.738752	7.56371	3.91735e-14	6.55697e-13
AC119150.1	10.0196	2.97439	0.393365	7.5614	3.98746e-14	6.66549e-13
AP001347.1	11.6798	-2.08373	0.275825	-7.55453	4.20373e-14	6.99919e-13
AL023755.1	6.12267	3.48908	0.462085	7.55073	4.32837e-14	7.1909e-13
AL359502.2	10.3753	5.01467	0.6648	7.54312	4.58859e-14	7.61988e-13
MIR2117HG	27.5457	2.73856	0.363618	7.53143	5.01873e-14	8.30866e-13
AL139383.1	10.0645	-2.14948	0.285456	-7.53	5.07419e-14	8.39681e-13
AC119424.1	0.744538	-3.40617	0.452565	-7.52637	5.21692e-14	8.61793e-13
SLC16A1-AS1	201.749	1.04096	0.138345	7.52438	5.29701e-14	8.7429e-13
ZNF582-AS1	8.39461	-1.84011	0.244553	-7.52438	5.29719e-14	8.7429e-13
RNF139-AS1	63.4284	1.2365	0.164547	7.51459	5.70891e-14	9.39378e-13
AC069431.1	4.78542	-2.44359	0.325258	-7.51278	5.78841e-14	9.52045e-13
FBXO30-DT	74.1959	-1.19528	0.159247	-7.50585	6.10291e-14	1.0016e-12
HHATL-AS1	0.677441	-3.41978	0.455703	-7.50441	6.17076e-14	1.01186e-12
AC004947.1	3.27923	-2.80113	0.373445	-7.50078	6.34396e-14	1.03756e-12
AC106045.1	7.16972	-2.7778	0.370542	-7.49658	6.55062e-14	1.06815e-12
AC093520.1	5.13287	3.15612	0.421013	7.4965	6.55461e-14	1.06832e-12
P3H2-AS1	25.9249	2.95559	0.394431	7.49331	6.71564e-14	1.09409e-12
AL606489.1	4.17852	-2.20535	0.29466	-7.48439	7.18787e-14	1.16701e-12
AC244102.4	45.12	5.47304	0.731773	7.47915	7.48057e-14	1.21349e-12
AC073130.1	4.83398	3.21216	0.429764	7.47425	7.76468e-14	1.25635e-12
AC027130.1	0.779555	-2.94129	0.393546	-7.47383	7.78921e-14	1.25978e-12
HOXA11-AS	7.72608	4.19986	0.562607	7.46499	8.33091e-14	1.33995e-12
HOXC-AS1	13.3283	2.43437	0.32628	7.461	8.58683e-14	1.37819e-12
LINC02471	4.74067	-3.62733	0.487143	-7.44612	9.61231e-14	1.53174e-12
LINC01489	1.88521	-4.42728	0.595675	-7.43238	1.06663e-13	1.68833e-12
AC068888.1	82.0653	-1.44488	0.194657	-7.42273	1.14727e-13	1.80917e-12
AL161785.1	24.2542	-2.05813	0.277332	-7.42118	1.16083e-13	1.82902e-12
AC011416.4	9.30305	-1.87891	0.253238	-7.41957	1.17502e-13	1.85061e-12
DELEC1	109.31	2.47643	0.333882	7.41708	1.19731e-13	1.88336e-12
FALEC	13.205	-2.38136	0.321189	-7.4142	1.22363e-13	1.92158e-12
AC090241.2	5.9069	-2.27376	0.306689	-7.41388	1.2266e-13	1.92495e-12
AC093895.1	74.3486	2.75311	0.371588	7.40905	1.27204e-13	1.99511e-12
AL645608.1	5.68143	2.65177	0.358105	7.40502	1.31128e-13	2.0558e-12
PGM5-AS1	1.55965	-3.09928	0.418732	-7.40158	1.34575e-13	2.10636e-12
SCAT2	13.8133	2.32407	0.314278	7.39495	1.41463e-13	2.20869e-12
LINC01391	5.27686	4.12723	0.558398	7.39119	1.45518e-13	2.26733e-12
ST3GAL3-AS1	2.41584	-3.50483	0.474271	-7.38993	1.46908e-13	2.28805e-12
AC079061.1	1.04789	-3.40151	0.460407	-7.38805	1.48993e-13	2.31765e-12
AP002851.1	57.9059	1.56215	0.211509	7.38573	1.51617e-13	2.35558e-12
AC011352.1	5.06535	-3.20662	0.434253	-7.38422	1.53349e-13	2.38052e-12
AC021028.1	14.7608	1.93703	0.262373	7.38272	1.55082e-13	2.40645e-12
AC022126.1	20.8164	2.49088	0.337479	7.38083	1.573e-13	2.43687e-12
KCNMB2-AS1	135.681	2.25997	0.306248	7.37953	1.58851e-13	2.45888e-12
LINC02447	10.4299	-1.65625	0.224467	-7.37856	1.60016e-13	2.47387e-12
AC005256.1	11.6402	3.05095	0.413757	7.37378	1.6586e-13	2.56005e-12
AC005323.1	1.2253	-3.36151	0.456845	-7.3581	1.86549e-13	2.87235e-12
CASC20	18.1971	5.31359	0.722565	7.35378	1.92682e-13	2.96318e-12
LINC01352	3.52205	-2.22828	0.30304	-7.35309	1.93681e-13	2.97732e-12
AC007637.1	4.88606	-1.99072	0.270799	-7.35127	1.96337e-13	3.01082e-12
AC026310.1	6.00879	3.85449	0.524682	7.34634	2.0371e-13	3.11505e-12
AC025171.1	240.746	1.00172	0.13674	7.3257	2.37654e-13	3.61223e-12
TBILA	56.1266	1.64777	0.224977	7.32418	2.40361e-13	3.65044e-12
MIR4269	1.03165	-4.26973	0.583444	-7.31814	2.51429e-13	3.80937e-12
AC009506.1	51.7796	-1.10625	0.15161	-7.29663	2.95064e-13	4.43498e-12
AL109924.1	5.42901	3.70148	0.507915	7.28759	3.15547e-13	4.71663e-12
CYP2U1-AS1	10.3524	-1.53116	0.210128	-7.28678	3.17448e-13	4.74031e-12
AC103563.7	6.98462	-3.4001	0.466779	-7.28416	3.23679e-13	4.82866e-12
AC006059.1	19.2027	-1.44405	0.198269	-7.28327	3.25829e-13	4.85881e-12
AL450326.1	34.3232	-1.25326	0.172091	-7.28253	3.27622e-13	4.88183e-12
AC107959.2	7.10326	2.37497	0.326119	7.28252	3.2763e-13	4.88183e-12
TSPEAR-AS2	33.0544	3.29554	0.452551	7.28213	3.2859e-13	4.89421e-12
AC079949.5	11.7265	2.46198	0.33825	7.27858	3.37349e-13	5.02113e-12
AC004704.1	14.524	5.67973	0.780396	7.27801	3.38773e-13	5.03993e-12
LINC01410	74.8092	1.25291	0.172159	7.2776	3.39805e-13	5.0533e-12
AC116407.2	31.3464	1.61748	0.222313	7.27571	3.44616e-13	5.12081e-12
LINC02457	24.618	2.24134	0.308576	7.26351	3.77161e-13	5.58251e-12
AL121832.3	18.5007	1.48874	0.205066	7.25982	3.87611e-13	5.72376e-12
AC005699.1	3.46117	-2.40882	0.332313	-7.24865	4.20958e-13	6.19445e-12
AC093515.1	16.0417	4.87038	0.672057	7.24697	4.26201e-13	6.26672e-12
AL137026.3	2.20786	-2.71477	0.374835	-7.24257	4.40248e-13	6.46825e-12
AL451123.1	109.244	1.86516	0.2581	7.2265	4.95616e-13	7.24518e-12
AC018529.1	3.25665	-2.32609	0.322156	-7.22039	5.18376e-13	7.56038e-12
AL157871.2	13.4851	2.76559	0.383782	7.20615	5.75547e-13	8.362e-12
AL353743.2	2.32948	-2.42899	0.337348	-7.20025	6.01038e-13	8.71229e-12
AC025470.2	1.19443	-3.3342	0.4633	-7.19663	6.17204e-13	8.92953e-12
LINC00957	59.1424	-1.44509	0.200847	-7.19497	6.2476e-13	9.03195e-12
STPG2-AS1	2.21044	-4.05463	0.564298	-7.18526	6.70775e-13	9.66028e-12
AC015660.1	306.079	1.93886	0.269925	7.18295	6.82239e-13	9.81045e-12
AL357033.3	39.5321	-1.66554	0.231949	-7.18065	6.93833e-13	9.95826e-12
AC116036.2	4.33081	-1.86899	0.260646	-7.1706	7.46691e-13	1.06523e-11
AC026356.2	13.5332	1.43509	0.200149	7.17012	7.49313e-13	1.06857e-11
AC005083.1	54.8622	-1.96745	0.274411	-7.16972	7.51534e-13	1.07093e-11
AL021877.2	18.2571	3.8084	0.531434	7.16628	7.70653e-13	1.09735e-11
AP005262.1	12.702	5.12756	0.715922	7.16217	7.94075e-13	1.12773e-11
SNHG14	609.214	-1.82679	0.255139	-7.15997	8.06965e-13	1.14389e-11
POT1-AS1	27.2636	1.9394	0.271119	7.15331	8.47093e-13	1.19943e-11
AC108865.1	4.47535	3.79393	0.530407	7.15286	8.49883e-13	1.20293e-11
LINC01882	72.3298	2.65813	0.371692	7.15142	8.5882e-13	1.21421e-11
LINC02256	4.98761	-1.43908	0.201271	-7.14997	8.6798e-13	1.22625e-11
DLEU2	135.867	1.02325	0.143542	7.12857	1.01419e-12	1.4222e-11
AC093928.1	12.9258	-2.86475	0.401882	-7.12834	1.01584e-12	1.42346e-11
MAGEA4-AS1	29.8246	5.66109	0.794185	7.12817	1.01712e-12	1.42471e-11
AC012625.1	3.10517	3.42355	0.480445	7.1258	1.03479e-12	1.44733e-11
C5orf66-AS1	168.275	-2.74454	0.385435	-7.12063	1.07432e-12	1.49874e-11
AC156455.1	38.1997	2.85634	0.401404	7.11587	1.11207e-12	1.54799e-11
C2orf27A	147.912	1.08652	0.152699	7.11545	1.11549e-12	1.55217e-11
AL132857.1	76.955	-2.66468	0.374886	-7.10798	1.17752e-12	1.63249e-11
AF165147.1	72.457	2.42316	0.341216	7.10156	1.2336e-12	1.70524e-11
AC234775.2	6.93227	-1.86098	0.262107	-7.10009	1.24675e-12	1.7228e-11
LINC01303	22.8047	1.70811	0.241036	7.08652	1.37522e-12	1.89203e-11
AL662844.4	50.618	-1.44606	0.204065	-7.08627	1.37775e-12	1.89482e-11
LINC02243	1.15133	-2.01447	0.284308	-7.08552	1.38523e-12	1.90442e-11
AC126696.2	1.90332	-2.44369	0.34497	-7.08378	1.40271e-12	1.92635e-11
LINC01943	36.9429	1.50406	0.212538	7.07667	1.4766e-12	2.02342e-11
AC127521.1	8.3099	-1.70589	0.241195	-7.07264	1.52012e-12	2.07704e-11
AC122710.2	5.4691	3.54446	0.501215	7.07175	1.52993e-12	2.08941e-11
AC073957.1	27.4248	3.68305	0.521143	7.06725	1.58035e-12	2.15544e-11
AC009226.1	7.26654	1.98291	0.28061	7.06644	1.58958e-12	2.16725e-11
AC123912.4	5.01461	-3.11002	0.44047	-7.06069	1.65683e-12	2.25326e-11
FLG-AS1	79.2786	-2.03028	0.287887	-7.05235	1.75922e-12	2.38651e-11
AC092143.3	8.31681	1.81282	0.25715	7.04967	1.79344e-12	2.42945e-11
LINC00392	22.3666	5.37469	0.762445	7.04929	1.79839e-12	2.43442e-11
AC121493.1	2.79682	-1.52447	0.216325	-7.04712	1.8266e-12	2.46995e-11
AC012313.5	29.7521	-1.21862	0.172929	-7.04696	1.82873e-12	2.47196e-11
FZD4-DT	12.2257	-1.53536	0.218197	-7.0366	1.96993e-12	2.65299e-11
AC023906.2	29.5402	2.03986	0.289894	7.03657	1.97036e-12	2.65299e-11
SLC26A4-AS1	10.7191	-2.92491	0.415802	-7.03437	2.00166e-12	2.69294e-11
AL133346.1	1.45576	-2.44353	0.34761	-7.02952	2.07244e-12	2.78349e-11
LINC01050	14.4597	2.84183	0.40432	7.02866	2.08521e-12	2.79891e-11
AC034139.1	6.69206	-2.20197	0.313349	-7.02721	2.10701e-12	2.82676e-11
CADM3-AS1	8.84033	-2.54674	0.362413	-7.02717	2.10764e-12	2.82676e-11
LINC02798	16.8133	-2.26559	0.323146	-7.01103	2.36563e-12	3.15489e-11
U91319.1	0.960576	-3.40574	0.486256	-7.00401	2.48731e-12	3.31134e-11
AL031722.1	3.17098	-1.59564	0.2282	-6.99231	2.70395e-12	3.58462e-11
AC098798.1	1.82385	-3.90277	0.55825	-6.99108	2.72781e-12	3.61121e-11
AC131009.2	5.77402	3.20347	0.458333	6.9894	2.76056e-12	3.65328e-11
AC005920.3	0.756051	-3.87275	0.554213	-6.98784	2.79151e-12	3.68908e-11
LINC02561	13.3722	2.95279	0.423154	6.97805	2.993e-12	3.94023e-11
LINC00663	22.2983	-1.27998	0.183531	-6.97417	3.07675e-12	4.04205e-11
DLX6-AS1	85.5442	1.94602	0.279057	6.97355	3.09045e-12	4.05743e-11
ROCR	4.11638	-4.35708	0.625218	-6.9689	3.19427e-12	4.18214e-11
TENM3-AS1	119.413	1.92944	0.277226	6.95981	3.40733e-12	4.4547e-11
LINC02767	18.4737	-1.81652	0.261282	-6.95232	3.59319e-12	4.68476e-11
AC005993.1	32.1193	2.79915	0.402694	6.95105	3.62582e-12	4.72405e-11
AC023908.3	10.8896	1.96848	0.283678	6.93913	3.94527e-12	5.11561e-11
TLX1NB	6.34858	-3.19023	0.459913	-6.93659	4.01665e-12	5.20282e-11
TTC39A-AS1	2.03867	-2.40193	0.346442	-6.93315	4.11577e-12	5.32574e-11
LINC02837	32.1304	3.70294	0.534246	6.93114	4.17458e-12	5.39815e-11
IGFL2-AS1	414.328	2.62319	0.378613	6.92843	4.25545e-12	5.49522e-11
TMEM92-AS1	12.9246	1.87409	0.270763	6.92151	4.46849e-12	5.75266e-11
LINC01012	30.6287	1.54221	0.223085	6.91311	4.74126e-12	6.08727e-11
LINC02870	67.6243	1.79518	0.25979	6.9101	4.84311e-12	6.20752e-11
SACS-AS1	0.984437	-2.86211	0.414361	-6.90727	4.94059e-12	6.32389e-11
AC138904.3	5.99788	-3.39077	0.49094	-6.90669	4.9609e-12	6.34774e-11
AC020637.1	6.62776	-3.69963	0.536147	-6.9004	5.18546e-12	6.62388e-11
AL162171.3	11.5669	-1.17582	0.170708	-6.88793	5.661e-12	7.19976e-11
AC006460.2	79.8405	1.304	0.189381	6.88559	5.75503e-12	7.31198e-11
LINC02377	28.3643	4.40099	0.640921	6.86666	6.57203e-12	8.31096e-11
AL121974.1	0.848229	-4.07763	0.594323	-6.86097	6.83953e-12	8.63491e-11
AL033397.1	118.374	4.70153	0.685358	6.85997	6.88746e-12	8.69244e-11
AC009951.6	3.05382	-1.92227	0.280357	-6.85652	7.05588e-12	8.89314e-11
AC064836.3	18.2719	1.65018	0.24087	6.85091	7.33838e-12	9.23075e-11
AC112721.1	4.36731	3.22145	0.470245	6.85058	7.35532e-12	9.249e-11
LINC02574	4.90792	2.87681	0.420112	6.84773	7.50332e-12	9.41945e-11
HCP5	4037.8	1.17247	0.171284	6.84518	7.63776e-12	9.58187e-11
AP000757.1	3.13893	-3.04439	0.44532	-6.83642	8.11971e-12	1.0173e-10
BX284613.2	16.6038	-1.62337	0.237491	-6.83553	8.17013e-12	1.02328e-10
LINC01625	3.0383	-2.17104	0.317639	-6.83493	8.20444e-12	1.02724e-10
AC087854.1	29.1616	-1.00094	0.146621	-6.82674	8.68686e-12	1.08513e-10
ADGRD1-AS1	28.8534	5.22686	0.765737	6.82593	8.73594e-12	1.0909e-10
TFPI2-DT	4.37802	2.90983	0.426479	6.82293	8.9205e-12	1.11211e-10
SLC12A5-AS1	3.79303	3.17412	0.465294	6.82176	8.99304e-12	1.11968e-10
PANCR	6.62461	-4.18625	0.613743	-6.82086	9.04985e-12	1.12638e-10
FP326651.1	9.44792	4.03744	0.592221	6.81746	9.26656e-12	1.1526e-10
AC113133.1	1.47349	-4.8233	0.707528	-6.81712	9.28824e-12	1.15491e-10
AL132712.2	68.1642	1.27065	0.186427	6.81581	9.37325e-12	1.16472e-10
AL132642.1	3.30816	-2.13378	0.313291	-6.81084	9.7029e-12	1.20292e-10
PICART1	42.7504	1.36064	0.199837	6.80874	9.84594e-12	1.21866e-10
AC002401.4	73.8539	2.33299	0.343476	6.7923	1.10358e-11	1.35705e-10
CBR3-AS1	92.5047	-1.12584	0.165807	-6.79005	1.12096e-11	1.37709e-10
LINC01230	1.75677	-2.70432	0.398292	-6.78978	1.12302e-11	1.37917e-10
AC009275.1	39.7623	1.98325	0.292096	6.78972	1.12352e-11	1.37933e-10
AC064807.2	2.17659	-2.20373	0.324863	-6.78357	1.17241e-11	1.43517e-10
AL162311.3	31.12	1.37244	0.202431	6.77979	1.20348e-11	1.47035e-10
MBNL1-AS1	140.179	-1.44465	0.213149	-6.77762	1.22168e-11	1.49019e-10
AP001790.1	7.26659	3.04844	0.449811	6.77714	1.22577e-11	1.49468e-10
AL021328.1	17.5681	-2.73586	0.403726	-6.77653	1.23101e-11	1.50059e-10
AC093159.1	19.2732	-2.93089	0.432999	-6.76882	1.2984e-11	1.57969e-10
AP003065.1	18.4606	1.66824	0.2465	6.76772	1.30825e-11	1.59066e-10
AC008883.3	9.90747	1.94612	0.287566	6.76757	1.30963e-11	1.59182e-10
LINC01266	3.4147	-2.63547	0.389526	-6.76585	1.32528e-11	1.60878e-10
AC136475.3	49.6475	1.978	0.292421	6.76424	1.34015e-11	1.62527e-10
LINC00840	7.3868	-1.83732	0.271794	-6.75999	1.37998e-11	1.67089e-10
AC106881.1	8.68623	-2.38082	0.352361	-6.75676	1.41111e-11	1.70488e-10
LINC01715	12.0963	-1.26492	0.187212	-6.7566	1.41263e-11	1.70606e-10
LINC02783	14.3829	2.3563	0.34879	6.75564	1.42203e-11	1.71687e-10
HOXC-AS3	7.96076	3.60064	0.53348	6.74935	1.48504e-11	1.79123e-10
AF186192.1	2.57484	-2.594	0.384372	-6.74866	1.49214e-11	1.79921e-10
LINC00165	48.4602	3.86928	0.57361	6.74548	1.5252e-11	1.83558e-10
LDLRAD4-AS1	0.695778	-2.71621	0.402772	-6.74379	1.5431e-11	1.85652e-10
AC087672.1	5.20316	-4.41296	0.655132	-6.73598	1.6283e-11	1.95655e-10
AL683807.1	10.3693	2.0035	0.297756	6.72867	1.71225e-11	2.05351e-10
AP000525.1	10.7423	2.62236	0.389773	6.72791	1.72118e-11	2.0629e-10
AC091182.2	122.096	1.74733	0.259905	6.72297	1.78056e-11	2.13273e-10
AL928921.1	0.858929	-4.59145	0.683624	-6.71634	1.86342e-11	2.22143e-10
LINC01910	9.35884	2.48871	0.370837	6.71107	1.93202e-11	2.29959e-10
AL021807.1	39.141	1.80937	0.269615	6.71093	1.93388e-11	2.30108e-10
LINC00390	5.72265	-1.70762	0.254512	-6.70938	1.95452e-11	2.32419e-10
AP000487.1	34.5902	1.84689	0.275505	6.70364	2.03288e-11	2.41282e-10
AC008764.8	18.985	1.37455	0.205135	6.70071	2.07416e-11	2.46027e-10
MIR29B2CHG	56.8151	-1.47598	0.220347	-6.69845	2.10648e-11	2.49392e-10
AC116049.1	5.60112	3.94015	0.588337	6.69711	2.12581e-11	2.51385e-10
KDM4A-AS1	44.9386	1.2065	0.180188	6.69581	2.14476e-11	2.5337e-10
LINC01497	5.68894	-4.67198	0.697832	-6.69498	2.15696e-11	2.54731e-10
LINC00491	180.734	2.34186	0.349808	6.6947	2.16113e-11	2.55064e-10
AC007681.1	12.1296	-1.40837	0.210459	-6.69188	2.20326e-11	2.59713e-10
AC092164.1	25.572	-1.23823	0.185143	-6.68796	2.26304e-11	2.66345e-10
AC140118.2	2.20732	-2.90756	0.435206	-6.68088	2.37508e-11	2.78578e-10
AL035670.1	1.21919	-2.67322	0.400543	-6.67399	2.4894e-11	2.91086e-10
AF222685.1	7.87295	4.0547	0.607698	6.67223	2.5194e-11	2.94321e-10
AC099487.1	8.58457	2.49568	0.374348	6.66672	2.61575e-11	3.05107e-10
AP005717.1	1.44433	-2.22406	0.333895	-6.66094	2.72086e-11	3.16295e-10
AC007114.1	58.9861	-1.30642	0.196188	-6.65904	2.75631e-11	3.20034e-10
AC069360.1	88.0893	-1.92423	0.289101	-6.65591	2.8155e-11	3.26495e-10
AC118754.1	3.37437	-2.38635	0.358535	-6.65582	2.81721e-11	3.26593e-10
AL590666.2	33.1744	2.20524	0.331373	6.65487	2.83544e-11	3.28605e-10
MSC-AS1	309.96	1.47746	0.222062	6.65338	2.86441e-11	3.3176e-10
AC026740.1	62.1651	1.66021	0.249568	6.65232	2.88512e-11	3.34057e-10
AC131157.1	16.3283	2.31018	0.347453	6.6489	2.95282e-11	3.41373e-10
AC097518.2	9.97622	3.78926	0.570397	6.6432	3.06946e-11	3.54208e-10
LINC01950	1.13696	-3.93938	0.593212	-6.64077	3.12055e-11	3.59885e-10
LINC01482	4.13694	-1.74887	0.263366	-6.64045	3.12732e-11	3.60446e-10
AC017050.1	0.769654	-3.26247	0.49143	-6.63874	3.16369e-11	3.64306e-10
AC007879.2	4.11573	2.83206	0.426721	6.63681	3.20543e-11	3.68776e-10
LINC02416	5.38753	2.08142	0.31397	6.62935	3.37164e-11	3.8684e-10
GLIS2-AS1	4.00847	-2.20593	0.332817	-6.62804	3.4018e-11	3.89946e-10
AL138916.1	44.7777	3.58856	0.541606	6.62577	3.45444e-11	3.95142e-10
NAALADL2-AS2	8.26402	4.68688	0.707388	6.62561	3.45811e-11	3.95442e-10
SLCO4A1-AS1	26.4523	-2.23241	0.337305	-6.61838	3.63149e-11	4.13916e-10
SNAP25-AS1	21.1996	3.02564	0.457252	6.61701	3.66529e-11	4.17369e-10
LINC01711	21.2818	2.25913	0.341541	6.61451	3.72791e-11	4.24117e-10
AC025569.1	37.1919	2.59383	0.392185	6.61379	3.74599e-11	4.25918e-10
LBX2-AS1	199.922	1.15557	0.174728	6.61356	3.75196e-11	4.26341e-10
CEROX1	74.7291	-2.08559	0.315528	-6.60983	3.84751e-11	4.36674e-10
KIAA1671-AS1	21.62	-2.86896	0.434476	-6.60325	4.02244e-11	4.55436e-10
AL357153.1	5.81278	-2.19501	0.333063	-6.59037	4.38731e-11	4.95119e-10
DIRC1	8.81133	2.662	0.404184	6.58611	4.51491e-11	5.08912e-10
RNF217-AS1	95.0287	1.5852	0.240766	6.584	4.57949e-11	5.15271e-10
LINC02861	11.7649	-1.13147	0.17187	-6.58329	4.60148e-11	5.17592e-10
LNCOG	28.4233	2.32413	0.353143	6.58128	4.66421e-11	5.23892e-10
AP001267.3	6.55657	-1.32945	0.202045	-6.57999	4.7047e-11	5.2826e-10
AC073236.1	4.86003	-4.95852	0.754956	-6.56796	5.10094e-11	5.69879e-10
AC024909.1	17.5442	-1.07853	0.164262	-6.56596	5.16997e-11	5.75891e-10
AC107959.4	7.25859	3.12566	0.476102	6.56511	5.19955e-11	5.79016e-10
AC093801.1	2.54345	3.03314	0.462191	6.56252	5.29073e-11	5.88478e-10
AC079949.1	17.7896	1.97258	0.300769	6.55845	5.43691e-11	6.04203e-10
EMX2OS	64.8623	-1.96704	0.30003	-6.55613	5.5223e-11	6.12794e-10
AL391845.2	6.35984	2.35515	0.359308	6.55469	5.57568e-11	6.18355e-10
MIAT	334.953	1.87679	0.28636	6.55396	5.60326e-11	6.2105e-10
LIFR-AS1	19.8037	-1.96838	0.3006	-6.54819	5.82394e-11	6.44002e-10
AC087612.1	120.969	3.17763	0.48528	6.54802	5.83031e-11	6.44518e-10
AC107419.1	7.82471	3.85648	0.58903	6.54718	5.86334e-11	6.47791e-10
AL031123.2	56.6935	1.40351	0.214422	6.54553	5.92862e-11	6.54239e-10
AC089983.1	6.9596	3.55038	0.542759	6.54135	6.09656e-11	6.71402e-10
STAM-AS1	9.74318	1.58988	0.243093	6.54021	6.14306e-11	6.75933e-10
AL512274.1	787.322	-1.70391	0.260654	-6.53708	6.27333e-11	6.89465e-10
LINC02587	5.22301	-2.62857	0.402169	-6.53599	6.31913e-11	6.94297e-10
STARD4-AS1	87.9001	1.43559	0.219713	6.53391	6.40726e-11	7.02961e-10
AC010205.1	0.544801	-3.1448	0.481404	-6.53255	6.46575e-11	7.08967e-10
LINC02188	126.562	-2.37034	0.363166	-6.52689	6.71471e-11	7.34776e-10
LINC00534	9.50803	2.87334	0.440353	6.52508	6.7963e-11	7.4306e-10
B4GALT1-AS1	39.415	-1.0418	0.159733	-6.52213	6.93147e-11	7.56963e-10
ALMS1-IT1	30.7879	1.32231	0.202844	6.51887	7.08384e-11	7.72489e-10
LINC02043	7.19697	2.40611	0.369886	6.50499	7.76981e-11	8.43891e-10
AC109460.2	57.0259	1.27441	0.195976	6.5029	7.87851e-11	8.55207e-10
AC105118.1	14.2028	3.01354	0.463544	6.50109	7.97409e-11	8.65334e-10
AC007461.1	0.919164	-3.675	0.565634	-6.49714	8.18636e-11	8.8719e-10
LINC02502	1.5326	-3.48569	0.536498	-6.49712	8.18721e-11	8.8719e-10
AC009041.3	16.5072	1.14437	0.176255	6.49269	8.43176e-11	9.12645e-10
ZBTB20-AS4	0.754766	-2.36868	0.365069	-6.48829	8.68148e-11	9.36346e-10
AC092910.3	56.9526	1.03752	0.159981	6.48526	8.85811e-11	9.54156e-10
AL354813.1	4.87088	2.35143	0.362648	6.48406	8.92893e-11	9.61237e-10
AC021055.1	17.7958	3.4654	0.534936	6.47815	9.28514e-11	9.9728e-10
C5orf66	68.9289	-1.22813	0.189745	-6.47254	9.63703e-11	1.03306e-09
AC025176.1	4.68541	2.5775	0.39827	6.47174	9.68783e-11	1.03821e-09
LINC01583	4.20807	3.2476	0.501864	6.47107	9.73113e-11	1.04256e-09
DOCK8-AS1	12.9745	-1.52111	0.235105	-6.46993	9.80499e-11	1.05017e-09
AL606923.2	3.90267	-5.4272	0.839122	-6.46771	9.94976e-11	1.06478e-09
DNAJC27-AS1	24.4084	-1.25349	0.193826	-6.46707	9.99183e-11	1.06898e-09
AC092353.2	6.19294	3.60969	0.558966	6.4578	1.06239e-10	1.13339e-09
AC006207.1	2.30889	-2.46001	0.381	-6.45671	1.07004e-10	1.14123e-09
AL356056.1	3.63643	3.38495	0.524425	6.45458	1.08517e-10	1.1564e-09
LINC01140	21.0264	-1.44586	0.224057	-6.45306	1.09611e-10	1.16641e-09
AC034213.1	27.8334	2.73856	0.424774	6.4471	1.14014e-10	1.21224e-09
LINC02544	20.1816	1.99744	0.31047	6.43361	1.24608e-10	1.31859e-09
AC009731.1	6.33826	3.30549	0.513789	6.43356	1.24651e-10	1.31868e-09
AC108477.2	21.462	1.98738	0.309028	6.43108	1.26701e-10	1.33887e-09
POU6F2-AS2	28.3883	4.29746	0.669297	6.42086	1.35505e-10	1.42871e-09
AC036176.1	42.6337	-1.1096	0.172878	-6.41842	1.37694e-10	1.45098e-09
LINC01694	83.1696	2.83656	0.442193	6.41476	1.41041e-10	1.48295e-09
C10orf71-AS1	16.2815	-4.34707	0.678246	-6.40927	1.46216e-10	1.5327e-09
AC130371.2	32.0169	-1.27906	0.199616	-6.40758	1.47843e-10	1.54888e-09
AC073578.1	9.99999	2.65307	0.414568	6.39959	1.55791e-10	1.62899e-09
AC009403.2	15.1232	2.2219	0.347379	6.39617	1.59322e-10	1.66224e-09
LINC00160	6.32696	-2.058	0.321777	-6.39572	1.59796e-10	1.66672e-09
AC010173.1	14.4005	1.24042	0.193985	6.39442	1.61158e-10	1.68e-09
AC010275.1	26.6221	3.54045	0.553899	6.39187	1.63867e-10	1.7073e-09
LINC01170	6.41584	-2.0486	0.320652	-6.38884	1.67148e-10	1.73814e-09
CCDC26	43.3993	1.90014	0.297561	6.3857	1.70619e-10	1.77131e-09
AL589743.3	5.40663	3.41469	0.534982	6.38281	1.7387e-10	1.80358e-09
AC090023.2	4.0349	3.17878	0.498427	6.37763	1.79853e-10	1.86208e-09
AL645768.1	3.33026	3.00551	0.471386	6.37589	1.81909e-10	1.8813e-09
TSPEAR-AS1	19.6227	2.80932	0.441021	6.37004	1.8898e-10	1.95069e-09
AC093510.2	2.16658	-1.54375	0.242435	-6.3677	1.91881e-10	1.97902e-09
AL512603.2	2.6789	-1.77535	0.278858	-6.36649	1.93404e-10	1.9931e-09
SLC2A1-AS1	49.1427	1.42045	0.223146	6.36558	1.94551e-10	2.00274e-09
AC243773.1	2.56673	3.55279	0.558436	6.36203	1.991e-10	2.04901e-09
NNT-AS1	407.337	-1.18643	0.18653	-6.36051	2.01085e-10	2.06792e-09
AC026785.3	8.05398	3.71627	0.584432	6.35878	2.03368e-10	2.08953e-09
LINC02814	7.65688	-2.81249	0.442523	-6.35557	2.07651e-10	2.13007e-09
AC078845.1	22.0388	1.98091	0.311831	6.3525	2.11842e-10	2.17012e-09
AC023480.1	1.74622	-2.22778	0.350699	-6.3524	2.11983e-10	2.17098e-09
PRKAG2-AS1	30.1916	-1.75708	0.276751	-6.34896	2.16771e-10	2.21702e-09
AL079303.1	39.5818	-2.26468	0.357142	-6.34112	2.28102e-10	2.32661e-09
AC069503.1	5.02554	1.66805	0.263229	6.33687	2.34477e-10	2.38778e-09
LINC02843	8.29874	4.59819	0.725863	6.3348	2.37656e-10	2.4169e-09
LINC02463	1.23016	-3.25997	0.514677	-6.33401	2.38867e-10	2.42792e-09
AC107308.1	4.25295	3.33204	0.52631	6.33094	2.43675e-10	2.4748e-09
AC012378.2	3.89601	-2.43054	0.383983	-6.3298	2.45483e-10	2.49048e-09
AL133230.1	12.8352	1.75091	0.276676	6.32839	2.47732e-10	2.51195e-09
LINC00330	16.6628	-3.35014	0.530011	-6.32089	2.60068e-10	2.63211e-09
AC122685.1	37.5606	3.82474	0.60535	6.31823	2.64584e-10	2.67638e-09
LINC01985	1.12351	-2.32606	0.368272	-6.31614	2.68169e-10	2.71047e-09
RMST	1.23759	-3.759	0.595213	-6.31538	2.69499e-10	2.72174e-09
AC090578.3	5.17053	3.83035	0.606946	6.31086	2.77489e-10	2.79818e-09
DENND6A-AS1	1.07477	-1.61841	0.256601	-6.30712	2.8427e-10	2.86022e-09
SNAI3-AS1	59.2136	-1.00484	0.159381	-6.30466	2.88836e-10	2.90539e-09
FGF10-AS1	0.776343	-2.8239	0.448032	-6.3029	2.92123e-10	2.93768e-09
ELDR	4.1955	3.06592	0.487148	6.2936	3.1018e-10	3.10935e-09
LINC02428	36.9489	2.83296	0.450367	6.29034	3.16764e-10	3.17284e-09
Z98257.1	32.8311	2.43993	0.388031	6.28797	3.21635e-10	3.21738e-09
AC009121.2	5.36229	2.2417	0.356582	6.28664	3.24407e-10	3.24424e-09
LINC02830	7.04206	4.54038	0.722744	6.28215	3.33926e-10	3.33415e-09
LINC02408	9.56273	1.82525	0.290665	6.27956	3.3953e-10	3.38565e-09
AC025419.1	9.2564	2.04189	0.325253	6.27785	3.43293e-10	3.41956e-09
AC004585.1	57.4387	1.48559	0.236748	6.27496	3.49721e-10	3.47993e-09
AC004263.2	58.2832	1.32199	0.210797	6.27135	3.57923e-10	3.55687e-09
AC008592.4	5.97949	-2.5908	0.413643	-6.26337	3.76739e-10	3.7321e-09
LINC01605	531.84	1.52841	0.244042	6.26287	3.77952e-10	3.74216e-09
LINC01429	2.92006	3.1751	0.507078	6.26156	3.8115e-10	3.77087e-09
AL441992.1	141.731	1.03588	0.165442	6.26125	3.8191e-10	3.7774e-09
LINC02761	10.4255	-1.89505	0.302814	-6.25813	3.89611e-10	3.84754e-09
MGC27382	1.37801	-2.60537	0.416464	-6.25593	3.95157e-10	3.89418e-09
AL355338.1	3.19443	3.19923	0.511404	6.25578	3.95527e-10	3.89681e-09
AC079610.1	15.0634	-1.4934	0.238738	-6.25538	3.96546e-10	3.90482e-09
LINC00839	228.73	1.97676	0.316463	6.24641	4.19986e-10	4.12489e-09
C20orf197	137.711	2.50061	0.400329	6.24637	4.20094e-10	4.12489e-09
AL022069.3	35.4912	-1.02135	0.163553	-6.24479	4.24383e-10	4.16377e-09
LINC00920	49.9953	-1.08274	0.173463	-6.24191	4.32272e-10	4.23678e-09
AC025271.4	1.85054	-2.6692	0.427684	-6.24104	4.34663e-10	4.25801e-09
AC048344.4	7.06839	1.7172	0.275161	6.24072	4.35554e-10	4.26563e-09
AC002066.1	18.6054	1.71476	0.274853	6.23882	4.40881e-10	4.31e-09
AC002460.2	0.980198	-3.6215	0.58102	-6.233	4.57583e-10	4.45946e-09
AC015987.1	3.86747	-1.28684	0.206459	-6.23288	4.57929e-10	4.46169e-09
LINC01096	10.8482	2.27782	0.365788	6.22716	4.74956e-10	4.61703e-09
AF064858.2	5.46928	2.39077	0.384472	6.21834	5.02446e-10	4.86165e-09
AC093388.1	17.8117	1.47142	0.236663	6.21737	5.05541e-10	4.88909e-09
AC103591.4	33.0376	-1.12113	0.180337	-6.21685	5.07223e-10	4.9041e-09
AC012085.2	2.01116	-2.14679	0.345542	-6.21282	5.20419e-10	5.02574e-09
AC145124.1	9.60888	-1.39458	0.224512	-6.21159	5.24495e-10	5.06334e-09
AC011523.1	2.42461	-6.73757	1.08474	-6.21125	5.25644e-10	5.07315e-09
PSMG3-AS1	148.255	-1.05935	0.170625	-6.20867	5.34361e-10	5.15333e-09
AL359636.2	25.3862	1.86648	0.300879	6.20342	5.52483e-10	5.31726e-09
AC124276.2	2.08311	3.32149	0.535584	6.20161	5.58872e-10	5.3692e-09
PACERR	4.55386	2.67609	0.431788	6.19769	5.72978e-10	5.49808e-09
AC025580.1	4.62206	-1.93193	0.31172	-6.19764	5.73158e-10	5.49808e-09
LINC01060	19.6385	1.95861	0.316044	6.19727	5.74527e-10	5.50981e-09
LINC02036	8.962	-2.31345	0.3737	-6.19067	5.99107e-10	5.73682e-09
AC093496.1	2.36715	-2.62723	0.424495	-6.18909	6.05135e-10	5.79015e-09
AC025040.1	0.782417	-2.59659	0.419549	-6.18901	6.05431e-10	5.79152e-09
RCCD1-AS1	5.8614	1.59473	0.258092	6.17893	6.45381e-10	6.15347e-09
AC095032.1	1.34535	-2.23979	0.362645	-6.17626	6.56383e-10	6.25521e-09
AL360169.3	2.62453	3.39875	0.550464	6.17434	6.64402e-10	6.32686e-09
CYTOR	478.639	1.21494	0.19682	6.17285	6.70695e-10	6.38357e-09
AC104031.1	21.4674	1.76012	0.285194	6.17167	6.75737e-10	6.42672e-09
AC131009.1	9.83795	1.30161	0.211172	6.16374	7.10468e-10	6.74179e-09
AL139351.1	4.92821	2.40152	0.389806	6.16082	7.23695e-10	6.85871e-09
AL355607.1	17.1584	2.38261	0.38679	6.15995	7.27664e-10	6.89315e-09
AC020891.3	2.31392	2.56305	0.416082	6.15995	7.27693e-10	6.89315e-09
LINC00922	6.8319	2.7844	0.452692	6.15075	7.71176e-10	7.28318e-09
DDX11-AS1	28.2925	1.39617	0.227051	6.14917	7.789e-10	7.34697e-09
PDE9A-AS1	1.57236	-2.20068	0.358118	-6.14513	7.98989e-10	7.52146e-09
LINC00052	9.31393	4.00217	0.651295	6.14494	7.99958e-10	7.52871e-09
AC124067.4	1.84852	-3.08836	0.502771	-6.14268	8.11392e-10	7.62495e-09
AL355303.2	3.62457	3.94911	0.64293	6.14237	8.12997e-10	7.63624e-09
AP002807.1	29.1163	1.45408	0.236834	6.13966	8.26975e-10	7.75983e-09
LINC02777	80.6056	1.4689	0.239278	6.13887	8.311e-10	7.79661e-09
LINC01269	51.3841	-1.96422	0.320206	-6.13423	8.55734e-10	8.00984e-09
AP000821.2	0.911772	-2.54272	0.414676	-6.13183	8.68739e-10	8.12153e-09
AC087392.2	4.0492	-2.58662	0.422611	-6.12057	9.32441e-10	8.69131e-09
AC063952.4	1.71992	2.80001	0.457524	6.11991	9.36293e-10	8.72506e-09
AC055807.1	0.612559	-2.63266	0.430292	-6.1183	9.45769e-10	8.80254e-09
FLJ12825	9.72395	2.16346	0.353997	6.11151	9.8693e-10	9.16311e-09
AC078788.1	4.46018	2.74549	0.4493	6.11059	9.92662e-10	9.21407e-09
DIO2-AS1	2.93893	-3.06595	0.502514	-6.10122	1.0526e-09	9.73696e-09
AC005229.5	1.12262	-3.94715	0.646962	-6.10106	1.05365e-09	9.7443e-09
LINC01305	31.1696	3.02164	0.495498	6.0982	1.07272e-09	9.90615e-09
GS1-24F4.2	17.1364	-2.01469	0.330453	-6.09677	1.08233e-09	9.99007e-09
AC006538.4	8.80885	3.3023	0.541842	6.09458	1.09723e-09	1.01152e-08
LINC01558	7.76189	-1.33283	0.218699	-6.09433	1.09894e-09	1.01261e-08
ZNF667-AS1	102.859	-1.61513	0.265187	-6.09054	1.1253e-09	1.03588e-08
AC092903.2	13.5185	1.60241	0.263145	6.08943	1.13311e-09	1.04232e-08
AC016877.3	7.76654	2.12296	0.348873	6.08518	1.16357e-09	1.06826e-08
LINC02016	6.34887	4.11658	0.676673	6.08355	1.17549e-09	1.07894e-08
DLGAP1-AS2	109.682	1.40393	0.230797	6.08297	1.17975e-09	1.08259e-08
AC104836.1	2.66556	-1.80934	0.297509	-6.08163	1.18966e-09	1.09024e-08
DEPDC1-AS1	5.40236	1.64522	0.270694	6.07778	1.2186e-09	1.11581e-08
HOXA-AS3	9.39427	2.36435	0.389649	6.0679	1.29591e-09	1.18202e-08
AL731571.1	44.0943	-1.02669	0.169371	-6.06174	1.34661e-09	1.22557e-08
KCNQ1OT1	126.739	1.1186	0.184536	6.0617	1.34689e-09	1.22557e-08
AC006059.5	3.22912	-1.67286	0.275986	-6.06139	1.3495e-09	1.22735e-08
LINCADL	1.58989	-6.02677	0.994431	-6.06052	1.35683e-09	1.23373e-08
PCAT7	84.7247	1.81472	0.299523	6.05869	1.37239e-09	1.24667e-08
AP001046.1	6.48919	2.39889	0.396014	6.05759	1.38176e-09	1.25489e-08
AC080132.1	2.47146	-2.98581	0.493064	-6.05562	1.39875e-09	1.27001e-08
AC019117.1	22.1452	2.0108	0.332081	6.05515	1.40287e-09	1.27344e-08
LINC02228	9.96425	3.98033	0.65743	6.05439	1.40953e-09	1.27857e-08
AC093797.1	4.28547	-1.99414	0.329505	-6.05193	1.43123e-09	1.2967e-08
AL031283.2	7.29938	3.10909	0.513929	6.04966	1.45154e-09	1.31385e-08
LINC00968	16.4465	-1.56108	0.258167	-6.0468	1.47752e-09	1.33577e-08
AC008278.1	3.5929	3.48165	0.575801	6.04663	1.47904e-09	1.33682e-08
AL049629.1	15.2428	-1.78276	0.295256	-6.03803	1.56005e-09	1.40535e-08
LINC00310	12.7941	-1.19328	0.197667	-6.03686	1.57146e-09	1.41428e-08
AL137246.1	0.54525	-3.00225	0.497524	-6.03437	1.5958e-09	1.43516e-08
LINC02747	13.1485	-2.54279	0.421868	-6.02745	1.66568e-09	1.49445e-08
AC090409.1	35.1769	1.89451	0.314938	6.0155	1.79332e-09	1.601e-08
AC067930.9	30.5719	1.08112	0.179756	6.01435	1.80605e-09	1.61085e-08
LINC02864	34.6796	4.86627	0.810034	6.00749	1.88418e-09	1.67501e-08
CNIH3-AS2	6.17105	2.51159	0.418168	6.00617	1.89955e-09	1.68749e-08
AC006452.1	6.01364	3.3843	0.563589	6.0049	1.91445e-09	1.70032e-08
AC012213.3	4.72115	1.78667	0.297539	6.00484	1.91524e-09	1.70063e-08
AL359704.2	0.699883	-3.1312	0.521523	-6.00396	1.92559e-09	1.70941e-08
AC026495.1	11.6375	2.99409	0.499215	5.9976	2.00256e-09	1.77234e-08
SUCLG2-AS1	52.8954	-1.20595	0.201192	-5.99404	2.04695e-09	1.80952e-08
LINC02725	7.87242	3.53975	0.590551	5.99398	2.04765e-09	1.80972e-08
PLBD1-AS1	163.613	-1.28007	0.213575	-5.99357	2.05287e-09	1.8139e-08
LINC02688	4.82736	-2.63868	0.440369	-5.99198	2.07307e-09	1.83133e-08
AL157838.1	24.4335	1.09185	0.182259	5.99068	2.08967e-09	1.84426e-08
AC099506.1	4.17673	2.74055	0.457597	5.98901	2.11126e-09	1.86245e-08
FP325330.3	7.47599	2.1337	0.356371	5.98729	2.13369e-09	1.88093e-08
AC004231.1	5.9486	-2.17701	0.363877	-5.98281	2.19319e-09	1.93202e-08
AL158801.2	2.68393	-1.42486	0.238254	-5.9804	2.22589e-09	1.96038e-08
AC006372.1	7.12326	3.42249	0.572443	5.97875	2.24862e-09	1.97855e-08
MIR1-1HG-AS1	16.8776	-2.52465	0.422304	-5.97827	2.25513e-09	1.98382e-08
AL136140.1	3.28916	-3.50355	0.586168	-5.97704	2.27233e-09	1.9971e-08
AL513327.1	41.5875	1.09794	0.183871	5.97121	2.35493e-09	2.06442e-08
AC092053.4	4.24279	-1.19594	0.200541	-5.96356	2.46804e-09	2.15708e-08
MAGI2-AS3	227.917	-1.34438	0.225471	-5.96253	2.48355e-09	2.17014e-08
AC092155.1	2.03497	-1.87765	0.314958	-5.96159	2.49792e-09	2.18169e-08
AL135818.3	35.6905	1.77769	0.298375	5.95791	2.55487e-09	2.22835e-08
PGM5P4-AS1	0.69975	-2.41997	0.406192	-5.95771	2.55794e-09	2.23e-08
AC025575.2	50.8182	3.23376	0.543885	5.94567	2.75328e-09	2.39093e-08
AC092652.1	0.964873	-2.46374	0.414548	-5.94318	2.79544e-09	2.42588e-08
AC009754.2	1.34867	-2.00683	0.337721	-5.94229	2.81075e-09	2.43861e-08
LYPLAL1-DT	6.34886	-1.549	0.26073	-5.94099	2.83307e-09	2.45628e-08
LINC02878	28.095	1.30625	0.219948	5.93891	2.86928e-09	2.48653e-08
LINC02195	19.4353	1.76371	0.297043	5.93757	2.89285e-09	2.50524e-08
AC024884.2	5.49128	1.78661	0.301027	5.93504	2.9378e-09	2.54243e-08
LINC00452	3.71451	3.70777	0.62518	5.93073	3.0159e-09	2.60763e-08
PURPL	26.2388	3.14355	0.530818	5.9221	3.17855e-09	2.742e-08
BDNF-AS	47.0171	-1.03845	0.17555	-5.9154	3.31061e-09	2.84662e-08
LINC01004	61.0741	1.17573	0.198819	5.91356	3.34785e-09	2.87559e-08
AC083973.1	35.6249	1.29163	0.218495	5.91148	3.39045e-09	2.91087e-08
AC010894.2	28.8362	2.92653	0.49513	5.91063	3.40804e-09	2.92464e-08
Z82243.1	13.8285	1.35073	0.228626	5.90803	3.46224e-09	2.9675e-08
AL035661.1	344.943	-1.54005	0.260764	-5.90589	3.50749e-09	3.0025e-08
AC092119.2	13.1364	1.67975	0.284598	5.90216	3.58767e-09	3.06698e-08
MAFA-AS1	14.2522	2.61856	0.444225	5.89468	3.75415e-09	3.20207e-08
AC012076.1	2.86005	-1.45067	0.24622	-5.89177	3.82074e-09	3.25666e-08
MESTIT1	2.17965	-2.22527	0.377714	-5.89142	3.82896e-09	3.26293e-08
RRM1-AS1	1.30607	2.45549	0.416967	5.88894	3.8869e-09	3.30933e-08
LINC01775	6.07062	1.58974	0.269972	5.88853	3.89648e-09	3.3148e-08
CDKN2A-DT	6.17747	3.29365	0.559415	5.88768	3.91664e-09	3.32941e-08
AC099343.3	6.14478	-1.41925	0.241201	-5.88409	4.00239e-09	3.39848e-08
AC104667.2	10.4386	-2.22569	0.378343	-5.88273	4.03565e-09	3.42212e-08
LINC02328	57.4927	1.42952	0.24322	5.87748	4.16555e-09	3.52517e-08
AC142086.1	1.31914	-3.41441	0.580941	-5.87739	4.16789e-09	3.52636e-08
AC010624.1	3.24154	-2.06902	0.352514	-5.86932	4.3759e-09	3.69739e-08
LINC02873	5.10713	2.22738	0.379579	5.86803	4.41016e-09	3.72136e-08
MUC12-AS1	4.83505	2.59137	0.441671	5.8672	4.43215e-09	3.73908e-08
CYP4A22-AS1	11.7374	1.41323	0.240987	5.86434	4.50933e-09	3.79912e-08
AC133485.2	7.70989	-3.54339	0.604353	-5.86311	4.54284e-09	3.82479e-08
AC110609.1	0.564355	-2.2017	0.375563	-5.8624	4.56237e-09	3.83868e-08
AC090125.1	3.51482	3.53354	0.602892	5.86098	4.60139e-09	3.86893e-08
AC026202.2	3.02936	-1.48135	0.252772	-5.86042	4.61692e-09	3.8794e-08
LINC01996	5.49515	-3.37893	0.577063	-5.85538	4.75918e-09	3.98655e-08
LINC01647	2.56237	3.34972	0.572142	5.8547	4.77876e-09	4.00029e-08
LINC01197	28.028	-1.25371	0.214192	-5.85322	4.8215e-09	4.03073e-08
AL109984.1	5.65715	1.57794	0.269646	5.85191	4.85953e-09	4.05983e-08
AC019080.4	20.5391	2.96303	0.506388	5.85131	4.87723e-09	4.07372e-08
AC016737.1	7.30994	1.71547	0.293233	5.85021	4.90938e-09	4.09967e-08
AL390839.1	2.57072	3.26049	0.557574	5.84764	4.9861e-09	4.15915e-08
ZNF114-AS1	1.74792	2.95857	0.506648	5.8395	5.23577e-09	4.35685e-08
AL359541.1	1.37148	-1.41572	0.242509	-5.83779	5.28967e-09	4.39881e-08
AC132192.2	20.0376	1.4993	0.25689	5.83633	5.33617e-09	4.43552e-08
AC103563.2	9.76746	-3.64129	0.624284	-5.83274	5.4524e-09	4.52221e-08
AC130466.1	2.10118	-2.71954	0.466832	-5.82552	5.69359e-09	4.71296e-08
AC009264.1	25.4636	3.39201	0.582416	5.82404	5.74425e-09	4.75282e-08
AC008406.3	13.717	-1.62958	0.280034	-5.81922	5.9123e-09	4.88332e-08
PEF1-AS1	12.4835	1.41672	0.243504	5.81807	5.95326e-09	4.91501e-08
GORAB-AS1	26.331	1.35241	0.232601	5.81428	6.0894e-09	5.02084e-08
AL049775.2	6.94683	2.59511	0.446427	5.81306	6.13399e-09	5.0532e-08
AC092617.1	0.987881	-2.54391	0.43778	-5.81094	6.21222e-09	5.1132e-08
AL355388.1	10.9287	1.40856	0.242432	5.81014	6.24217e-09	5.13366e-08
LINC01747	3.35472	2.73547	0.470883	5.80923	6.27621e-09	5.16026e-08
AC015922.2	38.9263	-1.60879	0.277011	-5.80767	6.33479e-09	5.20051e-08
LINC01980	133.891	2.64668	0.456046	5.80353	6.49338e-09	5.31688e-08
AJ003147.2	7.33428	2.54347	0.438315	5.80284	6.52007e-09	5.33758e-08
AC015909.1	2.18023	2.6318	0.453636	5.80157	6.56987e-09	5.37602e-08
ELN-AS1	3.39787	-1.61743	0.278825	-5.80087	6.59727e-09	5.39727e-08
C21orf62-AS1	20.2925	-1.0994	0.189688	-5.79583	6.79855e-09	5.55235e-08
FGF14-AS2	32.1963	-1.63918	0.282864	-5.79494	6.83468e-09	5.57824e-08
AC089985.1	1.79309	-2.22622	0.384245	-5.79375	6.88321e-09	5.61664e-08
AC087477.2	10.6156	-1.3085	0.225896	-5.79248	6.93556e-09	5.65814e-08
LINC01704	7.68171	2.06902	0.357294	5.79082	7.00456e-09	5.70828e-08
AC012456.2	0.890484	-2.26949	0.391966	-5.79002	7.03767e-09	5.73403e-08
AL354919.2	2.07041	2.77816	0.479825	5.78994	7.04125e-09	5.73505e-08
AC008798.2	3.33718	3.26428	0.564224	5.78543	7.23253e-09	5.88519e-08
AC120498.8	3.68281	2.8309	0.489357	5.78493	7.2543e-09	5.90164e-08
AC023593.1	3.11632	2.69594	0.466195	5.78285	7.3445e-09	5.96733e-08
AC108861.1	0.59303	-2.99958	0.518849	-5.78122	7.41606e-09	6.02418e-08
AC117480.1	0.539677	-3.35904	0.581184	-5.77965	7.48569e-09	6.07422e-08
LINC00487	3.7865	2.53063	0.437944	5.77843	7.54001e-09	6.11306e-08
MIR196A1	2.2514	3.35334	0.580327	5.77836	7.54331e-09	6.11442e-08
LINC01419	7.31205	5.14114	0.88975	5.77818	7.55129e-09	6.11842e-08
LINC01908	0.680558	-4.40495	0.762405	-5.77771	7.57257e-09	6.13289e-08
AL023806.1	3.17521	-1.46542	0.253665	-5.77699	7.60469e-09	6.15495e-08
AL035446.2	8.29543	2.60459	0.450938	5.77594	7.65249e-09	6.18835e-08
LINC01549	3.62845	-2.23663	0.387295	-5.775	7.69531e-09	6.21899e-08
AP002755.1	0.588231	-3.20582	0.555125	-5.77496	7.69724e-09	6.21923e-08
AC131254.1	7.4612	1.92833	0.333969	5.77398	7.74202e-09	6.25407e-08
BLACE	1.71616	2.94129	0.509571	5.7721	7.82913e-09	6.3204e-08
AP001994.3	5.98828	-4.59121	0.795533	-5.77124	7.86915e-09	6.34999e-08
PCOTH	0.802264	-1.7061	0.295736	-5.769	7.97423e-09	6.42794e-08
AC245407.2	35.204	-1.28666	0.223259	-5.76306	8.26039e-09	6.64588e-08
STEAP3-AS1	31.458	1.68819	0.292937	5.76299	8.26346e-09	6.64693e-08
AL137026.1	2.09737	-2.01536	0.349716	-5.76284	8.27102e-09	6.6516e-08
BAALC-AS1	305.544	1.19565	0.207528	5.7614	8.34211e-09	6.70159e-08
AL031289.2	6.73791	2.21288	0.384091	5.76136	8.3438e-09	6.70159e-08
AL161665.2	1.944	-1.9978	0.346951	-5.75816	8.50374e-09	6.81992e-08
AC004381.1	0.862014	-1.80718	0.313867	-5.7578	8.52158e-09	6.83278e-08
AC009133.1	34.2432	1.1435	0.19862	5.75722	8.55109e-09	6.85499e-08
LINC02202	10.4588	-1.29109	0.224305	-5.75596	8.61483e-09	6.90025e-08
AL135818.2	71.5176	1.32353	0.229954	5.75563	8.63173e-09	6.91086e-08
AC083862.1	12.9662	1.16803	0.202949	5.75532	8.64786e-09	6.92085e-08
LINC00702	197.062	-1.72123	0.299087	-5.75496	8.66608e-09	6.93396e-08
AC092535.5	40.8918	1.42484	0.247623	5.75408	8.71171e-09	6.96606e-08
AC027228.2	31.9315	1.11485	0.193794	5.75274	8.7809e-09	7.01842e-08
AC023824.3	18.0343	4.45956	0.775213	5.75269	8.78339e-09	7.01892e-08
MIR99AHG	149.484	-1.57782	0.274345	-5.75121	8.86058e-09	7.07613e-08
AC007128.1	16.0467	2.85907	0.497145	5.75097	8.87314e-09	7.08317e-08
AC080129.1	2.88518	3.33667	0.581123	5.74176	9.3699e-09	7.45367e-08
AC027601.1	16.1315	1.21879	0.212387	5.73853	9.55004e-09	7.5947e-08
AC099332.1	3.24497	-1.35592	0.236316	-5.73774	9.59498e-09	7.62884e-08
AC009560.1	2.28901	-1.80248	0.314148	-5.73769	9.59781e-09	7.62948e-08
AC048341.2	21.6083	1.6253	0.283283	5.73739	9.61491e-09	7.64147e-08
AC097451.1	4.49175	4.43253	0.772624	5.73698	9.63775e-09	7.65802e-08
RUNX3-AS1	6.50117	1.65065	0.287747	5.73648	9.66672e-09	7.67942e-08
AC133681.1	2.64585	2.83868	0.49511	5.73343	9.84212e-09	7.80696e-08
CU639417.5	4.11442	2.18287	0.380897	5.73087	9.99167e-09	7.91764e-08
AC012213.4	9.14274	2.51868	0.439509	5.73067	1.00038e-08	7.92481e-08
AL583785.1	11.5875	-1.80681	0.3154	-5.72862	1.01251e-08	8.01833e-08
GASAL1	233.507	1.34975	0.235621	5.72849	1.01328e-08	8.02273e-08
AP000866.1	40.5099	-1.10329	0.192893	-5.71969	1.06721e-08	8.4197e-08
AF233439.2	1.66414	2.62845	0.459634	5.71857	1.07424e-08	8.46646e-08
AC007991.2	3.16022	3.19747	0.559288	5.71703	1.08399e-08	8.53975e-08
AC023421.1	3.04305	-1.94256	0.339959	-5.7141	1.10287e-08	8.67947e-08
AC105460.2	11.0587	3.37837	0.59187	5.70796	1.1434e-08	8.98164e-08
AC013762.1	1.9738	3.05495	0.535313	5.70686	1.15082e-08	9.03057e-08
AC010491.2	4.95137	-1.38	0.24189	-5.70505	1.1631e-08	9.11744e-08
AC022031.1	1.80806	2.92987	0.513602	5.70455	1.16651e-08	9.14039e-08
YEATS2-AS1	20.375	1.2005	0.210473	5.70383	1.17146e-08	9.17159e-08
AC097468.1	0.918295	-3.60417	0.631899	-5.70372	1.17223e-08	9.17575e-08
ASB15-AS1	1.85236	-3.46006	0.607078	-5.69954	1.20133e-08	9.38801e-08
AC122694.1	3.08044	3.07144	0.539165	5.69666	1.22181e-08	9.53816e-08
LINC02224	1.42718	-3.19858	0.562068	-5.69074	1.26492e-08	9.85237e-08
AC104088.1	7.10227	2.00817	0.352898	5.69052	1.26655e-08	9.86306e-08
AL033530.1	63.427	2.55598	0.449189	5.69021	1.26881e-08	9.87861e-08
AC099332.2	3.50031	-1.30515	0.229389	-5.68969	1.27274e-08	9.90306e-08
AC026765.3	1.72698	-2.15797	0.379355	-5.68853	1.28138e-08	9.95806e-08
AC011997.1	7.54121	1.65202	0.290806	5.68084	1.34039e-08	1.03931e-07
AL109936.2	8.9245	-1.61306	0.284029	-5.67922	1.3531e-08	1.04808e-07
AC027348.1	2.0716	-2.21192	0.389479	-5.67919	1.35335e-08	1.04808e-07
CCDC144NL-AS1	116.994	2.26405	0.39871	5.67844	1.35932e-08	1.05248e-07
LINC02167	8.0802	4.08161	0.71949	5.67292	1.40385e-08	1.08519e-07
AL450043.1	3.5823	-2.47126	0.435796	-5.67068	1.42231e-08	1.09924e-07
Z97205.1	1.17621	-2.80294	0.494408	-5.66929	1.43386e-08	1.10726e-07
LINC02478	7.71709	-1.70402	0.300678	-5.66725	1.45108e-08	1.11918e-07
AC093702.1	3.76203	-2.06341	0.364191	-5.66572	1.46404e-08	1.12872e-07
AC090673.1	2.55952	2.99959	0.529809	5.66164	1.49929e-08	1.15425e-07
AC007406.3	21.7558	1.50808	0.266446	5.65998	1.51395e-08	1.16483e-07
AC090578.1	14.5989	2.63226	0.465173	5.65867	1.52555e-08	1.17208e-07
AC114489.1	17.6455	1.63727	0.289456	5.65637	1.54607e-08	1.18737e-07
AC092650.1	13.8976	1.09072	0.193002	5.65133	1.59211e-08	1.21976e-07
LINC01033	6.89018	3.06543	0.542598	5.64954	1.60877e-08	1.23128e-07
AC118754.2	1.59247	-2.12866	0.377176	-5.64368	1.66455e-08	1.27191e-07
AC005920.1	1.39689	-3.049	0.540383	-5.64229	1.67799e-08	1.28141e-07
AP000223.1	6.1912	-1.44805	0.256658	-5.64193	1.68153e-08	1.28334e-07
AC100793.4	2.95288	-2.26787	0.402191	-5.63878	1.71259e-08	1.30624e-07
AC022613.1	25.2199	1.89788	0.336601	5.63837	1.71667e-08	1.30857e-07
AC093424.1	1.72859	-1.99152	0.35327	-5.6374	1.72637e-08	1.31543e-07
AL355592.1	0.72109	-4.58168	0.813232	-5.63391	1.76171e-08	1.34074e-07
LINC02066	0.673103	-3.50502	0.622301	-5.63235	1.77771e-08	1.35237e-07
AC023034.1	2.83331	2.76053	0.490219	5.63122	1.78935e-08	1.36014e-07
BX640514.1	2.47796	-3.21146	0.570736	-5.62687	1.83505e-08	1.39348e-07
AC105233.4	38.6089	-1.78034	0.316538	-5.62441	1.86145e-08	1.41267e-07
AL356414.1	1.58957	3.02702	0.538276	5.62354	1.87082e-08	1.41893e-07
AC015878.1	23.1146	-4.21859	0.750265	-5.62279	1.87895e-08	1.42481e-07
TUSC8	20.9023	-4.30076	0.765699	-5.61677	1.94556e-08	1.47296e-07
LEF1-AS1	12.3221	1.45052	0.258498	5.61134	2.00769e-08	1.51787e-07
PDE2A-AS2	12.4265	1.90951	0.340409	5.60947	2.02948e-08	1.53343e-07
LINC02018	8.85355	-1.19633	0.213308	-5.60845	2.04142e-08	1.54184e-07
AP001107.1	8.24443	1.2721	0.226919	5.60598	2.07083e-08	1.56281e-07
AC105339.2	5.65612	1.61789	0.288676	5.60453	2.08819e-08	1.57465e-07
AC024581.1	4.83141	2.53426	0.452268	5.60344	2.10143e-08	1.58432e-07
AP000851.2	8.76738	-3.10055	0.553921	-5.59746	2.17514e-08	1.63696e-07
AC015922.3	68.1845	-1.27291	0.22746	-5.5962	2.19103e-08	1.64793e-07
AL121933.2	23.492	-1.54299	0.275796	-5.59469	2.21013e-08	1.6613e-07
AP000221.1	6.62469	3.3829	0.604685	5.59448	2.21287e-08	1.66303e-07
AC011476.2	5.0828	2.43543	0.435389	5.59369	2.22293e-08	1.66994e-07
LINC01886	11.3057	-2.54917	0.455813	-5.59258	2.23715e-08	1.67895e-07
DLEU2L	5.59563	-1.39269	0.249041	-5.59221	2.24195e-08	1.68221e-07
LINC01592	6.53167	3.30693	0.591562	5.59017	2.26842e-08	1.7004e-07
LINC01160	128.328	2.15818	0.386304	5.58673	2.31383e-08	1.73272e-07
AC010501.2	2.09728	-1.6381	0.293459	-5.58203	2.37732e-08	1.77886e-07
LINC00705	12.1384	1.69047	0.303016	5.57883	2.42137e-08	1.80967e-07
MIR100HG	387.037	-1.13523	0.20356	-5.57688	2.44877e-08	1.82871e-07
AL121839.2	60.31	-1.43058	0.256544	-5.57637	2.45589e-08	1.83366e-07
AL136379.1	34.1644	2.18314	0.391634	5.57443	2.48346e-08	1.85242e-07
HOTTIP	2.48899	3.32187	0.596049	5.57314	2.50186e-08	1.86504e-07
LINC02475	3.38579	3.57608	0.641833	5.57167	2.52312e-08	1.87978e-07
MIR2052HG	25.3664	2.31763	0.416391	5.56598	2.60681e-08	1.93756e-07
AC010735.1	4.38597	2.57922	0.463436	5.56544	2.61492e-08	1.94282e-07
AC124254.2	5.16753	3.52415	0.633238	5.56529	2.61711e-08	1.94406e-07
RABGAP1L-DT	21.7377	1.07226	0.19274	5.56325	2.64792e-08	1.96387e-07
TRPM2-AS	63.9636	2.18385	0.392625	5.56219	2.66415e-08	1.97514e-07
AL139393.2	14.2706	-1.79881	0.323484	-5.56072	2.68667e-08	1.99027e-07
LINC02477	3.65165	3.59123	0.646179	5.55763	2.73456e-08	2.02495e-07
AC093249.2	3.87825	1.87325	0.337062	5.5576	2.73513e-08	2.02498e-07
AC004947.3	2.50377	2.45683	0.442102	5.55715	2.74209e-08	2.02973e-07
AC008459.1	0.845388	-3.78035	0.680448	-5.55568	2.76528e-08	2.0457e-07
GATA2-AS1	128.301	1.53242	0.27597	5.55286	2.81037e-08	2.07743e-07
AC008735.2	26.2491	1.32777	0.239119	5.55277	2.81177e-08	2.07806e-07
AL121820.2	7.53231	-2.28791	0.412059	-5.55238	2.8181e-08	2.08233e-07
AP002478.1	4.70794	3.12839	0.563923	5.54755	2.89697e-08	2.13811e-07
C8orf34-AS1	7.40248	-2.69272	0.485435	-5.54703	2.90563e-08	2.14366e-07
NRAD1	30.5418	-4.24614	0.766009	-5.5432	2.96987e-08	2.18765e-07
LINC01612	3.16052	-2.89141	0.521825	-5.54097	3.00806e-08	2.21406e-07
AL160272.1	6.85238	-1.40779	0.254199	-5.53815	3.05679e-08	2.2473e-07
AC093791.1	5.80121	4.25965	0.769347	5.5367	3.08218e-08	2.26509e-07
NAGPA-AS1	0.823796	-2.06017	0.372135	-5.53609	3.093e-08	2.2726e-07
AP000692.1	7.58569	1.34859	0.24362	5.53561	3.10148e-08	2.27795e-07
AL512785.1	10.1503	2.40377	0.434487	5.53244	3.15813e-08	2.31821e-07
LINC02028	32.3674	-2.09793	0.380144	-5.51878	3.41353e-08	2.49504e-07
LINC01254	7.06259	2.82801	0.51249	5.51818	3.42528e-08	2.50266e-07
LGR4-AS1	2.56935	-1.38844	0.251756	-5.515	3.48784e-08	2.5464e-07
AC009119.1	27.8788	-1.23883	0.224641	-5.51472	3.49341e-08	2.54998e-07
LINC00472	52.0032	-1.57482	0.285796	-5.5103	3.5822e-08	2.61227e-07
AP002498.1	3.19135	-2.12625	0.385975	-5.50877	3.61358e-08	2.63262e-07
AC243967.2	1.95904	-1.95256	0.354725	-5.50443	3.70361e-08	2.69458e-07
LINC00862	9.41499	1.64104	0.298326	5.50082	3.78029e-08	2.74562e-07
AC027013.1	0.563101	-2.87849	0.523339	-5.50024	3.79269e-08	2.7541e-07
AC093817.2	21.2882	2.31365	0.420822	5.49794	3.84261e-08	2.78578e-07
AC099795.1	3.74881	2.33854	0.425349	5.49792	3.84294e-08	2.78578e-07
MIR1-1HG	65.6686	-3.79383	0.690324	-5.49573	3.89103e-08	2.81794e-07
AL445307.1	1.75506	-2.15135	0.391586	-5.49394	3.9306e-08	2.84334e-07
AP003548.1	1.11511	-2.23702	0.407216	-5.49345	3.94161e-08	2.84992e-07
AL162718.1	3.78738	-2.11301	0.384643	-5.49343	3.94196e-08	2.84992e-07
AL162171.1	13.9948	-1.12607	0.205005	-5.49287	3.95456e-08	2.85794e-07
LINC02244	5.39863	3.19463	0.582023	5.48883	4.04601e-08	2.92124e-07
JAZF1-AS1	1.66726	-1.46218	0.266442	-5.48781	4.06948e-08	2.93707e-07
LRRK2-DT	11.3396	-1.55251	0.283201	-5.482	4.20541e-08	3.0294e-07
TGFB2-AS1	2.40649	-1.85847	0.339028	-5.48175	4.21129e-08	3.03248e-07
AP004609.3	37.0207	-1.16683	0.212909	-5.48039	4.24397e-08	3.05369e-07
ZBTB44-DT	7.50336	-1.09312	0.199481	-5.47981	4.25795e-08	3.06258e-07
AL160408.4	4.92604	2.49632	0.455737	5.47755	4.31258e-08	3.09834e-07
MIR4280HG	5.00235	1.87526	0.342437	5.47621	4.34527e-08	3.11887e-07
LINC00525	7.55982	2.43006	0.443913	5.47419	4.3952e-08	3.15232e-07
AC105450.1	7.77319	2.13007	0.389135	5.47385	4.40361e-08	3.15596e-07
AL391840.3	8.70298	-1.03857	0.189803	-5.47182	4.45429e-08	3.19108e-07
AC079465.1	13.0448	1.0303	0.188433	5.46771	4.55896e-08	3.26112e-07
AC068205.2	18.134	1.30996	0.239664	5.4658	4.6083e-08	3.29455e-07
LINC01776	3.09874	3.90469	0.714598	5.46417	4.65081e-08	3.3218e-07
AC017083.1	4.71915	1.64528	0.301293	5.46074	4.7416e-08	3.38282e-07
AC013731.1	7.77327	1.61859	0.296742	5.45454	4.90997e-08	3.49833e-07
STX17-AS1	34.2925	-1.01332	0.185781	-5.45439	4.91425e-08	3.50072e-07
AP000786.1	9.28735	1.50226	0.275679	5.44929	5.05715e-08	3.59643e-07
AC005537.1	58.6103	1.22017	0.223944	5.44855	5.07833e-08	3.60946e-07
TMEM132D-AS1	8.94317	5.16158	0.947367	5.44834	5.08424e-08	3.61298e-07
AC079753.2	2.15704	2.53019	0.464597	5.44599	5.15184e-08	3.65621e-07
AC010789.1	51.0891	3.34036	0.613502	5.44474	5.18821e-08	3.67858e-07
LINC00924	17.5021	-1.29794	0.238685	-5.43785	5.3927e-08	3.81357e-07
AL391807.1	4.86366	-2.15854	0.397148	-5.4351	5.47669e-08	3.87079e-07
AC034199.1	5.82492	1.64957	0.303761	5.43048	5.62015e-08	3.96553e-07
AC078788.2	2.08709	2.7537	0.507103	5.43025	5.62746e-08	3.96994e-07
AP000438.1	1.03228	-3.03583	0.560127	-5.41991	5.96307e-08	4.1903e-07
AL390839.2	25.4742	2.49169	0.459946	5.41736	6.04869e-08	4.24811e-07
LINC02015	26.4733	2.16424	0.399535	5.4169	6.06404e-08	4.2581e-07
AC009053.3	24.0827	1.10621	0.204359	5.41307	6.19535e-08	4.34547e-07
AC104024.2	18.1537	1.56922	0.289897	5.413	6.19769e-08	4.34618e-07
AL589986.2	8.5415	-2.00592	0.370965	-5.40731	6.39795e-08	4.47431e-07
AC010735.2	67.8224	1.55513	0.287731	5.40479	6.48831e-08	4.53415e-07
AC025244.1	7.34044	2.72744	0.504848	5.4025	6.572e-08	4.58925e-07
AC237221.1	6.97818	-3.0453	0.563734	-5.40202	6.58941e-08	4.60056e-07
LINC01748	122.145	2.31972	0.429488	5.40114	6.62176e-08	4.62059e-07
AC005392.2	109.09	-2.14624	0.397407	-5.40061	6.64165e-08	4.63321e-07
KC6	67.4447	2.59056	0.479682	5.40059	6.64229e-08	4.63321e-07
ATP6V0E2-AS1	25.521	-1.33924	0.248022	-5.39968	6.67603e-08	4.65331e-07
AL031600.1	10.3259	1.4725	0.272822	5.39727	6.76608e-08	4.71174e-07
AC092070.4	1.59062	2.29425	0.425111	5.39684	6.78264e-08	4.72154e-07
AL122034.1	3.30085	3.35042	0.620992	5.39527	6.8421e-08	4.75943e-07
AC053545.1	13.3992	2.33202	0.432305	5.3944	6.87544e-08	4.77998e-07
AL353804.1	7.56002	-1.00434	0.186543	-5.38394	7.28723e-08	5.05143e-07
AL513217.1	0.843152	-2.25946	0.419939	-5.38045	7.42993e-08	5.14658e-07
AC117394.2	6.65626	1.30435	0.242515	5.37842	7.51403e-08	5.19818e-07
AL022162.1	21.3756	-1.4955	0.278239	-5.37488	7.6633e-08	5.29853e-07
LINC00639	20.1446	-1.77905	0.330999	-5.37479	7.66735e-08	5.30037e-07
AL359715.2	9.4636	-1.60805	0.299254	-5.37352	7.72156e-08	5.33492e-07
C9orf163	12.956	1.27174	0.236687	5.3731	7.73941e-08	5.3453e-07
AC112491.1	0.876998	-1.73908	0.323796	-5.37093	7.83325e-08	5.40519e-07
AC254633.1	14.1416	-1.34378	0.250253	-5.36971	7.88616e-08	5.43971e-07
LINC01449	3.26726	2.30301	0.429181	5.36606	8.04742e-08	5.54387e-07
DDN-AS1	7.59027	1.14792	0.213954	5.36525	8.08358e-08	5.56575e-07
AC084346.1	4.80352	2.85472	0.532276	5.36323	8.17461e-08	5.62638e-07
AC092118.2	3.246	2.01168	0.375809	5.35293	8.65414e-08	5.93593e-07
LINC02392	2.26124	2.80224	0.52351	5.35279	8.66106e-08	5.93959e-07
AC012020.1	27.2784	1.27784	0.238848	5.35	8.79524e-08	6.02506e-07
AP001547.1	2.8178	3.31648	0.620188	5.34753	8.91628e-08	6.09805e-07
AC133552.5	38.5799	-1.25874	0.235411	-5.34699	8.94266e-08	6.11389e-07
AC139100.2	14.4545	1.37692	0.257542	5.3464	8.97216e-08	6.13073e-07
LINC01833	9.4022	3.41708	0.63918	5.34603	8.99023e-08	6.14197e-07
Z85994.1	3.78921	2.68815	0.503049	5.34371	9.1063e-08	6.21678e-07
AC113410.5	6.0926	1.48178	0.277298	5.34363	9.1105e-08	6.21853e-07
AC233266.2	7.48055	-2.26527	0.42448	-5.33658	9.47151e-08	6.45331e-07
AC093788.1	13.7051	1.36641	0.256053	5.33643	9.47962e-08	6.45651e-07
AC138207.9	13.6826	1.02574	0.192342	5.33288	9.6666e-08	6.57558e-07
AC015802.7	3.93123	-2.30163	0.431718	-5.33131	9.75047e-08	6.62668e-07
AL031670.1	11.808	1.22728	0.230337	5.32818	9.92003e-08	6.7395e-07
LINC00659	11.7786	2.2886	0.429666	5.32645	1.00152e-07	6.79806e-07
TRDN-AS1	1.51422	-2.7282	0.513219	-5.31585	1.06159e-07	7.18392e-07
AC104454.2	11.0023	3.44114	0.647356	5.31569	1.06253e-07	7.18766e-07
AC091806.1	2.894	-1.50734	0.283715	-5.31288	1.07909e-07	7.29447e-07
LINC02560	250.517	-1.69775	0.319675	-5.31087	1.09106e-07	7.37276e-07
AL096840.2	8.32108	1.3144	0.247503	5.31064	1.09238e-07	7.3804e-07
CT69	251.419	1.68359	0.317115	5.3091	1.10166e-07	7.43913e-07
LINC01460	10.716	2.34766	0.44254	5.30497	1.1269e-07	7.596e-07
AL161910.1	4.32033	-1.66409	0.313732	-5.30417	1.13187e-07	7.6254e-07
AC012213.1	6.5761	2.28328	0.430568	5.30296	1.13941e-07	7.67212e-07
AC131009.3	18.3652	1.05023	0.198104	5.30144	1.14895e-07	7.73084e-07
WASHC5-AS1	2.91765	1.70449	0.32159	5.30021	1.15673e-07	7.78042e-07
SAPCD1-AS1	2.41141	-1.44704	0.273032	-5.29988	1.15881e-07	7.79307e-07
CASC15	241.386	1.15947	0.21882	5.29876	1.16595e-07	7.83687e-07
AL356512.1	5.75934	-1.30728	0.246779	-5.29736	1.17487e-07	7.88758e-07
AC016949.1	11.8205	1.20655	0.227778	5.29708	1.17672e-07	7.89669e-07
AL163952.1	14.6222	2.12898	0.402057	5.29523	1.18868e-07	7.96983e-07
AC004847.1	92.7114	1.49166	0.281732	5.29459	1.19281e-07	7.99187e-07
LINC02323	140.487	1.46671	0.277048	5.29407	1.19624e-07	8.01347e-07
AC007269.1	1.09344	-4.15242	0.784377	-5.29391	1.19728e-07	8.01771e-07
LINC02816	3.96353	2.05028	0.387501	5.29103	1.21629e-07	8.13052e-07
AC018647.1	6.36309	-1.31414	0.248656	-5.28498	1.25719e-07	8.37432e-07
AC087521.1	9.64632	-1.51847	0.287445	-5.28265	1.27332e-07	8.47282e-07
LINC01587	4.91285	-1.80146	0.341027	-5.28245	1.27467e-07	8.48034e-07
FKBP14-AS1	18.405	1.00334	0.189946	5.28224	1.27612e-07	8.48699e-07
A2M-AS1	21.9176	-1.087	0.205802	-5.28175	1.27956e-07	8.50839e-07
AC090152.1	60.0971	1.3295	0.251722	5.28161	1.2805e-07	8.51314e-07
AC017048.3	4.2054	2.09262	0.396267	5.28084	1.28592e-07	8.54764e-07
SNHG31	13.5283	-1.19984	0.227209	-5.28078	1.28632e-07	8.54879e-07
DRAIC	14.4229	-1.25297	0.237285	-5.28046	1.28862e-07	8.56261e-07
BX255925.1	6.31461	1.16039	0.219882	5.27732	1.31088e-07	8.69829e-07
FLJ42969	60.7244	1.67096	0.316671	5.27664	1.31573e-07	8.72893e-07
AC126768.1	8.01298	1.93384	0.366524	5.27616	1.3192e-07	8.74895e-07
AC105916.1	2.04163	-1.77647	0.336783	-5.27482	1.32886e-07	8.80648e-07
MIR137HG	9.45167	2.97278	0.563987	5.27102	1.35671e-07	8.97097e-07
AC015921.1	3.67165	-1.60971	0.30541	-5.27065	1.35945e-07	8.98751e-07
AC092821.3	9.96116	1.38297	0.262559	5.26728	1.38462e-07	9.1459e-07
AC104758.1	9.52056	1.23135	0.233812	5.26641	1.39115e-07	9.18585e-07
LINC00319	3.0837	2.0974	0.398344	5.26529	1.39966e-07	9.23721e-07
SHROOM3-AS1	2.3645	-1.60132	0.304183	-5.26435	1.40689e-07	9.28007e-07
AC023813.3	3.94515	1.77723	0.337743	5.26209	1.42426e-07	9.38944e-07
AC105206.3	2.68743	1.83905	0.349497	5.26199	1.42504e-07	9.39164e-07
AL357033.1	19.928	-1.56491	0.297406	-5.26187	1.426e-07	9.39629e-07
AF064858.1	87.2462	1.14575	0.217989	5.25599	1.47232e-07	9.68298e-07
AC105046.1	21.7976	-1.59592	0.303677	-5.25532	1.47764e-07	9.71461e-07
AC023095.1	0.606221	-3.36915	0.641324	-5.25344	1.49287e-07	9.80959e-07
AC109347.2	6.24505	-1.06385	0.202723	-5.24778	1.53942e-07	1.0098e-06
LINC00323	4.76376	-1.49815	0.285581	-5.24598	1.55454e-07	1.01936e-06
AL033523.1	53.271	1.79052	0.341336	5.24562	1.55755e-07	1.02116e-06
AL353759.1	7.42729	1.16594	0.22232	5.24442	1.56773e-07	1.02748e-06
KRTAP5-AS1	7.43097	-1.65466	0.315595	-5.24297	1.58009e-07	1.03504e-06
LINC02716	12.7891	-1.51469	0.289046	-5.24031	1.60303e-07	1.0488e-06
AC027117.1	17.695	-1.68671	0.321918	-5.23958	1.60941e-07	1.05261e-06
LINC01805	14.2014	-1.79272	0.342176	-5.23917	1.61299e-07	1.05477e-06
ATP2C2-AS1	19.2302	1.2563	0.239956	5.23556	1.64482e-07	1.0741e-06
AC127029.2	5.37104	-3.92447	0.749713	-5.23463	1.65313e-07	1.07894e-06
AC110995.1	180.445	2.09632	0.400884	5.22926	1.7019e-07	1.10831e-06
LINC01446	9.15593	4.31328	0.824937	5.22862	1.70779e-07	1.11158e-06
Z95331.1	19.4266	1.128	0.215766	5.2279	1.71447e-07	1.11554e-06
AL513318.1	274.264	2.1599	0.413323	5.2257	1.73502e-07	1.12852e-06
C5orf67	2.10205	-1.58222	0.302869	-5.2241	1.75e-07	1.13749e-06
AC069257.1	2.34674	2.24375	0.42997	5.21837	1.80502e-07	1.17123e-06
LINC01797	0.5262	-3.5484	0.680072	-5.21769	1.81168e-07	1.17516e-06
LINC00601	5.97919	2.3859	0.457488	5.21522	1.83596e-07	1.19029e-06
LINC00337	24.8754	1.07907	0.206996	5.21299	1.85822e-07	1.20349e-06
RUNDC3A-AS1	44.9065	1.42139	0.272766	5.21101	1.87811e-07	1.21512e-06
LINC01343	19.4139	2.2928	0.440022	5.21066	1.88174e-07	1.21706e-06
AL355596.2	7.10403	-3.79113	0.727862	-5.20859	1.90281e-07	1.23026e-06
AP000864.1	2.90774	1.98027	0.380283	5.20734	1.91565e-07	1.23767e-06
LINC01503	734.549	1.03212	0.198225	5.20683	1.92092e-07	1.24049e-06
AC010327.8	6.02662	-1.32513	0.254671	-5.20328	1.95805e-07	1.26275e-06
AC023310.4	10.3074	2.7297	0.524688	5.20253	1.96593e-07	1.26696e-06
CT70	5.0111	1.51009	0.290432	5.19944	1.9989e-07	1.28646e-06
RNF207-AS1	6.01793	-1.51094	0.290717	-5.1973	2.022e-07	1.3e-06
AC016821.1	7.13035	1.6329	0.314195	5.19709	2.02436e-07	1.30129e-06
AL450992.1	10.6367	1.45347	0.279706	5.19642	2.03159e-07	1.3055e-06
AC080037.2	30.948	1.55256	0.29916	5.18973	2.10595e-07	1.34825e-06
AC026369.1	7.94763	2.00513	0.386425	5.18892	2.1152e-07	1.35349e-06
AC021613.1	1.5391	-2.11344	0.407323	-5.18861	2.11869e-07	1.35549e-06
AC076968.2	3.43308	2.60915	0.50294	5.18779	2.12801e-07	1.36122e-06
AC078906.1	2.17722	2.63702	0.508444	5.18646	2.14324e-07	1.37004e-06
AC068790.5	2.69409	1.92309	0.370828	5.18595	2.14914e-07	1.37334e-06
FLJ31104	6.15395	-1.14051	0.219929	-5.18584	2.15049e-07	1.37374e-06
AC006160.1	9.66469	1.28992	0.248769	5.18522	2.15755e-07	1.37802e-06
AC104041.1	30.8264	1.87994	0.362696	5.18323	2.18075e-07	1.39214e-06
AL928654.2	22.8312	1.18851	0.229348	5.18213	2.19362e-07	1.39988e-06
AC008875.1	5.6083	1.45639	0.281071	5.18158	2.20012e-07	1.40379e-06
AL445250.1	13.2652	1.81068	0.349474	5.18117	2.20497e-07	1.40665e-06
AC093821.1	1.25963	-2.0102	0.388022	-5.18063	2.21136e-07	1.41049e-06
TET2-AS1	1.96212	-1.68893	0.326078	-5.17953	2.22442e-07	1.4181e-06
AL731537.1	0.673331	-2.07068	0.399818	-5.17905	2.23024e-07	1.42157e-06
LINC01619	27.778	1.12879	0.217962	5.17886	2.23244e-07	1.42273e-06
AP001610.2	6.85902	1.78037	0.343842	5.17787	2.24428e-07	1.42956e-06
AL136131.2	2.70138	3.03523	0.5863	5.17693	2.25566e-07	1.43632e-06
LINC00528	16.1256	1.43154	0.276561	5.17621	2.26434e-07	1.44088e-06
AC005523.1	4.0111	-1.18199	0.228423	-5.17457	2.28433e-07	1.45287e-06
AC018557.3	1.6909	-1.40051	0.270703	-5.1736	2.2963e-07	1.45901e-06
HOXB-AS3	4.06894	2.55498	0.494025	5.17176	2.319e-07	1.47294e-06
AC144831.1	130.281	-1.21655	0.235306	-5.17006	2.3402e-07	1.48566e-06
AC126773.3	6.81982	2.25307	0.435867	5.16916	2.35144e-07	1.49179e-06
AL356234.2	40.3213	1.82673	0.353406	5.16893	2.35444e-07	1.49345e-06
LINC01563	13.4478	-2.38848	0.462527	-5.16397	2.41763e-07	1.53096e-06
DSG1-AS1	23.8614	-1.77604	0.344149	-5.16066	2.46078e-07	1.55673e-06
BX323046.1	2.42633	-1.23571	0.23946	-5.16038	2.46445e-07	1.55801e-06
AC106845.1	18.6293	1.5713	0.304593	5.15869	2.48686e-07	1.57157e-06
AL136305.1	8.20541	-2.81188	0.545749	-5.15233	2.57267e-07	1.62263e-06
AL136018.1	49.6755	1.65368	0.321063	5.15063	2.59615e-07	1.63635e-06
AL645504.1	4.25533	1.99553	0.387668	5.14753	2.63934e-07	1.66246e-06
AL662791.1	6.53098	1.25002	0.243055	5.14297	2.70435e-07	1.70143e-06
AL157813.2	2.32122	-1.61868	0.314812	-5.14173	2.72221e-07	1.71068e-06
AL391152.1	6.10316	1.78185	0.346564	5.14147	2.72594e-07	1.71245e-06
LINC01450	1.40208	2.63711	0.513055	5.14	2.74732e-07	1.72502e-06
LNC-LBCS	24.7856	-1.40319	0.273255	-5.1351	2.81989e-07	1.76474e-06
LINC00857	74.9795	1.54034	0.300073	5.13323	2.84813e-07	1.78094e-06
LINC00567	3.22428	2.22097	0.432726	5.13252	2.85885e-07	1.78735e-06
AC018714.2	2.33586	2.28843	0.446107	5.12978	2.9008e-07	1.81178e-06
CSRP3-AS1	1.60426	-1.59764	0.311754	-5.12468	2.98045e-07	1.86e-06
AC012459.1	24.3896	1.00052	0.19534	5.12196	3.02372e-07	1.88575e-06
AC004832.5	6.49774	1.45812	0.284728	5.1211	3.03753e-07	1.89375e-06
AC016773.1	9.47874	1.47152	0.28735	5.12099	3.03936e-07	1.89457e-06
MIR548XHG	10.914	5.44732	1.06489	5.1154	3.13071e-07	1.94799e-06
AC007220.1	8.70057	1.82897	0.357694	5.11323	3.16705e-07	1.9693e-06
AC068234.2	0.660653	-2.40428	0.47022	-5.1131	3.16921e-07	1.97032e-06
AC040168.1	3.02806	-1.51317	0.295951	-5.11289	3.17266e-07	1.97215e-06
AC005616.1	1.8632	-3.87977	0.759213	-5.11025	3.21738e-07	1.99797e-06
AC090403.1	1.75866	-2.83397	0.554726	-5.10877	3.24263e-07	2.01167e-06
AC132872.3	14.5655	1.0981	0.215081	5.10551	3.29902e-07	2.04532e-06
LINC01913	1.59897	-3.26604	0.640122	-5.10221	3.3571e-07	2.07894e-06
AC008443.3	6.29314	-1.52534	0.299086	-5.1	3.39654e-07	2.10199e-06
AC011632.1	117.414	3.22994	0.633483	5.09869	3.42007e-07	2.11482e-06
AC097713.2	1.04704	-2.09945	0.411773	-5.09856	3.42254e-07	2.116e-06
LINC02707	0.556179	-2.78657	0.546658	-5.09746	3.44234e-07	2.12686e-06
THORLNC	13.3576	1.70204	0.333924	5.09709	3.44908e-07	2.13033e-06
AC106028.3	17.0411	1.00677	0.197608	5.09478	3.49145e-07	2.15509e-06
ZNF790-AS1	36.3123	-1.20102	0.235831	-5.09271	3.5299e-07	2.1767e-06
SCTR-AS1	2.50989	-2.97776	0.585264	-5.08789	3.62067e-07	2.2294e-06
AC008629.1	1.97502	-1.4034	0.275843	-5.08766	3.6251e-07	2.2314e-06
AC107021.2	16.6703	1.17553	0.231086	5.08699	3.638e-07	2.23898e-06
AC079921.2	10.6519	1.0522	0.206892	5.08577	3.66146e-07	2.25195e-06
AC068587.4	88.5291	-1.62384	0.319428	-5.08357	3.70405e-07	2.27667e-06
AC010329.1	10.5292	-2.97462	0.585186	-5.08321	3.71111e-07	2.28064e-06
AC104051.2	1.15888	-2.03066	0.399654	-5.08105	3.7536e-07	2.306e-06
AL049569.1	1.65637	2.34282	0.461105	5.08088	3.75689e-07	2.30765e-06
LINC01311	30.7944	1.1523	0.226793	5.08083	3.75786e-07	2.30787e-06
AC106795.2	32.3753	-1.38718	0.273029	-5.08068	3.76077e-07	2.30897e-06
AP003465.1	2.04431	-1.26874	0.249728	-5.0805	3.76438e-07	2.31075e-06
AC092614.1	13.3191	1.04112	0.205181	5.07413	3.89276e-07	2.38641e-06
ZFY-AS1	2.82475	-2.68232	0.528795	-5.07251	3.92603e-07	2.40568e-06
AL080248.1	2.42393	-5.13754	1.01285	-5.07235	3.92927e-07	2.40728e-06
LINC01315	75.2554	-1.64792	0.324923	-5.07172	3.94232e-07	2.41488e-06
MIR4635	2.79552	2.29148	0.451929	5.07043	3.96912e-07	2.42933e-06
EML4-AS1	6.04806	1.7896	0.353148	5.06756	4.02955e-07	2.46264e-06
AC119674.1	3.86695	-1.56526	0.308987	-5.06579	4.06717e-07	2.48333e-06
KLF3-AS1	34.7196	-1.28105	0.25299	-5.06363	4.11348e-07	2.50999e-06
AC008687.2	2.14678	2.16729	0.42817	5.06176	4.15406e-07	2.53352e-06
EGFR-AS1	9.84197	1.6437	0.324732	5.0617	4.15527e-07	2.53385e-06
AC074194.1	17.6073	1.12732	0.222773	5.0604	4.18367e-07	2.54953e-06
LINC02345	32.6738	1.59094	0.314413	5.06002	4.1921e-07	2.55426e-06
AC006116.9	2.40485	-1.4045	0.277811	-5.05558	4.29081e-07	2.61057e-06
AC007222.2	0.474377	-3.5511	0.70257	-5.05445	4.31634e-07	2.62446e-06
AC103563.9	3.12017	-1.15115	0.227953	-5.04994	4.41954e-07	2.68204e-06
AC108063.2	0.563489	-3.57154	0.707494	-5.04815	4.461e-07	2.70503e-06
LINC00896	8.8807	1.84127	0.364836	5.04686	4.4913e-07	2.7221e-06
MIR4653	15.2291	1.13016	0.224224	5.04031	4.64778e-07	2.81199e-06
BCAR3-AS1	4.44743	-1.45052	0.287938	-5.03762	4.71355e-07	2.84911e-06
LINC01956	11.0997	2.22686	0.442394	5.03367	4.81175e-07	2.90377e-06
GAS1RR	46.4414	-1.17138	0.232723	-5.03338	4.81913e-07	2.90776e-06
Z99496.1	0.755104	-2.7261	0.541695	-5.03254	4.84017e-07	2.91953e-06
AC007608.3	11.1773	-1.17622	0.234056	-5.02538	5.02439e-07	3.02582e-06
LINC01354	12.1518	-1.66747	0.331843	-5.02489	5.03733e-07	3.03313e-06
Z84492.1	1.75609	-1.67048	0.332683	-5.02125	5.13373e-07	3.08921e-06
LINC00656	3.84564	2.29746	0.457592	5.02076	5.14666e-07	3.09552e-06
AL512329.2	19.7482	-1.49761	0.298341	-5.0198	5.17263e-07	3.11015e-06
AC011477.3	0.440235	-1.78692	0.356136	-5.01751	5.23446e-07	3.14484e-06
AL133467.2	4.0686	4.0251	0.802371	5.0165	5.26201e-07	3.16088e-06
LINC01389	11.5601	1.34101	0.267454	5.014	5.33113e-07	3.19986e-06
AC074290.1	4.15567	3.51166	0.700383	5.01391	5.33338e-07	3.2007e-06
PCAT18	1.16888	-3.89731	0.777304	-5.01388	5.33435e-07	3.20078e-06
LINC01485	4.58041	-1.59152	0.317461	-5.01327	5.3512e-07	3.21038e-06
LINC01494	1.34529	2.53227	0.505611	5.00834	5.4901e-07	3.29267e-06
AP001066.1	6.0172	3.62449	0.724414	5.00334	5.63453e-07	3.36968e-06
AC006238.1	4.38868	-1.36101	0.272089	-5.00207	5.67175e-07	3.38926e-06
KLHL30-AS1	10.1557	-2.14941	0.42971	-5.002	5.67376e-07	3.38993e-06
AP003100.2	3.49549	2.64535	0.529033	5.00034	5.72293e-07	3.41823e-06
AL392086.3	4.41098	1.58697	0.317499	4.99834	5.78274e-07	3.45123e-06
AC018450.1	4.61664	1.87578	0.375681	4.993	5.94486e-07	3.54129e-06
AJ239328.1	5.61295	1.96352	0.393422	4.99088	6.01057e-07	3.5793e-06
LINC02680	4.86588	1.52462	0.305521	4.99023	6.03084e-07	3.58968e-06
AL355312.3	7.46543	-1.69105	0.338992	-4.98846	6.08634e-07	3.61873e-06
SSTR5-AS1	30.8856	-2.52911	0.507012	-4.98826	6.09268e-07	3.62193e-06
AC025154.2	12.4928	-3.55413	0.712533	-4.98802	6.10017e-07	3.62525e-06
AC097639.1	30.0158	-1.26234	0.253214	-4.98526	6.18798e-07	3.67455e-06
AC021218.1	3.69299	2.15405	0.4321	4.98507	6.19381e-07	3.67743e-06
LINC01204	3.01965	2.48326	0.498206	4.9844	6.21551e-07	3.68916e-06
ST8SIA6-AS1	9.98953	-2.18635	0.438715	-4.98353	6.24362e-07	3.70352e-06
AL589787.1	1.88848	2.43202	0.488306	4.98052	6.34134e-07	3.75267e-06
AC005722.3	61.8598	1.48596	0.298409	4.97961	6.37137e-07	3.76926e-06
AC010680.1	0.447217	-2.83065	0.568543	-4.97878	6.39869e-07	3.78424e-06
LINC01293	17.256	1.81728	0.3652	4.97613	6.48675e-07	3.83453e-06
AC128709.2	13.263	2.14628	0.431342	4.97583	6.49685e-07	3.8393e-06
AP002907.1	13.1586	1.15573	0.232364	4.9738	6.5653e-07	3.87793e-06
AC116021.1	2.91655	2.14876	0.432112	4.9727	6.60284e-07	3.89767e-06
AL031186.1	9.00444	1.27932	0.257285	4.97236	6.61423e-07	3.90379e-06
TMEM105	68.4952	1.28603	0.25869	4.97131	6.65036e-07	3.92205e-06
AL358473.2	3.98704	-2.76518	0.55636	-4.97013	6.69096e-07	3.94416e-06
AP000547.3	44.2606	-2.0105	0.404802	-4.96662	6.81291e-07	4.01167e-06
LINC02298	40.8422	1.21237	0.244138	4.96593	6.8372e-07	4.0241e-06
LINC01355	107.061	1.11329	0.22419	4.96583	6.8409e-07	4.02565e-06
AC092445.1	2.00934	2.6293	0.530237	4.95873	7.09558e-07	4.16839e-06
MIR6753	2.09113	2.03645	0.410878	4.95634	7.18334e-07	4.21406e-06
AC097459.1	0.727843	-1.97338	0.398265	-4.95495	7.23506e-07	4.24177e-06
AL023802.1	2.31832	2.65285	0.535702	4.9521	7.34166e-07	4.30294e-06
AC022915.3	1.33891	2.51122	0.507258	4.95057	7.39953e-07	4.33417e-06
AL445253.1	44.5081	-1.18337	0.239274	-4.94565	7.58918e-07	4.43839e-06
AC011676.1	4.83049	1.62467	0.328579	4.94453	7.6326e-07	4.4631e-06
AP003327.2	14.239	2.42295	0.490038	4.94442	7.63718e-07	4.4644e-06
C2-AS1	3.21691	2.36424	0.478313	4.94287	7.69809e-07	4.49514e-06
LINC02687	14.728	1.72572	0.349232	4.94149	7.75291e-07	4.52506e-06
AC007920.1	0.904838	-3.21944	0.651697	-4.9401	7.80841e-07	4.55605e-06
FAM222A-AS1	5.22846	-1.53156	0.310094	-4.93903	7.85115e-07	4.57887e-06
AC010378.1	106.8	2.19593	0.444983	4.93486	8.02097e-07	4.67144e-06
AC005481.1	10.0688	1.87356	0.379788	4.93317	8.09066e-07	4.7113e-06
AC009152.6	0.489447	-1.86482	0.378191	-4.93089	8.18558e-07	4.76252e-06
AL590226.1	4.26066	-1.12297	0.227761	-4.93045	8.20384e-07	4.77207e-06
AC138028.6	21.3941	1.11242	0.225646	4.92994	8.2256e-07	4.78325e-06
AC106799.2	16.1419	2.05619	0.417114	4.92956	8.2413e-07	4.79018e-06
LINC00964	73.482	1.26482	0.25701	4.92127	8.5984e-07	4.98931e-06
CLDN10-AS1	6.16463	-3.3921	0.689501	-4.91964	8.67039e-07	5.028e-06
AL031717.1	7.1865	1.33536	0.271478	4.91883	8.7062e-07	5.04722e-06
LINC00622	19.1274	1.39222	0.283121	4.9174	8.77015e-07	5.07885e-06
AL118523.1	1.0771	-1.95308	0.397453	-4.91399	8.92412e-07	5.16328e-06
SUGT1-DT	20.2517	1.10478	0.22496	4.911	9.06133e-07	5.23867e-06
LINC02241	7.83045	3.61177	0.735688	4.90937	9.13676e-07	5.27905e-06
AC024451.4	4.663	1.63892	0.33385	4.90914	9.14782e-07	5.28382e-06
AC090970.2	34.7261	1.08506	0.22119	4.90555	9.31658e-07	5.37392e-06
AL161449.2	7.11808	2.50118	0.509975	4.90452	9.36559e-07	5.40137e-06
LINC01736	0.872465	-2.46674	0.503325	-4.90089	9.54029e-07	5.49543e-06
AC092943.2	5.53019	1.77685	0.362819	4.89733	9.71472e-07	5.5891e-06
SLC25A30-AS1	1.30714	-1.51759	0.310063	-4.89446	9.85754e-07	5.66352e-06
AL139023.1	4.64016	4.39387	0.897741	4.89436	9.86267e-07	5.66561e-06
LINC02097	0.803576	-2.33314	0.477105	-4.8902	1.00735e-06	5.78058e-06
AC004551.1	1.29667	2.24046	0.458615	4.88527	1.03287e-06	5.91982e-06
MAGEA10-MAGEA5	2.13676	2.91073	0.595822	4.88524	1.03304e-06	5.91993e-06
AC096541.1	3.00859	-1.79532	0.367577	-4.88419	1.03854e-06	5.94873e-06
LINC01698	12.2197	1.27743	0.261814	4.87914	1.06548e-06	6.09569e-06
AC027682.6	7.93942	-1.18327	0.242519	-4.8791	1.0657e-06	6.096e-06
AL162632.1	3.1968	2.03278	0.416635	4.87905	1.06601e-06	6.09685e-06
AL049536.1	1.74811	2.699	0.553565	4.87568	1.08436e-06	6.19154e-06
AC108865.2	1.80962	2.82785	0.580004	4.87557	1.08493e-06	6.19387e-06
CDK6-AS1	12.2353	1.71297	0.35141	4.87455	1.09055e-06	6.22405e-06
AC007785.1	13.5701	1.69238	0.347265	4.87345	1.09666e-06	6.25515e-06
AC109322.2	24.7861	1.10668	0.227104	4.873	1.09918e-06	6.26858e-06
LINC02575	11.9937	2.61449	0.53667	4.8717	1.10642e-06	6.30705e-06
AL109615.2	35.9513	1.52665	0.313451	4.87046	1.11339e-06	6.34392e-06
AC006042.3	1.73136	-1.28303	0.263444	-4.87022	1.11476e-06	6.35075e-06
AC007262.2	6.2837	-1.3288	0.272935	-4.86857	1.12406e-06	6.40182e-06
AC124319.1	9.31647	1.36251	0.2799	4.86783	1.12827e-06	6.42387e-06
AL354714.1	2.38378	2.51665	0.517123	4.86664	1.1351e-06	6.45595e-06
AC017100.1	20.6468	-1.16253	0.2389	-4.86616	1.1379e-06	6.46701e-06
AP002754.1	4.74503	-1.86606	0.383613	-4.86444	1.14783e-06	6.5215e-06
AC022463.1	0.566304	-3.14686	0.647289	-4.8616	1.1644e-06	6.61163e-06
AL049637.1	6.40372	3.78406	0.77862	4.85996	1.17409e-06	6.66168e-06
ZKSCAN2-DT	38.2419	1.07985	0.222363	4.85626	1.19625e-06	6.77625e-06
LINC01983	4.37232	-2.46523	0.507671	-4.85597	1.19799e-06	6.78409e-06
AC096759.2	3.87013	3.95332	0.814544	4.85342	1.21353e-06	6.86693e-06
AL121957.1	0.566665	-2.47596	0.510284	-4.85213	1.22143e-06	6.90826e-06
LINC01385	1.66156	2.92582	0.603051	4.8517	1.2241e-06	6.92054e-06
AL121749.1	1.97426	-1.83405	0.378044	-4.85142	1.22583e-06	6.92825e-06
NCBP2-AS1	4.68455	1.46805	0.302866	4.84721	1.25212e-06	7.06627e-06
XACT	34.1144	1.8487	0.381693	4.84342	1.2762e-06	7.18614e-06
AC093627.7	3.47819	-1.74835	0.360999	-4.84308	1.27842e-06	7.19755e-06
LNCSRLR	5.66808	1.39444	0.287968	4.84233	1.28327e-06	7.22379e-06
LINC02029	5.93107	1.91963	0.396436	4.84222	1.28395e-06	7.22652e-06
AL627095.2	3.1132	-1.4371	0.296828	-4.84153	1.28842e-06	7.24952e-06
AC015660.2	4.10447	2.97089	0.613735	4.84067	1.294e-06	7.27445e-06
ELFN2	85.9449	1.87687	0.387928	4.83821	1.31016e-06	7.35876e-06
AF067845.1	0.893997	-2.40457	0.497092	-4.83726	1.31639e-06	7.39262e-06
AP005209.1	1.55461	2.62584	0.542931	4.83641	1.32205e-06	7.42331e-06
AC007336.1	11.8266	1.2909	0.26699	4.83502	1.33133e-06	7.4699e-06
AC012313.3	8.7093	1.26511	0.26181	4.83216	1.35063e-06	7.57031e-06
AL355596.1	7.83002	-2.22882	0.461327	-4.83133	1.35625e-06	7.59848e-06
AC093390.1	0.926493	-2.8122	0.582132	-4.83087	1.3594e-06	7.61102e-06
AC091646.1	1.56152	2.92773	0.606444	4.8277	1.38116e-06	7.72429e-06
AC005162.1	6.95704	-1.80868	0.374825	-4.8254	1.39726e-06	7.80393e-06
AC090912.3	4.21403	2.05502	0.425956	4.82449	1.40364e-06	7.83729e-06
AC091178.2	5.8219	-1.38809	0.287743	-4.82405	1.40671e-06	7.85329e-06
AL390755.3	7.44336	2.05987	0.427047	4.82351	1.41051e-06	7.87333e-06
AC005291.2	5.24643	2.27432	0.471533	4.82325	1.41238e-06	7.88146e-06
AC103740.2	5.51363	1.83394	0.380278	4.82264	1.41671e-06	7.90209e-06
AL161636.1	6.5111	-1.64623	0.341468	-4.82103	1.42817e-06	7.959e-06
AL031668.2	56.3914	1.65817	0.343962	4.82078	1.43001e-06	7.96805e-06
MIR31HG	465.328	1.49193	0.309516	4.82022	1.434e-06	7.98804e-06
MIR3124	3.73158	-1.08087	0.224282	-4.81922	1.44121e-06	8.02458e-06
AL929236.1	3.65246	1.52182	0.315891	4.81755	1.45328e-06	8.08824e-06
AL139405.1	1.36113	-2.53699	0.526859	-4.81531	1.46969e-06	8.16981e-06
AC007497.1	5.53014	1.47882	0.307212	4.81367	1.48185e-06	8.23269e-06
AC078880.3	4.3117	-1.63465	0.339756	-4.81125	1.49987e-06	8.32915e-06
AC079841.2	1.53684	2.49954	0.519596	4.81054	1.50526e-06	8.35783e-06
EMSLR	147.278	1.07464	0.223424	4.80989	1.51013e-06	8.37873e-06
AC073115.1	1.55819	-1.87727	0.390304	-4.80976	1.51109e-06	8.38286e-06
AC084082.1	1.10765	-1.77936	0.369973	-4.80944	1.51353e-06	8.39267e-06
AC007663.4	8.04512	1.03762	0.215782	4.80866	1.51942e-06	8.42289e-06
AL079338.1	7.11473	2.95614	0.614774	4.8085	1.5207e-06	8.42872e-06
AL513320.1	6.17972	1.43565	0.298669	4.80681	1.53355e-06	8.49622e-06
AC000124.1	0.790933	-2.49155	0.518446	-4.80581	1.54124e-06	8.5326e-06
AC128709.1	9.07277	2.18534	0.455442	4.79828	1.60038e-06	8.83801e-06
AC124276.1	9.59283	1.78954	0.373099	4.79641	1.61534e-06	8.91154e-06
LINC02626	1.04261	2.15409	0.449111	4.79634	1.6159e-06	8.91337e-06
AL033527.2	3.38028	1.99641	0.416328	4.79528	1.62444e-06	8.95653e-06
AC092636.1	5.38671	1.83719	0.383283	4.7933	1.64064e-06	9.04321e-06
AC018716.2	19.0711	1.82554	0.38095	4.79207	1.6507e-06	9.09075e-06
AC079336.2	5.99395	1.1333	0.236545	4.79106	1.65904e-06	9.13267e-06
FAM225B	15.4183	1.22013	0.254773	4.78909	1.67536e-06	9.2189e-06
AC103719.1	0.500993	-2.37616	0.496288	-4.78786	1.68567e-06	9.27389e-06
RBMS3-AS3	16.085	-1.49808	0.312968	-4.78669	1.69557e-06	9.32429e-06
AL136981.4	2.48916	3.12534	0.652997	4.78615	1.70013e-06	9.34799e-06
PICSAR	298.482	1.82811	0.382321	4.78162	1.73889e-06	9.54448e-06
AC010319.3	5.69527	1.29051	0.269953	4.78052	1.74846e-06	9.59293e-06
AC006357.1	4.01597	2.64621	0.553941	4.77705	1.77882e-06	9.74389e-06
LINC01068	6.80988	1.77585	0.371954	4.77437	1.80273e-06	9.8677e-06
LINC00996	20.3163	1.30133	0.272719	4.77169	1.82682e-06	9.99235e-06
AC079804.3	34.6544	-1.2817	0.268614	-4.77155	1.82815e-06	9.99528e-06
AC092958.1	0.886265	-2.2765	0.477979	-4.76277	1.90956e-06	1.04088e-05
AL022724.3	25.7919	1.42783	0.300003	4.75938	1.94189e-06	1.05668e-05
AC007038.1	11.7005	1.02056	0.214469	4.75855	1.94985e-06	1.06071e-05
LINC01479	4.13174	-2.05238	0.431576	-4.75555	1.97905e-06	1.07597e-05
AL033384.2	6.25343	1.34771	0.283499	4.75383	1.99603e-06	1.08474e-05
MAST4-AS1	32.4293	-1.05628	0.222268	-4.75228	2.0114e-06	1.09262e-05
AC026316.5	0.691554	-2.57449	0.541791	-4.75182	2.01595e-06	1.09446e-05
AC067930.4	13.5136	1.42881	0.300707	4.75149	2.01922e-06	1.09592e-05
AC112236.1	24.347	-1.53859	0.323838	-4.75113	2.02285e-06	1.09727e-05
AC125494.1	5.25966	1.24371	0.262026	4.74651	2.06953e-06	1.12114e-05
FOXC2-AS1	1.58781	2.71654	0.57259	4.74431	2.09223e-06	1.13247e-05
AC068228.1	6.64479	1.3577	0.286203	4.74382	2.09723e-06	1.13501e-05
AC009630.4	4.84976	1.92558	0.405937	4.74356	2.09999e-06	1.13629e-05
AC126696.1	3.16014	2.07567	0.437612	4.74317	2.10396e-06	1.138e-05
AJ011931.2	2.82601	2.55787	0.539493	4.74126	2.12398e-06	1.14834e-05
AC007423.1	0.483385	-3.49571	0.737555	-4.73959	2.1415e-06	1.15715e-05
LINC02712	1.12299	-2.18323	0.460869	-4.73721	2.1668e-06	1.16998e-05
PRKG1-AS1	5.81259	1.43325	0.302591	4.7366	2.17335e-06	1.17319e-05
AL031710.2	4.57824	1.41347	0.29846	4.73588	2.18109e-06	1.17691e-05
UST-AS2	2.57817	1.74826	0.369237	4.73478	2.1929e-06	1.18239e-05
TTC39C-AS1	6.4053	-1.1739	0.247985	-4.73374	2.20422e-06	1.18799e-05
AL445985.2	6.5725	2.10452	0.444916	4.73015	2.2435e-06	1.2071e-05
AL355472.3	6.82688	1.86485	0.394371	4.72867	2.25993e-06	1.21485e-05
AC018978.1	40.6754	1.83141	0.387376	4.72773	2.27045e-06	1.21986e-05
AL499627.1	42.6962	-3.05052	0.645268	-4.72753	2.27268e-06	1.22089e-05
AC084375.1	2.5228	-2.4036	0.509426	-4.71826	2.37874e-06	1.27461e-05
LINC00518	17.2326	1.70485	0.361453	4.71664	2.39766e-06	1.28402e-05
AC091182.1	25.785	-1.13476	0.240614	-4.71609	2.40419e-06	1.28734e-05
LINC01203	7.71068	1.51519	0.321314	4.71561	2.40991e-06	1.29003e-05
AC090946.1	4.20953	-1.37204	0.290992	-4.71505	2.41656e-06	1.29341e-05
AP004247.2	1.7395	2.56212	0.543442	4.71462	2.42165e-06	1.29558e-05
AC078795.1	8.91051	1.17214	0.248652	4.71396	2.42953e-06	1.29943e-05
AC079089.1	3.99454	-1.62005	0.343733	-4.71312	2.43952e-06	1.30441e-05
HOXA10-AS	1.97876	2.54339	0.539819	4.71156	2.45828e-06	1.31388e-05
AL031710.1	0.612898	-3.23684	0.687016	-4.71145	2.45963e-06	1.31423e-05
AC092053.3	14.8264	-1.01974	0.216809	-4.70341	2.5585e-06	1.36456e-05
AC080112.4	0.913792	-1.46872	0.312313	-4.70272	2.56713e-06	1.36877e-05
AP000851.1	13.8668	-2.70981	0.576774	-4.69822	2.62437e-06	1.39732e-05
AC002511.1	9.73702	-1.8111	0.385693	-4.69571	2.65685e-06	1.41343e-05
AC010809.2	6.48967	1.26679	0.269949	4.69269	2.69642e-06	1.43327e-05
AP001207.3	33.9168	-1.32958	0.283337	-4.69258	2.69778e-06	1.43373e-05
AC022211.1	7.55139	1.16392	0.248234	4.68881	2.74796e-06	1.45923e-05
AL034397.1	5.91733	-1.64039	0.349877	-4.68847	2.7526e-06	1.46149e-05
NFIA-AS2	10.8596	-1.47941	0.315772	-4.68505	2.79894e-06	1.48464e-05
AC239799.1	5.77996	2.0034	0.427833	4.68266	2.83172e-06	1.50097e-05
LINC02308	5.66478	-1.88845	0.403321	-4.68224	2.8375e-06	1.50341e-05
LSAMP-AS1	7.83178	2.62357	0.560365	4.68191	2.84221e-06	1.50569e-05
PPIC-AS1	2.41789	-1.12696	0.240745	-4.68111	2.85327e-06	1.51113e-05
AP003559.1	20.1202	1.27773	0.272968	4.68087	2.85662e-06	1.51269e-05
AC005753.3	4.47592	-1.31554	0.281055	-4.68074	2.8584e-06	1.51321e-05
AC107398.3	4.04948	-1.84811	0.395075	-4.67787	2.8987e-06	1.53152e-05
AC107464.2	6.29693	-1.57793	0.33732	-4.67784	2.89906e-06	1.53152e-05
AL139275.1	0.919627	-4.30666	0.920871	-4.67673	2.9149e-06	1.53925e-05
RPL34-DT	4.73881	-1.05283	0.225171	-4.67568	2.92982e-06	1.54669e-05
AC104667.1	2.25769	-1.91452	0.409539	-4.67482	2.94211e-06	1.55268e-05
AC022079.1	5.90084	1.6931	0.362613	4.66917	3.02423e-06	1.5932e-05
AL133313.1	2.23568	-1.13534	0.24319	-4.66851	3.03396e-06	1.5981e-05
LINC02466	8.51595	3.02372	0.647956	4.66656	3.06288e-06	1.61244e-05
AC007106.1	1.6532	2.89729	0.621414	4.66241	3.12532e-06	1.64325e-05
AC093843.2	1.19917	-2.83395	0.608181	-4.65972	3.16635e-06	1.66252e-05
AL158195.1	6.67474	-2.32125	0.498755	-4.65409	3.25409e-06	1.70693e-05
AL157871.5	3.45751	1.39237	0.299418	4.65026	3.31509e-06	1.73532e-05
AC004687.3	1.50908	-2.5409	0.54662	-4.64839	3.34534e-06	1.75043e-05
LINC02141	2.93799	3.09492	0.666256	4.64525	3.39664e-06	1.77531e-05
AC007786.2	1.14593	-1.67991	0.361759	-4.64372	3.42196e-06	1.7878e-05
CERNA3	1.17356	2.03359	0.437945	4.64349	3.42581e-06	1.78907e-05
AC010476.2	7.09816	2.45149	0.528257	4.64072	3.47202e-06	1.81196e-05
LINC01843	11.6478	2.36184	0.509065	4.63956	3.49144e-06	1.82134e-05
ATP1B3-AS1	14.4779	1.28207	0.2764	4.63846	3.51017e-06	1.83035e-05
AC027128.1	10.5871	-1.52366	0.328587	-4.63701	3.53488e-06	1.84248e-05
AC010729.2	1.46522	2.63341	0.568151	4.63506	3.56836e-06	1.85916e-05
FO393418.1	4.18412	1.26919	0.273949	4.63292	3.60539e-06	1.8751e-05
AC073283.2	4.44163	-2.12733	0.459211	-4.63257	3.61161e-06	1.87782e-05
AC093307.1	2.90901	1.89895	0.410235	4.62892	3.67581e-06	1.90962e-05
BX664727.3	0.504625	-1.95536	0.422431	-4.62882	3.67754e-06	1.91003e-05
AL583808.1	12.179	2.68243	0.57968	4.62743	3.70232e-06	1.92182e-05
AC098656.1	2.27421	2.9133	0.630319	4.62194	3.80161e-06	1.97011e-05
AP006219.1	1.69208	2.75563	0.596278	4.62137	3.81205e-06	1.97526e-05
AC010547.2	1.00517	-2.90215	0.628204	-4.61975	3.842e-06	1.98996e-05
LINC01010	52.8153	1.08761	0.235448	4.61932	3.85e-06	1.99328e-05
AP000829.1	2.25726	3.26094	0.706016	4.6188	3.85968e-06	1.9972e-05
AL391427.1	10.3947	2.25827	0.489462	4.61378	3.95402e-06	2.04211e-05
AL365256.1	2.47429	2.65925	0.576431	4.61331	3.96314e-06	2.04626e-05
AC026736.1	0.687662	-3.33061	0.722101	-4.61239	3.98063e-06	2.05473e-05
AC046129.1	10.0573	2.45421	0.532268	4.61086	4.0101e-06	2.06882e-05
LINC02616	5.28949	4.67637	1.01433	4.6103	4.02086e-06	2.0738e-05
LINC01948	90.2214	-1.0006	0.217094	-4.60907	4.04466e-06	2.08494e-05
AL157702.2	5.01885	1.54227	0.334634	4.60883	4.04937e-06	2.0868e-05
AC011477.2	8.46578	-1.15954	0.251601	-4.60865	4.05297e-06	2.08837e-05
FAM53B-AS1	1.47539	-1.53233	0.33258	-4.60742	4.07694e-06	2.09991e-05
EP300-AS1	14.3482	-1.04431	0.226774	-4.60508	4.12299e-06	2.12156e-05
LINC01187	1.00666	-3.00401	0.652444	-4.60425	4.13965e-06	2.12956e-05
AC011298.1	2.92842	-2.52494	0.548591	-4.60259	4.17273e-06	2.14541e-05
LINC01802	1.26731	2.21922	0.482236	4.60194	4.18573e-06	2.15151e-05
AC009948.1	7.9824	1.33966	0.291267	4.59943	4.23651e-06	2.17554e-05
AC090398.2	7.43518	-1.36668	0.297435	-4.59489	4.32985e-06	2.22016e-05
AL139246.5	81.6341	1.12911	0.245922	4.59134	4.40409e-06	2.2567e-05
AL137100.3	4.97024	-1.97956	0.431174	-4.5911	4.40918e-06	2.259e-05
A1BG-AS1	33.7616	1.03546	0.225566	4.59051	4.4216e-06	2.26475e-05
AC009902.2	28.3596	1.03614	0.225725	4.59026	4.42699e-06	2.2669e-05
HCG15	13.9139	1.01739	0.221876	4.58539	4.53142e-06	2.31693e-05
AC092171.4	5.83174	1.45217	0.316731	4.58486	4.543e-06	2.32254e-05
AL021392.1	64.5195	1.00031	0.218193	4.58453	4.55012e-06	2.32555e-05
AL136114.1	3.12273	2.1512	0.469617	4.58076	4.633e-06	2.36376e-05
AC011466.3	2.44883	1.75289	0.38287	4.57828	4.68811e-06	2.39059e-05
AC092484.1	2.97616	3.57899	0.782162	4.57577	4.74474e-06	2.41686e-05
MNX1-AS1	14.0676	2.40083	0.524935	4.57357	4.79476e-06	2.43972e-05
AC084262.1	0.997269	-1.92506	0.420994	-4.57265	4.8159e-06	2.44981e-05
AC011944.1	4.85379	1.57486	0.344585	4.5703	4.8702e-06	2.47477e-05
AL031716.1	8.49311	1.01918	0.223072	4.56885	4.9041e-06	2.49066e-05
AL161669.4	4.72893	2.17582	0.476316	4.56802	4.92362e-06	2.49986e-05
LINC00689	7.40117	-2.10034	0.459852	-4.56743	4.93749e-06	2.50594e-05
AL133370.1	1.27255	-2.28899	0.501475	-4.56452	5.00642e-06	2.53888e-05
AC019068.1	1.71085	2.31595	0.507486	4.56357	5.02905e-06	2.54865e-05
AC011444.3	0.534465	-1.64145	0.359756	-4.56269	5.05035e-06	2.55808e-05
LINC02660	4.52889	-2.09754	0.459775	-4.56211	5.06426e-06	2.5641e-05
LBX1-AS1	14.8768	-2.04813	0.449047	-4.56106	5.08965e-06	2.57557e-05
AL359962.2	3.85812	-1.3407	0.294024	-4.55982	5.11981e-06	2.58876e-05
AC108134.4	5.01386	-1.13581	0.249102	-4.5596	5.12513e-06	2.59076e-05
NECTIN4-AS1	7.14398	1.30345	0.285947	4.55836	5.15545e-06	2.60435e-05
AC051619.6	0.563491	-1.75319	0.384834	-4.5557	5.22105e-06	2.63573e-05
AL109741.1	6.30943	-1.06152	0.233069	-4.5545	5.25095e-06	2.64976e-05
MIR3150BHG	11.8812	1.32601	0.291215	4.55337	5.27924e-06	2.66297e-05
LINC02347	0.803892	-2.31026	0.507513	-4.55211	5.31095e-06	2.67647e-05
MYO16-AS1	16.7464	1.62302	0.356589	4.55152	5.32598e-06	2.68297e-05
AP001122.1	3.56214	1.45784	0.320565	4.54772	5.42312e-06	2.72937e-05
AC064875.1	3.46076	-1.36616	0.300486	-4.5465	5.45447e-06	2.74405e-05
AC104459.1	12.4938	2.05169	0.451296	4.54621	5.46197e-06	2.74709e-05
MICB-DT	38.0779	1.08227	0.238192	4.54369	5.52785e-06	2.7758e-05
AL713868.1	1.40798	2.38747	0.525546	4.54284	5.55007e-06	2.78589e-05
AC116351.1	10.4508	-1.26149	0.277755	-4.54174	5.57923e-06	2.79975e-05
AC104971.3	1.5486	-1.68914	0.372041	-4.5402	5.62005e-06	2.81873e-05
AC009570.2	1.82177	-2.23582	0.492605	-4.53877	5.65821e-06	2.83675e-05
AC006206.2	54.4489	1.23222	0.271493	4.53869	5.66044e-06	2.83711e-05
ZNF30-AS1	0.951427	-1.97215	0.434807	-4.53568	5.74181e-06	2.87486e-05
AC011369.1	1.56418	2.24816	0.495676	4.53555	5.74543e-06	2.87552e-05
AC131237.1	1.15793	2.10986	0.465253	4.53487	5.764e-06	2.88368e-05
ARAP1-AS2	4.30851	1.41817	0.31295	4.53163	5.85315e-06	2.92402e-05
NGF-AS1	1.56378	-1.9164	0.422973	-4.5308	5.87621e-06	2.934e-05
AC018616.1	2.40056	2.45609	0.542153	4.53026	5.89121e-06	2.93978e-05
AC022816.1	2.70859	2.18009	0.48166	4.52621	6.00512e-06	2.99363e-05
AC090578.2	2.10878	2.88373	0.637708	4.52202	6.12513e-06	3.04904e-05
AF127577.3	15.6559	1.90906	0.422414	4.5194	6.20163e-06	3.08428e-05
AL023754.1	21.9885	1.39176	0.307976	4.51906	6.21145e-06	3.08794e-05
AP003900.1	4.59509	3.9239	0.868347	4.51882	6.21851e-06	3.09064e-05
AC116312.1	5.30972	-1.3918	0.308061	-4.51795	6.24422e-06	3.1029e-05
AC013701.2	4.52209	1.24498	0.275565	4.51793	6.24482e-06	3.1029e-05
AC121764.1	3.38432	-3.35771	0.743259	-4.51755	6.25594e-06	3.10802e-05
AC005100.2	0.761084	-3.52274	0.78033	-4.51442	6.34888e-06	3.15089e-05
LINC02438	2.87397	3.33927	0.73979	4.51381	6.36728e-06	3.15919e-05
AC002116.2	8.51674	1.00733	0.223366	4.50978	6.48961e-06	3.21567e-05
STAU2-AS1	9.27163	-1.2481	0.276917	-4.50714	6.57071e-06	3.2533e-05
AC012494.1	2.25376	2.71229	0.601893	4.50626	6.59788e-06	3.26462e-05
TUBA3FP	6.6306	1.55034	0.344047	4.50619	6.60018e-06	3.26533e-05
AC108718.1	4.12978	1.97187	0.437612	4.50597	6.60689e-06	3.26823e-05
AC096589.2	1.9025	-2.55134	0.56647	-4.50393	6.67068e-06	3.29849e-05
AL355916.1	45.3397	1.07722	0.239193	4.50357	6.68207e-06	3.30369e-05
AL049539.1	4.03845	1.61183	0.358018	4.50211	6.72832e-06	3.32439e-05
AP001037.1	7.31993	1.4865	0.330599	4.49637	6.91225e-06	3.40637e-05
MIR1249	1.55206	2.06945	0.46058	4.49313	7.01829e-06	3.45234e-05
AC000065.1	4.36935	1.2593	0.280436	4.4905	7.10559e-06	3.49211e-05
AC005081.1	3.97207	1.47573	0.328701	4.48958	7.13642e-06	3.50589e-05
MIR4260	1.29614	2.17381	0.48432	4.48838	7.17678e-06	3.52526e-05
Z97192.4	4.13208	1.81004	0.403401	4.48695	7.2249e-06	3.54614e-05
LINC01287	13.9859	2.95704	0.659091	4.48655	7.23861e-06	3.55149e-05
AL109659.2	2.03507	-1.53804	0.342861	-4.48589	7.2611e-06	3.5616e-05
IGBP1-AS1	4.00833	1.36913	0.30545	4.48235	7.38262e-06	3.61886e-05
AC027763.2	10.2066	1.33288	0.297457	4.48091	7.43243e-06	3.64139e-05
AC020907.4	5.41404	1.28283	0.286307	4.48061	7.44293e-06	3.64606e-05
LINC01363	3.17886	2.32135	0.518193	4.47969	7.47502e-06	3.65956e-05
AC022784.1	20.9946	-1.2847	0.286784	-4.47967	7.47577e-06	3.65956e-05
CTD-2194D22.4	3.23952	1.78625	0.398814	4.47892	7.50225e-06	3.67085e-05
AP001636.3	6.19811	-1.78561	0.398727	-4.47828	7.52464e-06	3.68038e-05
LINC02817	1.01767	-1.55576	0.347456	-4.47758	7.54945e-06	3.69108e-05
AC007128.2	2.89936	2.4481	0.547326	4.47283	7.71921e-06	3.76921e-05
ATP13A5-AS1	0.646786	-2.52889	0.565424	-4.47256	7.72902e-06	3.77255e-05
AC083967.1	3.42707	2.63523	0.58969	4.46884	7.8645e-06	3.83521e-05
LINC01357	1.23576	2.3254	0.5215	4.45906	8.23183e-06	3.99889e-05
AL137785.1	2.02471	2.82858	0.634405	4.45864	8.2482e-06	4.00479e-05
AC078983.1	4.58124	1.56802	0.351775	4.45745	8.29419e-06	4.02557e-05
AC024337.2	2.77002	-1.43727	0.322487	-4.45685	8.31721e-06	4.03467e-05
AC068790.3	3.36791	1.34998	0.303007	4.45528	8.37834e-06	4.06172e-05
AC103770.1	0.581323	-2.68476	0.602702	-4.45454	8.40722e-06	4.07416e-05
AC092115.3	11.8545	1.29718	0.291402	4.45151	8.52703e-06	4.12852e-05
AL079307.1	10.6811	1.69053	0.379873	4.45024	8.5775e-06	4.15137e-05
AL158166.1	6.36537	1.25618	0.282423	4.44787	8.67244e-06	4.19463e-05
LINC02528	2.90851	2.2822	0.513127	4.44763	8.68245e-06	4.1984e-05
AC026782.2	1.08768	2.3091	0.519479	4.44502	8.78822e-06	4.24629e-05
LINC02621	13.1537	-1.88635	0.424728	-4.44131	8.94141e-06	4.3144e-05
AC034243.1	4.31025	-1.88408	0.424218	-4.4413	8.94171e-06	4.3144e-05
AC011029.1	10.6879	2.86242	0.644583	4.44074	8.96521e-06	4.32409e-05
AL365259.1	6.08907	-1.67443	0.377393	-4.43683	9.12932e-06	4.39988e-05
ANKRD44-AS1	1.96522	-1.84115	0.415012	-4.43637	9.14887e-06	4.40789e-05
AC006026.3	2.81619	-1.79993	0.405808	-4.43542	9.18949e-06	4.42437e-05
AC004835.1	1.86595	2.43135	0.548535	4.43245	9.31694e-06	4.4761e-05
AC114760.2	6.88082	1.08185	0.244076	4.43245	9.31704e-06	4.4761e-05
AC108463.3	3.15021	1.53432	0.34616	4.4324	9.31884e-06	4.4764e-05
MAPT-IT1	0.437468	-2.48819	0.561435	-4.43184	9.3434e-06	4.48536e-05
AP000561.1	2.36091	3.32648	0.750681	4.43128	9.36753e-06	4.4958e-05
EPHA1-AS1	30.8488	1.01711	0.229566	4.43056	9.39871e-06	4.50905e-05
AC068580.3	5.63649	1.25014	0.282355	4.42753	9.53166e-06	4.56705e-05
RAMP2-AS1	25.8306	-1.3476	0.304416	-4.42683	9.56289e-06	4.58143e-05
AL391001.1	10.5482	-1.27798	0.28876	-4.42575	9.61098e-06	4.60272e-05
AC079467.1	0.560657	-2.97534	0.672349	-4.42529	9.63136e-06	4.61189e-05
AC005062.1	4.7484	-1.27304	0.287678	-4.42522	9.63455e-06	4.61284e-05
AC090644.1	0.614177	-1.68439	0.380711	-4.42432	9.67459e-06	4.62967e-05
LINC02522	1.54617	2.81453	0.63641	4.42252	9.75585e-06	4.6662e-05
AL356417.2	7.42194	1.50336	0.339957	4.42219	9.77034e-06	4.67253e-05
AC009108.3	4.53553	-1.26042	0.285029	-4.42208	9.77562e-06	4.67329e-05
AP002358.1	1.4366	-2.26886	0.513109	-4.42179	9.78844e-06	4.67883e-05
AC005821.1	6.98124	1.6191	0.366186	4.42151	9.80123e-06	4.68435e-05
AC084064.1	0.410119	-3.13397	0.708976	-4.42042	9.85107e-06	4.70639e-05
AC145098.1	8.79885	1.00698	0.227845	4.41959	9.88904e-06	4.72155e-05
LINC02316	2.3281	1.87848	0.425109	4.41882	9.92421e-06	4.73655e-05
EGOT	11.1511	-1.1294	0.255694	-4.41698	1.00088e-05	4.77325e-05
AC009121.3	4.82238	1.47155	0.333224	4.4161	1.00498e-05	4.79046e-05
LINC02279	2.20418	-3.00295	0.680061	-4.41571	1.00679e-05	4.79789e-05
AC008496.3	1.59542	-1.77297	0.402115	-4.40911	1.03796e-05	4.93461e-05
AL359834.1	1.77389	2.44986	0.555693	4.40865	1.04016e-05	4.94383e-05
FAM225A	39.883	1.0217	0.231787	4.40792	1.04369e-05	4.95936e-05
AC027612.3	2.3329	-2.564	0.581906	-4.4062	1.05198e-05	4.99561e-05
AF186192.3	1.30017	-1.8275	0.414934	-4.40431	1.06121e-05	5.03374e-05
AL135784.1	3.03211	3.42095	0.776762	4.40412	1.06214e-05	5.0369e-05
NECTIN3-AS1	27.3906	1.59967	0.363255	4.40372	1.0641e-05	5.04496e-05
AC011416.3	8.56329	-1.26134	0.286585	-4.40129	1.07611e-05	5.09742e-05
AL137140.1	10.2811	-1.82787	0.415376	-4.40052	1.07994e-05	5.11426e-05
AC007879.4	0.984837	1.94167	0.441396	4.39893	1.08788e-05	5.14673e-05
GTF3C2-AS1	2.8491	1.53987	0.350181	4.39735	1.09581e-05	5.18232e-05
AL023806.4	4.50789	1.42777	0.324722	4.39689	1.09813e-05	5.19201e-05
VASH1-AS1	2.37051	1.60539	0.365249	4.39533	1.10602e-05	5.22603e-05
LINC01925	2.63482	3.0965	0.704506	4.39528	1.10629e-05	5.22667e-05
AC097634.1	6.43136	1.40104	0.318848	4.39407	1.11247e-05	5.25456e-05
ADD3-AS1	7.17427	-1.00289	0.228239	-4.39403	1.11267e-05	5.25483e-05
AC024361.2	2.9296	-1.15837	0.263791	-4.39124	1.12707e-05	5.31556e-05
AC004825.3	2.65529	1.62272	0.369614	4.39031	1.13187e-05	5.33687e-05
AC009955.2	4.0579	1.8559	0.423168	4.38572	1.15605e-05	5.44271e-05
AL133325.3	6.11962	3.13914	0.715844	4.38523	1.15865e-05	5.4536e-05
AC084880.4	0.577094	-1.97114	0.449702	-4.38322	1.16937e-05	5.502e-05
AC012433.2	3.14096	-2.62407	0.598754	-4.38255	1.17296e-05	5.51479e-05
HCG9	1.1167	-1.42165	0.32447	-4.38146	1.17885e-05	5.53974e-05
AC068282.2	6.57077	1.26189	0.288209	4.37837	1.1957e-05	5.61126e-05
AP000708.1	2.73575	1.75306	0.400479	4.37741	1.20098e-05	5.63533e-05
AC138028.4	6.55684	1.19803	0.273733	4.37662	1.20535e-05	5.65308e-05
AC021713.1	1.85789	2.9484	0.674428	4.37171	1.23276e-05	5.77302e-05
AL136985.2	3.53488	1.28057	0.29303	4.3701	1.24189e-05	5.81071e-05
OR2A1-AS1	29.3732	1.02795	0.235239	4.36982	1.24349e-05	5.81534e-05
AC078880.5	1.23646	-1.66496	0.381179	-4.36792	1.25434e-05	5.86275e-05
UVRAG-DT	9.22624	-1.13976	0.261025	-4.36647	1.26271e-05	5.89868e-05
LINC01169	6.10919	2.98018	0.683313	4.36137	1.29249e-05	6.02366e-05
AC013267.1	0.52112	-2.46558	0.565538	-4.3597	1.30239e-05	6.06607e-05
AC026341.3	2.80445	2.82797	0.648982	4.35754	1.31532e-05	6.12176e-05
LINC01645	0.753085	-1.90042	0.436209	-4.35668	1.32048e-05	6.14374e-05
LINC02109	5.42433	3.15776	0.724885	4.35623	1.32321e-05	6.15398e-05
AL157400.4	2.76084	1.45754	0.334689	4.3549	1.33126e-05	6.18759e-05
MAPK6-DT	10.9971	1.14228	0.262353	4.35398	1.33686e-05	6.21133e-05
AC005104.1	9.01154	1.00386	0.230621	4.35287	1.34365e-05	6.24136e-05
LINC02453	6.30454	-1.01486	0.233159	-4.35264	1.34505e-05	6.24634e-05
SLC5A4-AS1	5.01355	1.96103	0.450681	4.35126	1.3536e-05	6.28295e-05
AC022431.1	0.653245	-1.73872	0.399627	-4.35086	1.35603e-05	6.29346e-05
MIR155HG	39.3558	1.05007	0.241686	4.34476	1.39429e-05	6.45996e-05
AC106706.1	0.593208	-3.78292	0.870768	-4.34434	1.39693e-05	6.46821e-05
LACTB2-AS1	5.94907	1.1106	0.255701	4.34336	1.40318e-05	6.49634e-05
AC079466.1	2.1238	3.07562	0.708224	4.34273	1.40724e-05	6.51435e-05
AC087190.2	1.9935	1.9953	0.45948	4.34253	1.40854e-05	6.5196e-05
AC022167.3	2.41362	-1.06405	0.245038	-4.34241	1.40927e-05	6.52216e-05
AC112493.1	2.04087	3.01941	0.695359	4.34224	1.41038e-05	6.52572e-05
MIR122HG	1.06613	-2.06084	0.474928	-4.33927	1.42957e-05	6.60964e-05
AC011461.1	4.35778	1.31317	0.302759	4.33735	1.4421e-05	6.66594e-05
MIR3685	7.11254	1.2356	0.284964	4.33598	1.45114e-05	6.7069e-05
AC124248.1	23.2201	-1.02977	0.237512	-4.33564	1.45338e-05	6.71481e-05
AC084871.1	2.94191	-1.23004	0.283806	-4.3341	1.46355e-05	6.76013e-05
AC108053.1	5.87374	-1.02898	0.237422	-4.33398	1.46441e-05	6.76328e-05
AL138962.1	1.38993	2.45574	0.566718	4.33326	1.46919e-05	6.78371e-05
KCCAT198	1.5826	2.19372	0.506608	4.33022	1.48963e-05	6.8714e-05
AC108681.1	2.14051	2.41157	0.5571	4.32879	1.49932e-05	6.91438e-05
PTGES2-AS1	7.36895	1.36247	0.314947	4.32602	1.51831e-05	6.99771e-05
LINC01765	0.801753	-2.31241	0.534646	-4.32513	1.52445e-05	7.02518e-05
AC079822.1	1.45291	-1.49851	0.346583	-4.32367	1.53458e-05	7.06927e-05
AC022596.2	1.32071	1.90809	0.441426	4.32256	1.5423e-05	7.10309e-05
AC079907.1	4.94661	1.11929	0.258953	4.32237	1.54362e-05	7.10682e-05
AL137002.2	17.2371	-1.02965	0.238215	-4.32236	1.54367e-05	7.10682e-05
AC108463.2	2.99036	1.51693	0.351045	4.32119	1.55192e-05	7.14134e-05
AL352979.4	4.16227	-1.42086	0.328906	-4.31997	1.56052e-05	7.17602e-05
AL021154.1	3.7956	1.4722	0.340875	4.31889	1.56815e-05	7.20971e-05
LHFPL3-AS1	3.83888	-3.29611	0.763192	-4.31884	1.5685e-05	7.20971e-05
LINC02185	41.4418	-1.33812	0.309963	-4.31704	1.58134e-05	7.26432e-05
AC007991.4	2.29402	2.46977	0.572243	4.31595	1.5892e-05	7.29514e-05
AL138760.1	3.88706	-1.64903	0.382195	-4.31462	1.59876e-05	7.33458e-05
TEX41	44.4363	1.36318	0.31599	4.314	1.60326e-05	7.35256e-05
AL109837.3	0.459313	-3.38302	0.784229	-4.31382	1.60458e-05	7.35771e-05
AL159996.1	3.4128	-1.69266	0.392478	-4.31276	1.61232e-05	7.3905e-05
AC129510.1	4.94663	1.15915	0.269031	4.3086	1.64292e-05	7.51986e-05
LINC02822	4.42993	3.42439	0.794946	4.3077	1.64961e-05	7.54773e-05
AL138479.2	3.19034	-1.17121	0.272112	-4.30417	1.67616e-05	7.66091e-05
AC005165.3	1.30227	-2.19364	0.509785	-4.30308	1.68441e-05	7.6921e-05
AL359894.1	4.48303	4.4402	1.03209	4.30216	1.6914e-05	7.72122e-05
Z99127.3	2.09739	1.64288	0.381928	4.30154	1.69618e-05	7.73838e-05
MIR936	1.32843	2.21671	0.515754	4.29799	1.72352e-05	7.84796e-05
LINC01749	1.78734	2.65261	0.617234	4.29757	1.72678e-05	7.86094e-05
LINC00951	0.531607	-3.04647	0.708902	-4.29745	1.72776e-05	7.86444e-05
C5orf60	3.56782	1.75901	0.409674	4.29368	1.75732e-05	7.98749e-05
ZNF252P-AS1	6.74694	1.18611	0.276299	4.29286	1.76386e-05	8.01048e-05
STK32A-AS1	0.599494	-2.13418	0.497504	-4.28978	1.78853e-05	8.11567e-05
PSORS1C3	13.211	1.73085	0.4037	4.28746	1.80728e-05	8.19193e-05
AC025164.1	34.8124	1.0177	0.237418	4.28653	1.81488e-05	8.22345e-05
AC243965.2	4.56373	-1.11877	0.261149	-4.28403	1.83541e-05	8.31149e-05
AC244453.2	2.09652	-1.56643	0.365667	-4.28375	1.83766e-05	8.31966e-05
MIR25	10.5732	1.17088	0.273334	4.2837	1.8381e-05	8.32067e-05
LINC01508	16.2268	1.94337	0.453815	4.2823	1.84972e-05	8.36728e-05
AL133335.2	6.22985	1.5995	0.373587	4.28147	1.85664e-05	8.39355e-05
AC010551.1	1.21477	2.65378	0.620066	4.27984	1.87028e-05	8.45221e-05
AF015262.1	3.00634	2.28915	0.534936	4.27929	1.8749e-05	8.47207e-05
LINC-ROR	3.76909	1.92402	0.449683	4.27862	1.88059e-05	8.49474e-05
AC022165.1	2.73465	1.53768	0.359482	4.2775	1.89007e-05	8.53247e-05
ZNF793-AS1	17.3648	-1.26522	0.295959	-4.27499	1.91146e-05	8.61977e-05
LINC02553	0.808627	-4.82922	1.12984	-4.27427	1.91764e-05	8.64561e-05
AL359962.3	4.52698	-1.09664	0.256678	-4.27244	1.93342e-05	8.71259e-05
AC022217.2	1.57059	-1.26488	0.29612	-4.27152	1.94141e-05	8.74442e-05
LINC00313	4.16862	1.48593	0.347916	4.27094	1.94653e-05	8.7654e-05
LINC00626	7.59653	2.09704	0.491525	4.2664	1.98649e-05	8.92942e-05
AP001625.2	2.43495	-1.32889	0.311581	-4.26498	1.99916e-05	8.98135e-05
TMEM72-AS1	5.84448	-1.1222	0.263141	-4.26464	2.00224e-05	8.99212e-05
LINC02026	11.938	-1.11836	0.26224	-4.26463	2.00234e-05	8.99212e-05
CASC11	6.63048	1.0461	0.245489	4.2613	2.03242e-05	9.11749e-05
AL009176.1	19.1014	2.06259	0.484137	4.26035	2.04105e-05	9.15185e-05
AC025809.1	1.23162	1.89232	0.444244	4.25964	2.04757e-05	9.1759e-05
AL353689.3	1.19524	1.96955	0.462676	4.25687	2.07313e-05	9.28249e-05
AC016745.2	1.36493	1.99816	0.469889	4.25241	2.11485e-05	9.44919e-05
LINC01267	3.27403	-1.22904	0.289077	-4.2516	2.12251e-05	9.48007e-05
LINC00892	7.5982	-1.24035	0.291885	-4.24945	2.14294e-05	9.56227e-05
AC073046.3	4.04857	1.13844	0.267913	4.24928	2.1446e-05	9.56745e-05
AC010969.3	1.56495	-1.17985	0.277709	-4.24851	2.15195e-05	9.59797e-05
LINC01555	1.41309	2.19968	0.517769	4.24837	2.15328e-05	9.60277e-05
AC025614.2	0.833819	-1.91915	0.452095	-4.245	2.18592e-05	9.74031e-05
AC008063.1	3.12618	1.86077	0.438768	4.2409	2.22623e-05	9.91175e-05
AL158211.1	2.95219	-1.19398	0.281667	-4.23897	2.2455e-05	9.99166e-05
AL161645.1	6.20529	-1.92609	0.454479	-4.23803	2.25488e-05	0.00010029
Z69733.1	7.13723	1.38452	0.326745	4.23731	2.26209e-05	0.000100525
AL353768.1	1.59769	2.02349	0.477586	4.23692	2.26611e-05	0.000100692
AC099520.1	2.11088	3.06182	0.722737	4.23643	2.27102e-05	0.000100886
AC106799.3	14.4725	1.99242	0.470616	4.23364	2.29935e-05	0.000102097
AL035250.1	0.426069	-1.92209	0.454105	-4.2327	2.30906e-05	0.000102492
AC023906.4	2.66112	1.65686	0.391589	4.23113	2.32523e-05	0.000103149
RBMS3-AS2	3.20824	-1.49179	0.352791	-4.22853	2.35224e-05	0.000104262
AL031430.1	1.21174	-2.87939	0.681141	-4.2273	2.36515e-05	0.000104761
AC131571.1	7.40255	1.57487	0.37268	4.22579	2.38109e-05	0.000105417
AC132807.2	4.83319	4.27317	1.0113	4.22543	2.38483e-05	0.000105558
LINC01194	5.96438	4.84778	1.14732	4.22531	2.38617e-05	0.000105605
AC106897.1	18.7907	-1.24171	0.293919	-4.22466	2.39303e-05	0.000105847
AL390067.1	3.37299	1.36881	0.32429	4.22093	2.43293e-05	0.000107499
AC099684.2	3.21312	1.98656	0.470771	4.2198	2.44524e-05	0.000107954
AC026369.2	16.0912	1.09706	0.259982	4.21974	2.44589e-05	0.000107971
AL122125.1	7.83861	1.07572	0.25495	4.21933	2.45033e-05	0.000108154
AC147067.2	5.01007	-1.07579	0.254989	-4.21895	2.45443e-05	0.00010831
DLGAP1-AS5	50.5052	-3.29903	0.782449	-4.21629	2.48352e-05	0.000109568
AC108727.1	2.59887	1.48636	0.352729	4.21388	2.51026e-05	0.000110691
AC078923.1	13.6643	-1.39024	0.329937	-4.21364	2.51291e-05	0.000110787
AC003092.1	3.64571	2.18994	0.51979	4.21312	2.51863e-05	0.000111026
BOK-AS1	4.82403	3.24607	0.770486	4.21301	2.51988e-05	0.000111068
DIRC3	36.7045	1.31893	0.313106	4.21241	2.52657e-05	0.000111311
FNDC1-IT1	1.40175	2.29404	0.544718	4.21143	2.53754e-05	0.00011173
LINC00158	4.04258	1.81576	0.431345	4.20953	2.55899e-05	0.000112582
FEZF1-AS1	47.3392	2.14853	0.510998	4.20457	2.61577e-05	0.000114801
AL359538.4	3.71967	-1.13183	0.269481	-4.20004	2.66872e-05	0.000116948
AL353586.1	4.91267	1.1911	0.28385	4.19623	2.71392e-05	0.000118819
LINC02704	2.36652	3.43103	0.817798	4.19545	2.72329e-05	0.000119215
AC020931.1	1.35231	1.7738	0.422937	4.194	2.74073e-05	0.000119923
AL035461.2	19.4734	1.02206	0.243758	4.19295	2.75353e-05	0.000120469
LINC00470	20.0718	2.67681	0.638433	4.19278	2.75561e-05	0.000120533
AL133467.4	3.2178	3.59478	0.857487	4.19223	2.76232e-05	0.000120812
LINC02405	3.91382	2.1231	0.506452	4.1921	2.76379e-05	0.000120862
AL136441.1	3.03006	-1.20094	0.286711	-4.18867	2.80598e-05	0.00012258
LINC02489	1.32331	-3.10444	0.741253	-4.18809	2.8131e-05	0.000122863
AC090844.2	1.72594	-1.66868	0.398442	-4.18802	2.81402e-05	0.000122889
FLNB-AS1	41.0189	1.05163	0.251218	4.18613	2.83754e-05	0.000123816
LINC00618	3.83834	1.45653	0.348033	4.18504	2.85112e-05	0.000124365
AC026329.1	5.98404	-1.32645	0.317085	-4.18324	2.8738e-05	0.000125268
AC093484.4	14.357	1.0384	0.248435	4.17976	2.9182e-05	0.000127043
SNHG28	1.66866	-1.85238	0.444022	-4.17181	3.02194e-05	0.000131171
AJ009632.2	24.422	1.36745	0.327842	4.17105	3.03193e-05	0.00013157
AUXG01000058.1	24.683	-1.14001	0.273332	-4.17078	3.03555e-05	0.000131693
LINC01191	10.1232	1.21302	0.290907	4.16978	3.04895e-05	0.000132188
LINC00261	4.06698	-2.41826	0.580026	-4.16923	3.05633e-05	0.000132477
AC013553.4	1.32716	-1.51292	0.363019	-4.16762	3.07798e-05	0.00013337
AC008443.2	3.85672	3.32466	0.798334	4.16449	3.12049e-05	0.000135011
AC107067.2	1.30622	2.06141	0.495044	4.16409	3.12593e-05	0.000135231
AC005291.1	1.99944	2.42817	0.58319	4.1636	3.13265e-05	0.000135486
AL353660.1	3.3067	-1.87942	0.451817	-4.15968	3.18692e-05	0.000137696
AC074286.1	6.37311	1.23951	0.298058	4.15861	3.20184e-05	0.000138293
AC007666.2	1.06167	1.8874	0.454426	4.15338	3.27599e-05	0.00014127
AC007405.2	2.36589	2.20659	0.53155	4.15124	3.30674e-05	0.000142414
AC104785.1	3.98548	-1.02897	0.247873	-4.15119	3.30757e-05	0.000142421
AC244453.3	0.72061	-1.61532	0.389193	-4.15044	3.31834e-05	0.000142865
AL162632.3	3.25581	1.26174	0.304021	4.15018	3.32216e-05	0.000143001
AC005100.1	2.69778	-3.90202	0.94031	-4.14971	3.32892e-05	0.000143259
RAI1-AS1	1.50917	-1.61506	0.389276	-4.14889	3.34098e-05	0.000143746
AC090044.1	0.709435	-2.18384	0.526412	-4.14854	3.346e-05	0.000143929
AC004241.4	1.54977	1.83122	0.441632	4.14647	3.37636e-05	0.000145037
AF106564.1	29.1268	1.97479	0.476847	4.14135	3.45264e-05	0.000148112
LINC02068	12.0477	1.28362	0.309968	4.14113	3.45606e-05	0.000148242
C1orf229	5.65423	-1.22535	0.295941	-4.14051	3.46539e-05	0.000148626
LINC01630	3.83359	1.87348	0.452954	4.13614	3.53191e-05	0.00015129
C17orf77	4.38564	2.81281	0.680165	4.13548	3.54218e-05	0.000151679
BCL2L1-AS1	1.96982	1.56083	0.377619	4.13334	3.57523e-05	0.000152955
AL591069.1	20.8906	1.27511	0.308641	4.13138	3.60593e-05	0.000154164
AC023282.1	4.45711	1.48691	0.360155	4.12853	3.65086e-05	0.000155821
AC104453.1	1.43303	2.79643	0.677615	4.12687	3.67739e-05	0.000156883
AC103718.1	825.624	1.2464	0.302141	4.12524	3.70354e-05	0.000157927
AL161640.2	11.1463	1.17992	0.286271	4.12171	3.76078e-05	0.000160133
CSTF3-DT	2.49917	1.75812	0.426558	4.12164	3.76179e-05	0.000160158
AC010615.2	12.8531	-1.38532	0.336113	-4.12159	3.76262e-05	0.000160176
AC010996.1	9.01714	1.03639	0.251458	4.12153	3.76369e-05	0.000160203
AL161452.1	2.47591	1.5347	0.37304	4.11404	3.88794e-05	0.000164981
LINC01127	207.685	1.39067	0.338224	4.11167	3.92808e-05	0.000166508
AL358933.1	1.34471	-1.26486	0.307937	-4.10754	3.99896e-05	0.00016938
AC026355.2	11.1132	1.78575	0.434815	4.10692	4.00965e-05	0.000169776
IRAG1-AS1	8.17946	-1.05972	0.258039	-4.1068	4.01178e-05	0.000169847
AC084880.3	2.56015	-1.43716	0.349974	-4.10646	4.01771e-05	0.000170022
AC092384.1	1.73237	-1.25422	0.305586	-4.10431	4.05526e-05	0.000171477
AL391560.2	39.4532	1.53543	0.37426	4.10257	4.08584e-05	0.000172712
LINC01975	0.409203	-3.55409	0.866613	-4.10113	4.11146e-05	0.000173659
AC010519.1	3.04001	1.2009	0.292911	4.0999	4.13336e-05	0.000174428
UBE2Q1-AS1	2.73126	1.36495	0.332992	4.09905	4.14854e-05	0.000174943
LINC01527	27.0654	1.59265	0.388543	4.09903	4.14878e-05	0.000174943
AC097532.2	2.63195	1.57173	0.383449	4.09894	4.15046e-05	0.000174994
LINC02158	15.4363	1.84225	0.449473	4.09868	4.15505e-05	0.000175149
AC091185.1	5.91504	1.11518	0.272213	4.09672	4.19051e-05	0.000176486
AL121885.2	1.19139	-1.52089	0.371269	-4.09648	4.19486e-05	0.00017664
AC004817.5	7.85727	1.6638	0.406156	4.09646	4.1951e-05	0.00017664
LINC01031	2.27291	-1.09723	0.267897	-4.0957	4.20887e-05	0.000177181
LINC02269	2.62973	3.11685	0.761025	4.09559	4.21092e-05	0.000177247
LINC01283	1.13132	1.97289	0.482716	4.08706	4.3688e-05	0.000183363
BX470102.1	25.5667	1.00512	0.245947	4.08674	4.37486e-05	0.000183536
AC099518.2	4.23016	1.3256	0.324372	4.08667	4.3761e-05	0.000183568
LINC00683	18.1148	-1.21885	0.298298	-4.086	4.38872e-05	0.000184056
AC010623.1	0.906016	-1.5913	0.389469	-4.08581	4.3923e-05	0.000184165
AC130456.2	1.37492	-2.32129	0.568215	-4.08523	4.40335e-05	0.000184608
AC090241.3	2.52288	-1.18269	0.289553	-4.08453	4.41655e-05	0.000185141
AL513218.1	2.06575	1.67734	0.410663	4.08447	4.41775e-05	0.000185171
LINC02253	17.2118	2.70594	0.662878	4.0821	4.46298e-05	0.00018688
AC025031.4	5.0915	1.12326	0.275262	4.08067	4.49051e-05	0.00018795
AC010542.5	8.83363	1.0165	0.249177	4.07941	4.51495e-05	0.00018891
AC019257.1	1.03766	-1.66544	0.408289	-4.07908	4.52141e-05	0.00018916
LINC00612	3.64997	-1.10031	0.269821	-4.07794	4.54359e-05	0.000189962
AC096577.1	0.630784	-1.76264	0.432252	-4.07781	4.54615e-05	0.000190048
NCKAP5-AS2	16.7525	1.19547	0.293252	4.07658	4.5702e-05	0.000190914
AC073316.1	7.03792	1.87154	0.45994	4.06909	4.71981e-05	0.000196526
CNTFR-AS1	1.10326	-2.23099	0.548466	-4.06769	4.74816e-05	0.000197598
AL023754.2	1.77691	2.15845	0.53073	4.06695	4.7633e-05	0.000198146
NEXN-AS1	6.29394	-1.0731	0.264065	-4.06377	4.82869e-05	0.000200738
AC012640.1	1.42177	1.99843	0.492026	4.06164	4.87293e-05	0.000202435
MIR4442	2.85928	-1.05542	0.259959	-4.05994	4.90858e-05	0.000203804
PP7080	6.34841	1.21031	0.298148	4.05944	4.91897e-05	0.000204145
AC005730.2	1.45608	-1.27488	0.314412	-4.05479	5.01789e-05	0.000208046
AC024145.1	4.62627	-1.01229	0.249669	-4.05454	5.02336e-05	0.000208213
AP000593.3	2.58949	1.87798	0.463597	4.05088	5.10247e-05	0.000211159
AC006262.1	113.439	1.21538	0.300307	4.04713	5.18502e-05	0.000214295
RAET1E-AS1	3.7345	-1.43943	0.355772	-4.04593	5.21163e-05	0.000215277
AC105053.1	0.800089	-1.56632	0.387505	-4.04207	5.29823e-05	0.000218401
AC008687.3	3.54233	1.39897	0.346231	4.04058	5.332e-05	0.000219698
AC104383.1	2.5992	3.18887	0.789508	4.03907	5.36645e-05	0.000220997
AC010328.1	4.72193	2.12028	0.525014	4.03852	5.37899e-05	0.000221417
AC069277.1	26.5374	1.44678	0.358368	4.03712	5.41114e-05	0.000222571
CXXC4-AS1	1.53392	-1.5494	0.383975	-4.03516	5.4565e-05	0.000224266
LINC00942	70.4175	1.48881	0.368987	4.03485	5.46372e-05	0.000224514
AC087667.1	3.58875	1.98145	0.491367	4.03253	5.51786e-05	0.000226518
AL139246.1	6.28301	1.38009	0.342484	4.02964	5.58621e-05	0.000229075
AL355075.6	9.16644	1.003	0.248965	4.02869	5.6089e-05	0.000229956
AC069542.1	1.37817	1.70419	0.423183	4.02707	5.64757e-05	0.000231441
AC022872.1	1.93244	-1.5917	0.395278	-4.0268	5.65418e-05	0.000231662
AL353596.1	2.01344	-1.32225	0.32839	-4.02647	5.66199e-05	0.000231932
AC093865.1	2.13139	-1.70324	0.42302	-4.02639	5.66386e-05	0.000231958
AP001471.1	2.36018	1.51823	0.377181	4.0252	5.69272e-05	0.00023309
AC035140.1	0.419028	-1.93982	0.482138	-4.02336	5.73744e-05	0.000234717
AC092611.1	13.5296	1.05315	0.261919	4.02092	5.79721e-05	0.00023706
AC007731.5	1.51056	2.23735	0.556482	4.02052	5.80694e-05	0.000237432
UCA1	104.063	1.36383	0.339557	4.0165	5.90697e-05	0.000241132
AL391261.1	0.469636	-2.01611	0.502122	-4.01518	5.94008e-05	0.000242353
AC068473.3	49.621	1.51965	0.378656	4.01328	5.98803e-05	0.000244204
LINC00881	3.33584	1.623	0.404481	4.01256	6.00637e-05	0.000244896
AF230666.2	1.43154	1.75135	0.436469	4.01254	6.00694e-05	0.000244896
NEBL-AS1	7.27488	-1.08778	0.271217	-4.01073	6.0531e-05	0.000246698
AC073349.1	1.92406	-1.48516	0.370566	-4.0078	6.12857e-05	0.000249693
AL590009.1	0.455558	-1.80115	0.449439	-4.00755	6.13509e-05	0.000249932
AC010203.2	1.99616	-1.18127	0.294789	-4.00718	6.14493e-05	0.000250306
NCF4-AS1	4.39761	1.82514	0.455598	4.00604	6.17451e-05	0.000251484
AC010719.1	14.3301	1.29919	0.324329	4.00579	6.18114e-05	0.0002517
AC068338.3	1.91689	-1.31529	0.328542	-4.00342	6.24328e-05	0.000254066
AC132192.1	2.99958	1.34942	0.33725	4.00123	6.30147e-05	0.000256269
LINC00311	2.97639	1.57005	0.392624	3.99885	6.36506e-05	0.000258563
AC106739.1	1.0613	-1.35815	0.339644	-3.99874	6.36796e-05	0.000258612
AL035420.3	1.32635	-1.54275	0.385971	-3.99708	6.41299e-05	0.000260329
PGM5P3-AS1	0.962592	-1.74478	0.436748	-3.99493	6.47125e-05	0.000262553
LINC01249	7.99034	3.6311	0.909538	3.99224	6.5452e-05	0.000265354
LINC02412	1.08198	-1.84838	0.463078	-3.99151	6.56552e-05	0.000266121
AC092807.1	0.587277	-2.08669	0.523087	-3.98919	6.62997e-05	0.00026859
AC063977.5	1.91088	3.01908	0.757432	3.98594	6.72126e-05	0.000271881
AC005730.3	2.12836	1.40059	0.351396	3.98578	6.7259e-05	0.000272039
AC061975.1	2.70253	2.41155	0.605056	3.98567	6.72912e-05	0.000272111
LINC01356	5.60415	1.38995	0.348898	3.98383	6.78132e-05	0.000274017
AC023825.2	3.02858	1.42623	0.358129	3.98245	6.82096e-05	0.000275494
AL139099.2	1.87217	1.62147	0.407205	3.98196	6.83501e-05	0.000275922
LINC02289	9.92772	-1.01428	0.254751	-3.98146	6.84929e-05	0.000276439
GLIS3-AS1	1.87491	-1.78548	0.448459	-3.98136	6.85227e-05	0.00027653
AC009690.2	1.72332	1.62793	0.409203	3.9783	6.94105e-05	0.000279874
AL391261.2	0.517433	-1.73108	0.435198	-3.97769	6.95895e-05	0.000280506
AC006197.2	4.22904	1.51634	0.381263	3.97714	6.97484e-05	0.000281027
LINC02608	17.9898	-1.38327	0.348072	-3.9741	7.06473e-05	0.000284407
MIR3164	1.50972	2.02958	0.510707	3.97406	7.06587e-05	0.000284411
PACRG-AS1	2.00737	-1.49195	0.375424	-3.97404	7.06633e-05	0.000284411
AC090197.1	9.95457	1.06378	0.267724	3.97343	7.08459e-05	0.000285025
AC044798.2	1.28957	2.5284	0.636619	3.9716	7.13912e-05	0.000286975
AC096751.2	1.81812	-1.76529	0.444685	-3.96976	7.19455e-05	0.00028908
LINC01456	3.90723	3.78067	0.952992	3.96716	7.27349e-05	0.000292035
LINC02804	6.74844	1.10269	0.278053	3.96575	7.31649e-05	0.000293543
FAM66A	1.73178	-1.46735	0.370308	-3.96251	7.41663e-05	0.00029734
NCMAP-DT	0.387491	-2.78442	0.702754	-3.96215	7.42783e-05	0.000297695
LINC01840	0.379354	-2.1229	0.535915	-3.96126	7.45539e-05	0.000298578
AC097521.1	3.90441	3.50253	0.884449	3.96012	7.49124e-05	0.000299919
AC010969.1	2.81099	2.42049	0.611561	3.95789	7.56145e-05	0.000302538
Z99289.2	1.64918	1.69443	0.428174	3.95735	7.57853e-05	0.000303157
LINC00940	0.41782	-2.53802	0.641413	-3.95692	7.59208e-05	0.000303635
AL034422.1	2.23737	1.47719	0.37344	3.95562	7.63354e-05	0.000305132
RBAKDN	0.983957	2.05422	0.519458	3.95454	7.66818e-05	0.000306355
LINC00930	3.11113	-1.56013	0.394541	-3.95429	7.67632e-05	0.000306648
LINC02251	2.26107	2.09942	0.531124	3.95278	7.72485e-05	0.000308489
AC012123.1	0.489466	-2.19381	0.5555	-3.94926	7.83931e-05	0.000312802
AC105094.1	1.83461	-6.43806	1.63019	-3.94926	7.83946e-05	0.000312802
AC087392.1	14.7118	1.3251	0.335636	3.94803	7.87984e-05	0.000314016
AP001476.3	1.60268	2.78063	0.705055	3.94385	8.01848e-05	0.000319238
AL161757.2	1.15331	1.93235	0.490049	3.94318	8.04081e-05	0.000320094
AL159158.1	1.36457	-1.54147	0.390983	-3.94254	8.06218e-05	0.000320911
AC104129.1	1.77727	2.14602	0.544361	3.94228	8.07122e-05	0.000321237
AL161457.1	0.418022	-2.24709	0.570006	-3.94221	8.07338e-05	0.000321289
LINC01476	2.33853	-1.11959	0.284042	-3.94163	8.09284e-05	0.00032203
AC016571.1	2.41506	1.55162	0.39378	3.94032	8.13745e-05	0.000323669
AL162727.1	3.15448	1.30491	0.331328	3.93843	8.20166e-05	0.000325983
AC026469.1	2.2106	-1.29156	0.327939	-3.9384	8.20253e-05	0.000325983
CFAP61-AS1	3.29568	2.22339	0.564806	3.93656	8.26581e-05	0.000328291
BVES-AS1	24.6057	-1.20645	0.306733	-3.93322	8.38159e-05	0.000332541
AC105046.2	2.21485	1.75611	0.446511	3.93297	8.39045e-05	0.000332788
AC092053.2	1.64892	-1.1011	0.279991	-3.93262	8.40233e-05	0.000333189
AL162727.2	1.11231	1.66413	0.423288	3.93145	8.44361e-05	0.000334721
AC104078.1	2.47668	2.04595	0.520809	3.92841	8.55095e-05	0.000338693
AC004253.1	7.0669	1.0512	0.267655	3.92743	8.58585e-05	0.000339933
AC005753.1	1.41728	-1.34964	0.343667	-3.92717	8.59504e-05	0.000340261
PPP1R9A-AS1	0.700093	-2.44901	0.623648	-3.92691	8.6044e-05	0.000340525
MIR5188	2.87272	-1.31358	0.334585	-3.92599	8.63737e-05	0.000341722
MIR320A	1.0622	1.77773	0.452835	3.92579	8.64454e-05	0.000341899
LINC01271	2.13507	1.64024	0.417835	3.92557	8.65238e-05	0.000342173
LINC01582	1.7236	2.5981	0.66271	3.92042	8.83954e-05	0.000348918
AC008708.1	3.96643	2.38172	0.607662	3.91948	8.87403e-05	0.000350243
AC027288.3	8.54746	1.13707	0.290239	3.91771	8.9396e-05	0.000352574
KIAA1614-AS1	1.73003	1.6482	0.420765	3.91715	8.96019e-05	0.000353301
AC104461.1	2.10137	1.80504	0.461072	3.91487	9.04526e-05	0.00035637
AL162574.2	3.6485	3.07145	0.784612	3.9146	9.05524e-05	0.000356689
MIMT1	0.548823	-2.42675	0.620195	-3.91288	9.12028e-05	0.000359064
AC066580.1	1.33719	1.89863	0.485359	3.9118	9.16098e-05	0.000360479
[truncated: 1,602 more rows]
