# Supplementary material for: Involvement of Non-Coding RNAs in the Glucose Metabolic Reprogramming of Oral Squamous Cell Carcinoma: From Mechanisms to Therapeutics
Source: Biology (Basel). 2026 Feb 24;15(5):373. doi: 10.3390/biology15050373 (PMC12984526; doi:10.3390/biology15050373)
Supplement: Supplementary file 1 [file biology-15-00373-s001.zip › Table S5.xlsx]

## Sheet: diff_ncRNA (both FPKM＞0.1)
Table S5. Expression matrix of the filtered ncRNAs in OSCC tissues (FPKM > 0.1).
ncRNA	TCGA-CV-6961-11A-01R-1915-07	TCGA-CV-6936-11A-01R-1915-07	TCGA-CV-7425-11A-01R-2081-07	TCGA-CV-6959-11A-01R-1915-07	TCGA-CV-6955-11A-01R-2016-07	TCGA-CV-7178-11A-01R-2016-07	TCGA-CV-6960-11A-01R-2016-07	TCGA-WA-A7GZ-11A-11R-A34R-07	TCGA-CV-6938-11A-01R-1915-07	TCGA-CV-7432-11A-01R-2132-07	TCGA-CV-6956-11A-01R-2016-07	TCGA-CV-7097-11A-01R-2016-07	TCGA-HD-8635-11A-01R-2403-07	TCGA-CV-7183-11A-01R-2016-07	TCGA-HD-A6HZ-11A-11R-A31N-07	TCGA-CV-7235-11A-01R-2016-07	TCGA-CV-7416-11A-01R-2081-07	TCGA-CV-7406-11A-01R-2081-07	TCGA-CV-6934-11A-01R-1915-07	TCGA-CV-7238-11A-01R-2016-07	TCGA-CV-6933-11A-01R-1915-07	TCGA-CV-7434-11A-01R-2132-07	TCGA-CV-6943-11A-01R-1915-07	TCGA-CV-7255-11A-01R-2016-07	TCGA-CV-7423-11A-01R-2081-07	TCGA-CV-6939-11A-01R-1915-07	TCGA-HD-A6I0-11A-11R-A31N-07	TCGA-CV-7252-11A-01R-2016-07	TCGA-CV-7438-11A-01R-2132-07	TCGA-CV-7091-11A-01R-2016-07	TCGA-CV-7103-11A-01R-2016-07	TCGA-CV-A463-01A-11R-A266-07	TCGA-CV-7102-01A-11R-2016-07	TCGA-CR-6471-01A-11R-1873-07	TCGA-CQ-A4CE-01A-11R-A266-07	TCGA-CQ-5333-01A-01R-2403-07	TCGA-DQ-7592-01A-11R-2081-07	TCGA-UF-A71E-01A-31R-A34R-07	TCGA-D6-A6EM-01A-21R-A31N-07	TCGA-CV-7416-01A-11R-2081-07	TCGA-CN-4737-01A-01R-1436-07	TCGA-IQ-A6SH-01A-12R-A34R-07	TCGA-CV-6938-01A-11R-1915-07	TCGA-CR-7401-01A-11R-2016-07	TCGA-UF-A71B-01A-12R-A34R-07	TCGA-CQ-A4CB-01A-11R-A24Z-07	TCGA-MT-A67F-01A-11R-A30B-07	TCGA-HD-7832-01A-11R-2132-07	TCGA-QK-A8Z7-01A-11R-A39I-07
A1BG-AS1	0.0504	0.1659	0.1086	0.0563	0.1049	0.2328	0.0658	0.0586	0.1546	0.1372	0.0129	0.1661	0.0701	0.0163	0.0848	0.2597	0.0137	0.0198	0.0766	0.0527	0.0209	0.325	0.0099	0.0626	0.0399	0.0905	0.0795	0.0781	0.0734	0.0503	0.1414	0.0581	0.208	0.1152	0.0676	0.3513	0.1459	0.0725	0.0604	0.0363	0.1116	0.2452	0.1167	0.0479	0.173	0.3819	0.1874	0.3069	0.0388
A2M-AS1	0.0192	0.1529	0.0735	0.1246	0.1964	0.2248	0.0829	0.4247	0.2844	0.2536	0.1179	0.5044	0.196	0.0684	0.0728	0.343	0.0209	0.4022	0.0877	0.2304	0.3495	0.2387	0.0908	0.0717	0.0743	0.6138	0.2364	0.0834	0.0672	0.7399	0.1562	0.0517	0.1136	0.058	0.0914	0.1028	0.1354	0.1935	0.0777	0.104	0.2555	0.1108	0.1002	0.0913	0.2168	0.0678	0.037	0.0216	0.2292
ABCA9-AS1	0	0	0	0.0085	0	0	0	0.0073	0.0062	0.0298	0	0.0072	0	0	0	0.0056	0	0	0.0051	0.0108	0.0283	0.0109	0	0	0	0	0	0	0	0.0081	0.0055	0.0073	0.0053	0	0	0	0.0089	0.0545	0	0.0051	0	0.0364	0	0	0.0093	0	0.0073	0	0.0802
AC000061.1	0	0	0	0.1347	0	0.3264	0	0	0.1486	0.1894	0	0	0.1397	0	0	0.2241	0.0411	0	0	0	0.3378	0	0	0	0	0.058	0	0.0935	0	0	0	0	0	0	0	0	0	0.0542	0	0	0	0	0	0	0	0.0591	0	0	0
AC000065.1	0	0	0.0042	0.0032	0.0121	0.0184	0.0055	0	0.014	0	0.0163	0.0161	0.0066	0.0137	0	0.0084	0.0077	0.0125	0.0076	0	0	0.0245	0.0042	0.0308	0.0084	0.0109	0.0201	0.0088	0.0041	0	0.0041	0.0218	0.0199	0.0039	0.0311	0.0138	0.0532	0.0051	0	0.0727	0.1089	0.0054	0.0328	0.009	0.0139	0.0333	0.0218	0.0159	0.0545
AC000082.1	0	0.0592	0	0.0483	0	0	0.0846	0.0837	0.1419	0	0.0827	0.041	0	0	0.1362	0	0.0294	0	0.029	0.0924	0	0	0	0	0	0.2076	0.2553	0	0	0.4155	0	0	0.0304	0	0	0.0525	0.0253	0	0.097	0	0.0378	0.1244	0	0	0.2118	0.0423	0	0	0.1661
AC000085.1	0.0873	0	0.0385	0.2633	0.0929	0.2267	0.0513	1.2681	0.0645	0.0822	0.3511	1.0949	0.091	0.0635	0.0826	0.1946	0.0713	0.617	0.0878	0.3361	0.0652	0.2268	0.0773	0.0203	0.1556	0.8308	0.031	0.1623	0.0572	2.2389	0.1519	0	0.0184	0.018	0	0.0637	0.0154	0	0.0588	0.177	0.3205	0.0251	0.0379	0.0829	0.0642	0	0	0.0368	0.151
AC000124.1	0	0	0	0	0.0672	0.1539	0	0	0	0.0372	0	0.0676	0	0	0.1495	0	0	0	0.0954	0.2027	0.5015	0	0	0	0.0176	0.0456	0	0	0	0	0	0	0.05	0.0162	0	0	0.0139	0.0213	0	0	0	0.0455	0	0.0187	0.0581	0	0	0	0.0456
AC002056.2	0.0666	0	0	0	0.1133	0.0864	0	0	0	0	0	0	0	0	0	0.1187	0.1631	0.0588	0	0.0569	0.2485	0.1152	0	0	0.0593	0	0	0.0619	0	0	0	0	0	0	0	0	0.0468	0	0	0	0	0.0767	0	0.0632	0	0	0.0768	0.0561	0
AC002066.1	0.0399	0.0657	0.0704	0.0178	0.0566	0.1556	0.0939	0.1392	0.1837	0.0502	0.0153	0.1973	0.0555	0.0387	0	0.0119	0.087	0.047	0.0214	0.0683	0.0497	0.1959	0.1061	0.062	0.0949	0.0461	0.0378	0.0247	0.0581	0.1024	0.0463	0.1995	0.2134	0.1095	0.0438	0.0388	0.0843	0.1435	0.0538	0.7232	0.2652	0.4447	0.0924	0.1516	0.3327	0.1095	0.1382	0.5161	0.2763
AC002116.2	0.0588	0.2901	0.1036	0.0985	0.05	0.1145	0.0691	0.2733	0.0869	0.1384	0.0338	0.0335	0.0817	0.057	0.3893	0.1048	0.072	0.0519	0.0473	0.1509	0.022	0.1782	0.1302	0.0548	0.2357	0.1017	0.0834	0.0547	0.2054	0.0377	0.1279	0.1016	0.124	0.0484	0.0967	0.4287	0.5379	0.2851	0.6336	0.2622	0.0925	0.2032	0	0.1395	0.6484	0.2764	0.1356	0.5451	0.2712
AC002306.1	0	0	0.0178	0.0135	0	0.0262	0	0	0.0199	0	0.0232	0	0.028	0	0	0	0.0329	0.0535	0	0.0173	0	0.0175	0	0	0	0	0	0	0	0	0.0176	0	0	0	0	0.0882	0.142	0.0217	0.0272	0	0	0	0	0	0.0297	0.0711	0	0	0.0233
AC002351.1	0	0	0.0067	0	0.0065	0	0	0	0	0.0072	0	0	0	0	0	0.0068	0	0	0	0	0	0	0.0067	0.0071	0	0	0	0	0	0	0	0	0.0064	0	0.0083	0	0.0053	0.0655	0.0102	0.0493	0.2947	0	0	0.0072	0.0112	0	0	0.0064	0
AC002377.1	0	0	0.0317	0	0	0	0	0.0209	0	0	0	0	0	0	0	0	0	0	0	0	0	0	0	0	0	0.0207	0	0	0	0	0	0	0	0	0.0197	0	0	0.0194	0.0242	0.0291	0.1319	0.0621	0	0	0	0.0634	0	0	0
AC002401.2	0	0.0362	0	0.4418	0	0	0	1.2769	0	0	0.1515	1.1025	0	0	0	0.0392	0	0.932	0	0.7896	0.1313	0.2283	0	0	0	1.3182	0	0.0409	0	2.9872	0.0765	0	0	0.0723	0	0.0641	0.0309	0	0.0592	0.0356	0.0922	0	0	0	0	0.0517	0	0	0.2028
AC002401.3	0.1289	0	0	0.403	0	0	0	0.6988	0.0423	0.0405	0.0494	0.9795	0.1194	0	0	0	0	1.1006	0	1.3229	0	0.1488	0.0761	0.12	0	1.0901	0.1828	0.0399	0	2.4787	0.0748	0	0.0362	0	0	0.1879	0.0302	0.0463	0.1157	0	0.0901	0.0495	0	0	0	0.101	0	0.0724	0.2477
AC002401.4	0.7782	0.2933	0.6571	0.1086	0.0276	0.2526	0.5715	0.0377	0.1598	0	0.3725	0.2957	0.0901	0	0.5521	0.0867	2.2241	1.3175	0.287	0.6101	0.0242	0	0.0574	0.6342	0.751	0	2.2072	0.2411	0.3398	0.0831	0.0282	1.1585	2.4343	0.6668	0.2844	18.1071	1.8712	0.4193	15.0674	2.9181	0.85	5.4531	29.1	0.5846	0.7151	6.0597	2.3562	3.0878	0.187
AC002451.1	0.0084	0.0138	0	0.0132	0.0215	0.04	0	0.1629	0.0276	0.0581	0.087	0.0767	0.0039	0.0082	0.1114	0.0625	0.0023	0.0372	0.0429	0.0264	0.0523	0.0777	0.005	0.0078	0.005	0.0614	0.0636	0.013	0.0024	0.1186	0.0122	0.0065	0.0166	0.0023	0.0031	0.0245	0.0059	0.006	0.0151	0.0068	0.0029	0.0032	0	0.0027	0	0.0099	0.0065	0.0047	0
AC002460.2	0	0.0039	0	0.0158	0.0562	0.0367	0.0166	0.0219	0.0511	0.0533	0	0.0269	0	0.0046	0	0.1219	0	0.0167	0.1745	0.0363	0.0563	0.0653	0	0	0	0.0163	0	0.0088	0	0.0544	0	0	0	0	0	0	0	0	0	0	0	0	0	0	0	0.0111	0	0	0
AC002511.1	0.6427	0.9795	0.3331	0.4813	0.7882	0.6136	0.2888	0.4173	0.1118	0.089	0.4777	0.0862	1.5499	1.3389	0.1073	0.0674	0.4013	0.167	0.0608	0.5012	0.0565	0.0655	1.088	0.3169	0.3031	0.0436	0.2145	1.722	0.5614	0.0969	0.3125	0.0218	0	0.0155	1.3265	0.2481	0.0266	0.55	0.0255	0.0153	0.0793	0	0	0.1435	0	0.0444	0.2398	0.0478	0.4142
AC002511.2	0.7562	0.5873	0.4812	0.6755	0.5004	0.3818	0.6911	0.4881	0.0828	0.1187	0.9169	0.0479	1.6345	0.4076	1.192	0.0374	0.6174	0.0742	0.1014	0.4312	0.0314	0.1091	1.0787	0.3521	0.4491	0.0484	0.2979	2.5772	1.064	0.0539	0.3655	0.0968	0	0	2.8558	0.6125	0.0591	1.8107	0.1132	0	0.1762	0	0.1458	0.1196	0.0618	0.0988	0.6299	0.0354	0.7751
AC002546.1	0	0	0.1141	0.8892	0.0275	0.0841	0.0761	2.6701	0.1595	0.0915	0.8924	1.1808	0	0.1256	1.5921	0.3174	0	0.0572	0.0521	0.1384	0.0483	1.6252	0.0287	0	0.0288	1.6053	0.2754	0.0903	0	8.2999	0.0845	0	0.1092	0	0	0	0	0	0	0	0.0339	0	0.0562	0	0	0.038	0	0	0
AC003005.2	0.0569	0	0.0502	0.0381	0	0.037	0.0335	0.0331	0	0	0	0.1298	0	0	0	0	0	0.0503	0	0	0.0213	0	0	0.0795	0	0	0	0	0	0	0	0.0656	0	0	0.0624	0	0.1202	0.0307	0	0.0692	0.0896	0	0	0.027	0	0.1338	0	0	0.0657
AC003035.1	0.0348	0.0286	0	0.0698	0.0296	0	0	0.0404	0.0342	0	0	0.0396	0	0	0.1315	0	0	0	0.1398	0.0594	0.0519	0.0602	0	0.0971	0	0.0401	0	0	0	0.0446	0.0302	0.04	0	0	0	0	0	0.0374	0.1404	0	0	0.04	0	0	0	0.0408	0	0	0
AC003043.2	0.0047	0	0.0041	0	0	0	0	0	0	0	0.0053	0	0.0065	0	0.0088	0	0.0038	0.0123	0	0.004	0	0	0	0	0	0	0	0	0	0	0	0	0	0	0	0.0068	0.0098	0	0	0	0.0049	0	0.0081	0	0.0068	0	0.0054	0	0
AC003070.2	0	0.1611	0	0	0	0.3815	0	0	0.0965	0.2306	0.0563	0.1117	0	0	0	0.1746	0.04	0	0.1576	0.0838	0.1828	0.2544	0.0434	0	0	0	0	0	0	0.1256	0	0	0	0	0.0537	0	0.0345	0	0.1319	0.0397	0	0	0	0	0	0	0.0565	0	0
AC003092.1	0	0.1607	0	0.0119	0.0151	0	0	0	0.035	0.0335	0	0.0405	0	0.0172	0	0	0	0.0157	0	0	0	0	0	0	0	0.0205	0.0252	0	0.0155	0	0	0	0.0599	0	0	0.0518	0.0375	0	0	0.0576	0.1304	0.0205	0.0308	0.0169	0.1567	0.2924	0	0.015	0
AC003093.1	0	0.0117	0	0	0	0	0	0.0166	0	0.0269	0	0	0.0198	0.0139	0	0.0255	0.0117	0.0378	0.046	0.0122	0	0.0247	0	0.0399	0	0.0165	0	0.0265	0	0.0183	0	0.0658	0.0843	0.0235	0	0.0208	0.0201	0.0308	0.0962	0.0232	0.1497	0.0329	0.0496	0	0.021	0.0336	0.0329	0.012	0.0329
AC003988.1	0.0654	0	0	0.0219	0.0278	0	0	0.038	0	0	0	0	0	0	0.0619	0	0	0	0	0	0	0	0	0	0	0	0.0928	0	0	0	0	0	0.1379	0.0269	0	0	0	0	0.0441	0.1326	0.0343	0.0377	0	0	0.0481	0.1153	0.0377	0.0827	0
AC004066.1	0	0	0	0	0.1125	0.1716	0	0	0	0.2801	0	0.0753	0.0459	0	0	0.2357	0	0	0.5319	0.1413	0.5675	0.0858	0.0293	0	0	0.0762	0	0.0614	0	0	0	0	0	0	0	0	0	0	0	0	0	0	0	0	0	0	0	0	0
AC004080.2	0	0	0	0	0	0	0	0	0	0	0	0	0	0	0	0	0	0	0	0	0	0	0	0	0	0	0	0	0	0	0	0	0	0	0	0	0.0718	0.0366	0.0916	0.0276	0	0.0392	0	0	0.05	0	0	0	0.1568
AC004080.4	0	0	0	0	0	0	0	0	0.0589	0	0	0	0	0	0	0	0	0	0	0	0	0	0	0	0	0	0	0	0	0	0	0	0	0	0.0655	0	0.0841	0.0965	0	0	0	0	0	0	0.0439	0.1404	0	0.0252	0.2411
AC004221.1	0	0	0	0.03	0	0.0291	0	0.0781	0	0.1055	0	0.0255	0.0311	0	0	0	0	0	0	0.0958	0.0167	0.0194	0.0198	0.0417	0.0399	0.0258	0	0	0	0.0287	0.0195	0	0	0	0.0246	0	0.0315	0.1448	0.0302	0.0182	0.0235	0.0258	0	0	0.4939	0	0	0	0.4391
AC004231.1	0.0232	0.0572	0.2044	0.4818	0.1382	0.7228	0.0273	0.0539	0.3428	1.835	0.1599	1.0048	0.0967	0.1125	0.3949	1.4059	0.0189	0.1434	0.7092	0.5753	0.6061	1.9477	0.1643	1.7283	0.1033	0.214	0.1645	0.1725	0.0608	0.0595	0.1615	0	0	0	0.1017	0.1015	0.1469	0.025	0.0312	0	0.827	0.0534	0	0	0.2387	0	0.0268	0.0195	0.5617
AC004241.4	0	0	0	0	0	0	0.0397	0.0588	0	0.0159	0	0	0	0	0.0319	0	0	0	0	0	0	0	0	0	0	0.0389	0.0239	0.0157	0	0	0	0.0195	0	0	0.0555	0	0.0119	0.0546	0.0227	0.0274	0.0885	0.0389	0	0	0	0.0794	0.0389	0.0569	0.1557
AC004253.1	0	0.1593	0.3072	0.2336	0.1648	0.1006	0	0.36	0.1527	0.073	0.1335	0.2208	0.1615	0.0376	0	0.1036	0.1265	0.0684	0.0935	0	0	0	0.0343	0.1443	0.138	0.0894	0.2197	0.18	0.1353	0	0.1348	0.2232	0.1634	0.0637	0.7221	0.5648	0.2181	0.4592	0.0522	0.0942	0.2031	0.1339	0.0672	0	0.6265	0.4098	0.7149	0.1306	1.5189
AC004263.2	0.0322	0.0529	0.0425	0.0808	0.1095	0.2193	0.104	0.6262	0.2933	0.1591	0.1016	0.6969	0.1789	0.0312	0.0457	0.2008	0.335	0.2203	0.1489	0.2133	0.024	0.195	0.0926	0.3072	0.1433	0.0186	0.1939	0.3589	0.0422	0.2269	0.07	0.5563	0.6786	0.3242	0.5468	0.1642	0.7416	0.1647	0.325	0.6392	1.9316	0.0834	0.3072	0.229	0.5085	1.7491	1.067	0.3051	0.9184
AC004381.1	0	0.1329	0	0	0.0458	0.1398	0.0633	0.3129	0.0531	0.3551	0	0.0614	0.0748	0.1568	0	0.4321	0	0.0951	0.13	0.0921	0.2815	0.3264	0.1431	0.301	0.1919	0.1242	0	0.0501	0.0941	0	0.1874	0	0	0	0	0	0.0379	0	0	0	0	0.062	0.0935	0.0511	0	0.0633	0	0.0454	0.1242
AC004448.2	0	0.0032	0.0069	0.0026	0.0033	0.0152	0	0.0136	0	0	0	0.0045	0	0	0.0222	0.0035	0	0	0.0126	0	0	0	0	0.0036	0.007	0	0.0166	0	0.0034	0.01	0	0	0.0033	0	0.0043	0	0.0028	0.0126	0	0	0.0492	0.018	0.0068	0	0.7072	0	0	0.0033	0.009
AC004466.2	0.0366	0.0301	0.0323	0.0245	0	0	0	0	0.0361	0	0	0	0.1018	0	0.1386	0	0.0598	0	0	0.0313	0	0.0951	0	0.1024	0	0	0.052	0	0	0.047	0	0	0	0	0.0803	0.1068	0.0773	0.1974	0.148	0.0297	0.2305	0.0844	0	0	0.0539	0.0861	0.0845	0.0309	0.0845
AC004466.3	0.0692	0.0285	0	0.0232	0.0589	0	0.0814	0	0	0.0652	0.0398	0	0.0481	0	0	0	0.1414	0	0	0.0296	0.0259	0	0	0	0	0	0.0491	0	0.0302	0	0.0602	0.0399	0.0584	0	0.1139	0.0505	0.0975	0.0373	0	0.1404	0.472	0	0	0	0	0.0407	0.1997	0.1459	0.2795
AC004470.2	0	0.0137	0	0.0112	0	0.0865	0	0.0194	0	0	0	0.038	0	0.0162	0.0315	0.0148	0	0.0441	0.0536	0.057	0.0249	0.0144	0	0	0	0.0192	0	0	0.0145	0.0427	0	0	0	0	0.0183	0	0	0	0.0224	0	0	0	0.0289	0.0316	0	0	0	0	0.0576
AC004551.1	0	0	0	0	0.028	0	0	0	0	0	0.0378	0	0.0914	0	0	0	0	0	0	0	0	0	0	0.0306	0	0	0	0	0	0	0	0.1137	0.0277	0	0.1081	0	0.0463	0.0354	0	0.08	0.1379	0	0	0.0312	0.0483	0.1159	0.0379	0.1108	0.0379
AC004554.1	0	0.0246	0	0.0535	0.1869	0.0648	0.0352	0.1276	0.0394	0	0.0229	0.1935	0.0278	0.0097	0	0.0534	0	0.0706	0.0723	0.0427	0.0224	0.0432	0	0.0093	0	0.2188	0	0.0093	0.0262	0.2689	0.0174	0	0	0.0082	0.0109	0.0437	0	0	0.0269	0	0.0419	0	0	0.019	0	0	0.023	0	0.0115
AC004585.1	0.0568	0.1517	0.9629	0.4945	0.3985	0.3132	0.1668	0.066	0.1818	0.0802	0.2282	0.4368	0.2958	0.0688	0.2416	0.2024	0.1159	0.3259	0.2855	0.1457	0.0954	0.1597	0.1131	0.1718	0.3034	0.0327	1.7309	0.0396	0.6074	0	0.0988	0.3762	1.664	0.8055	0.6069	0.8277	0.3196	0.2294	2.5806	1.6454	2.0388	0.8828	0.5666	0.3232	0.3756	1.7515	2.701	0.7774	0.5565
AC004593.1	0	0	0	0	0.1018	0.0097	0.0088	0.0174	0.0737	0	0	0.017	0	0	0	0	0	0	0.0963	0	0	0	0	0	0	0	0	0	0	0	0	0	0.0063	0	0	0.0109	0	0	0.0101	0.0243	0.0549	0.0172	0	0	0	0.0088	0.0086	0	0
AC004637.1	0	0.0323	0	0.0263	0.2002	0.2037	0	0.0456	0.5024	0.1108	0	0.313	0	0	0	0.1049	0	0	0.1262	0.2684	0.2928	0.1698	0	0.0365	0	0	0	0	0	0.0503	0.0682	0.0452	0	0	0	0	0	0	0	0.0636	0.2468	0.0904	0	0	0	0	0.0452	0	0.1809
AC004687.1	0.0349	0.2966	0.5843	0.4131	0.3069	0.0906	0.1367	0.2162	0.2522	0.1205	0.1336	0.7161	0.7436	0.0339	1.3204	0.1555	0.171	0.0514	0.0468	0.1094	0.0521	0.0806	0.1648	0.1734	0.1347	0	6.0216	0.1946	0.3251	0.0298	0.2328	0.1609	0.0589	0.3923	0.8674	2.6799	0.1228	0.3009	4.7476	0.066	0.3172	0.8442	0.2827	0.1877	0.9065	0.6837	2.697	0.0686	0.5634
AC004687.3	0	0	0	0	0.0173	0.0661	0.004	0.0039	0.0234	0.1247	0	0.0039	0	0	0	0.0605	0	0.006	0.0546	0.0087	0.1394	0.0441	0	0.0063	0	0.0078	0	0	0	0	0	0	0	0	0	0	0	0.011	0.0046	0	0	0	0	0	0.005	0	0	0	0.0665
AC004704.1	0.0324	0	0	0	0.8001	0	0	0	0	0	0	0.0739	0	0	0	0	0	0	0	0	0.0242	0	0	0.0302	0	0	0	0	0	0	0	5.5308	0.0821	0	0	0	0	0.0349	0	0	0.068	0	0.1126	0	0.3814	0	6.545	0	0.187
AC004784.1	0	0	0	0	0.0148	0	0	0	0	0.0164	0	0	0.0121	0	0	0	0.0071	0.0077	0.007	0	0	0	0	0	0	0.0101	0.0124	0	0	0	0	0.01	0	0.0072	0	0	0	0	0	0.0778	0.0183	0	0	0.0248	0	0.1845	0	0	0
AC004801.5	0	0	0	0	0.0154	0	0	0	0	0	0	0	0	0	0	0	0	0	0	0	0	0	0	0	0	0	0	0	0	0	0	0	0	0	0	0.0792	0	0.0195	0	0	0.057	0	0.1257	0	0	0.0426	0	0	0
AC004817.3	0	0.0146	0.0078	0	0.0227	0	0	0	0.0262	0.0084	0.0102	0.0202	0.037	0	0	0.0554	0	0	0.0071	0.0076	0	0.0154	0	0.0414	0.0316	0	0.0378	0.0083	0	0.0114	0.0077	0.0409	0.2621	0.0219	0	0.0388	0.0062	0.0574	0.012	0.0504	0.0466	0.0511	0.0771	0.0084	0.0522	0.0313	1.0139	0.0524	0
AC004817.4	0	0	0	0	0.0044	0	0	0	0	0	0	0	0	0	0	0	0	0	0	0	0	0	0	0	0	0	0	0	0	0	0	0	0	0	0	0	0.0073	0	0.007	0	0.0055	0	0	0	0	0	0	0	0
AC004817.5	0	0	0.0063	0.0048	0.0546	0.0093	0.0042	0	0.0176	0	0	0	0	0.0035	0.027	0.0127	0	0	0.0459	0.003	0	0.0031	0	0.0033	0.0064	0.0082	0	0.0099	0.0498	0	0.0031	0.0041	0.006	0.0029	0.0821	0	0	0	0	0.1156	0.071	0	0	0.0237	0.0105	0.0042	0.0082	0.009	0.0493
AC004825.3	0	0.0066	0	0.0027	0.0034	0.0052	0.0047	0	0.008	0	0.0046	0.0092	0	0	0.0076	0.0036	0.0066	0.0178	0	0.0035	0	0	0	0.0075	0	0	0.0057	0.0038	0.0035	0	0	0.0047	0	0.0033	0.0177	0	0.0085	0	0.0054	0.0327	0.0296	0.0093	0.007	0.0038	0.0119	0.0095	0.0093	0.0034	0.0093
AC004832.1	0	0	0	0	0.7903	0.0608	0	0	0.0231	0.0074	0	0	0	0	0	0	0	0.0276	5.533	0.0134	0	0.0608	0	0.0291	0	0	0.0111	0	0	0	0	0	0	0	0	0	0	0.0084	0	0.0127	0	0	0	0	0	0	0	0	0
AC004832.4	0	0.047	0	0.0765	0	0.1483	0.0671	0.0664	0.1688	0.1076	0.0656	0	0.1587	0.1108	0.2161	0	0.0466	0	0.046	0.0488	0	0.1483	0	0	0.0509	0	0	0	0	0	0.1491	0	0.1445	0.047	0	0.1665	0.2412	0.3693	0	0.0926	0.3593	0.3289	0.3966	0.2168	0.3359	0	0.0659	0.1444	0.1976
AC004832.5	0	0.0388	0.0415	0.0632	0	0	0.3878	0.1643	0.0929	0.0888	0.2166	0.0537	0	0.0457	0	0.084	0.1155	0.0416	0.0379	0.2016	0.0352	0.0816	0.1252	0.0878	0.252	0	0.5348	0	0.1647	0.0604	0.2461	0.163	0.1988	0.0776	0.3618	0.0687	0.3318	0.2032	0.3175	0.0764	0.6426	0.3801	0.6547	0.1789	0.2079	0.3879	0.435	0.1192	0.1087
AC004834.1	0	0.0034	0.0072	0.0055	0.007	0.0106	0	0.0095	0	0	0	0	0.0114	0.008	0.0078	0.0037	0	0.0145	0.033	0.0175	0.0061	0.0035	0.0036	0.0153	0	0.0047	0.0058	0.0152	0.0072	0.0105	0.0036	0.0331	0.0035	0.0067	0.0135	0.0239	0.0144	0.0221	0.0276	0.0166	0	0.0142	0	0.0039	0.0362	0.0096	0	0.0104	0.0567
AC004835.1	0	0	0	0.0044	0	0	0.0153	0	0	0	0	0.0074	0	0.0063	0.0123	0	0	0.0057	0	0	0.0049	0	0	0	0	0	0	0	0	0	0	0.0075	0	0.0053	0.0071	0	0	0	0	0.0264	0.0136	0	0	0	0.0191	0	0	0.4384	0.1275
AC004847.1	0.1781	0.5858	0.5753	0.2983	0.8922	0.1284	0.4069	0.2184	0.2339	0.1677	0.2386	0.3383	1.0584	0.0288	0.0561	0.2822	0.1615	0.1922	0.2945	0.1861	0.0665	0.2912	0.1577	0.258	0.4406	0.0799	0.4349	0.3954	0.5702	0.0761	0.2754	0.7068	0.3087	0.8788	1.9849	1.7452	0.5152	0.0746	0.2398	0.2246	5.6324	0.3304	1.0475	0.3661	0.2618	0.4534	2.5558	5.7771	0.7187
AC004870.2	0	0	0.0418	0.0079	0.0202	0	0	0	0	0.0112	0	0.0135	0	0	0	0.0106	0	0	0.1812	0	0.0088	0.0821	0	0	0	0.0137	0	0	0.0104	0.0152	0	0.1503	0	0.0097	0	0	0	0	0	0.0096	0.0746	0.9283	0	0.1575	0.3485	0	0	0.3196	0.0137
AC004870.4	0	0	0	0.0766	0	0	0	0.0997	0	0	0.0986	0	0	0	0	0	0	0.0505	0	0.0734	0	0	0	0	0	0.066	0	0	0	0.2933	0.0249	0.033	0	0	0	0	0	0	0	0.0232	0	0	0	0	0	0	0	0	0
AC004888.1	0	0	0	0	0	0	0.0406	0	0.0681	0	0.0397	0.0394	0	0	0	0	0	0	0	0	0	0	0	0	0	0	0.049	0	0	0.1329	0	0	0	0	0.0379	0	0.1216	0	0	0	0.0362	0	0.06	0	0.1016	0	0	0	0.0399
AC004900.1	0	0.0374	0	0.0457	0	0	0	0.0264	0.0448	0.0214	0.0261	0	0.0947	0.022	0	0	0	0	0.0183	0	0	0.0197	0	0.0423	0.0202	0	0.0322	0.0422	0.0198	0	0	0.1571	0.0192	0	0.0498	0	0	0	0	0.0184	0	0.0262	0.0394	0	0.0334	0.0534	0.1048	0.0191	0.0524
AC004921.2	0.013	0.0107	0.0057	0.0521	0.0165	0.0168	0	0.0075	0.0767	0.0061	0	0	0.018	0	0.0123	0	0.0106	0.0344	0.0104	0.0055	0	0	0	0.006	0.0058	0	0	0.0241	0.0226	0	0.0338	0	0	0	0.0142	0	0.0137	0	0.0087	0.0053	0.0068	0	0	0	0.0191	0	0	0	0
AC004943.2	0.0673	0.1328	0.1423	0.2109	0.3251	0.262	0.2561	0.1594	0.3712	0.2965	0.3277	0.2638	0.2842	0.0705	0.1018	0.2686	0.2	0.0975	0.9441	0.1565	0.1105	0.2865	0.2311	0.3459	0.1966	0.1024	0.0534	0.1376	0.2914	0.1276	0.2973	0.2977	0.8376	0.8965	0.236	0.4787	0.4791	0.0986	0.4639	1.1149	0.6829	0.871	0.6259	0.3269	0.5578	0.446	0.3445	2.0546	0.422
AC004943.3	0	0.0259	0	0	0	0	0	0	0	0	0	0.0359	0	0	0	0	0.0257	0	0.0507	0	0	0	0.0279	0	0	0	0	0.0293	0	0	0.0274	0	0.0532	0.0259	0	0.1378	0.0443	0	0	0	0	0.0726	0.0547	0	0.0926	0.1111	0.0363	0	0.0727
AC004947.1	0	0.0593	0.0196	0.1041	0.0614	0.1729	0.013	0.0516	0.175	0.0314	0.0765	0.0569	0.0154	0.0431	0.1889	0.0544	0.0181	0.0294	0	0.1803	0.0083	0.0048	0.0491	0.0155	0.0395	0.3519	0.0551	0.0361	0.0097	0.1067	0.111	0.0064	0.014	0	0.0608	0.0081	0.0078	0.006	0.0075	0	0.0175	0	0.0096	0.0158	0	0.0261	0.0064	0.0047	0.0192
AC004947.3	0	0.0254	0	0.0413	0	0.0801	0	0	0	0	0	0.0703	0.0429	0	0.0583	0.0275	0.0252	0	0	0	0	0	0	0	0.0275	0	0	0	0	0.0395	0	0.1777	0.026	0.0761	0.1691	0.045	0.0434	0.0665	0.0831	0.05	0.2587	0.0355	0	0.0585	0.0907	0.1087	0.0711	0	0.2489
AC005013.1	0	0.1851	0.0567	0.0646	0.1094	0.0835	0.1511	0.1121	0.1901	0.3331	0.0369	0.0733	0	0	0	0	0.0263	0	0.0776	0.0275	0.048	0.2226	0	0.0898	0.0286	0	0	0.0598	0.0562	0	0	0	0	0	0	0	0	0.0346	0.0433	0	0	0	0	0	0.0473	0.0378	0	0	0
AC005014.4	0	0	0	0	0.0257	0	0	0.1401	0.0594	0	0	0.0687	0	0	0	0	0	0	0.0485	0	0	0	0	0	0	0	0	0	0	0	0	0	0	0.0248	0.0992	0	0.0212	0	0	0.0978	0.1265	0	0	0	0.0443	0.0354	0	0.0254	0
AC005034.4	0	0.0519	0.0371	0.0282	0.1252	0.2457	0	0.0977	0.145	0.1782	0	0.0959	0.0292	0.0204	0	0.1499	0	0.0929	0.3384	0.036	0.0942	0.2548	0.0372	0	0	0.1213	0.0298	0	0.0184	0.1078	0	0	0.0177	0	0	0	0.0148	0.136	0.085	0	0.0882	0.0727	0	0.02	0.0927	0	0.0243	0.0177	0.2182
AC005041.3	0.0874	0.0719	0.308	0	0.2231	0.5673	0.0685	0.0677	0.1148	0.1097	0.1004	0.166	0.081	0.0283	0.0551	0.0779	0	0.0515	0.0703	0.1246	0.0217	0.1009	0	0.0814	0.1816	0.168	0.2065	0.0271	0.1526	0	0.076	0	0.1474	0.3594	0.2236	0.7644	0.205	0.6905	0.2354	0.7321	0.8247	0.4026	0.5056	0.3317	0.0428	0.3766	0.1344	0.3927	0.3023
AC005050.3	0	0.0289	0	0	0	0	0	0	0.0346	0.0331	0	0	0	0	0.0665	0.0626	0	0.031	0	0	0	0	0	0	0	0	0.0997	0	0	0	0	0	0	0	0	0	0.0247	0	0	0.114	0.0368	0	0	0	0.155	0.2065	0.1216	0.0296	0
AC005062.1	0.0122	0.08	0.0054	0.0489	0.0362	0.0553	0.0715	0.0424	0.0419	0.0344	0.0419	0.0416	0.0253	0.0767	0.2416	0.0542	0.0745	0.043	0.0685	0.0468	0.0227	0.0526	0.0592	0.0906	0.0163	0.021	0.0431	0.0735	0.0478	0.0312	0.0265	0.042	0.0103	0.02	0.0067	0	0.0043	0.0131	0.0082	0.0049	0.0255	0.028	0.0211	0.0115	0.0089	0.0286	0.0631	0.0205	0.0982
AC005081.1	0.0184	0.0151	0.0809	0	0.0156	0.0239	0.0432	0	0.0905	0.0173	0	0.0209	0.0255	0	0.0348	0.0328	0	0.0325	0	0.0157	0.0137	0.0318	0.0163	0	0	0	0.2345	0	0.0321	0	0	0.0423	0.0775	0.0151	0.0403	0	0.0259	0	0.0247	0.0149	0.289	0.1058	0.0957	0.0349	0.135	0.1296	0.1271	0	0
AC005083.1	5.2033	1.5357	0.6286	3.3035	1.4818	3.2416	0.7643	2.8764	1.8401	2.3514	1.9282	1.4589	1.2245	6.5751	3.4531	1.4774	9.1999	3.7251	5.166	3.4275	2.7415	1.6528	6.7066	2.9898	1.7196	0.3388	0.5653	5.5193	6.9818	0.1345	3.2676	0.4111	0.0708	0.3106	0.5291	1.4684	0.1034	0.4522	0.65	0.1191	0.902	0.5559	0.3642	0.219	0.7095	0.1973	2.6862	0.3183	3.1938
AC005089.1	0	0	0.0074	0.0057	0.0072	0	0	0.1568	0.0083	0.0159	0.0291	0.0769	0	0	0.0479	0.0075	0.0069	0.0224	0.0136	0	0	0.0219	0	0	0	0.0681	0.012	0.0078	0	0.119	0	0.0097	0	0	0	0	0.0059	0.0273	0.0114	0.0137	0.0177	0.0097	0	0.008	0	0.0099	0.0097	0	0.0778
AC005096.1	0	0	0	0	0	0	0	0	0	0	0	0	0	0	0.0575	0	0.0248	0	0	0	0	0	0	0.0849	0.0541	0	0.0431	0.0283	0.0265	0	0	0	0	0	0.0333	0.0443	0	0.0983	0	0.0246	0.0637	0.035	0	0	0	0	0	0.0512	0.1051
AC005100.1	0.1479	0.0192	0	0.1304	0.2583	0	0	0.1989	0.0077	0	0.0089	0.0355	0.0433	0	1.0306	0	0.0127	0	1.1022	0.0932	0	0.0472	0.0758	0.0797	0.0139	0.009	0	0.2532	0.034	0	0.2302	0	0	0	0	0	0	0	0	0	0	0	0	0.0517	0	0	0	0	0
AC005100.2	0	0	0	0.4041	0	0	0	0.1593	0.0405	0	0.0472	0.0625	0	0	0	0	0	0.0848	0	0.1055	0.0409	0	0.0121	0	0	0.1581	0	0	0	0.123	0.0119	0	0.0116	0	0	0.02	0	0	0	0	0.1581	0	0	0	0	0	0	0	0
AC005104.1	0	0.211	0.0377	0.1719	0.182	0.2776	0.1005	1.0932	0.1686	0.1611	0	0.1463	0.6537	0.0415	0	0.1144	0.0698	0.0756	0.0688	0.0732	0.1277	0.1851	0.1515	0.1992	0.3429	0.0493	0.182	0.3578	0.1121	0.0548	0.1488	1.2323	0.6133	0	0.7034	0.1871	0.3913	0.3687	0.1152	0.1734	1.1212	0.1971	0.0742	0.0406	0.503	0.754	0.6906	0.2163	2.0222
AC005162.1	0.2289	0.2959	0.4034	0.504	1.8924	0.5945	0.7687	0.266	0.8057	0.462	0.4133	0.1491	0.9544	1.2058	0.0619	0.7871	0.1335	0.0289	0.1579	0.5035	0.757	0.2548	1.7665	0.6397	0.5244	0.4526	0	1.2161	1.2283	0	0.7683	0.2639	0.0276	0.4035	0.3227	0	0.046	0.4934	0	0.0795	0.0343	0.0377	0	0.0621	0.0481	0	0.0377	0.0276	0
AC005162.2	0.023	0.082	0.0135	0.0643	0.0881	0.1444	0.0947	0.0669	0.3364	0.1481	0.0793	0.0918	0.0906	0.0484	0.0871	0.0889	0.0439	0.0102	0.0401	0.0197	0.0802	0.2291	0.0747	0.075	0.1094	0.0354	0.0218	0.1747	0.1039	0.0049	0.0033	0.0177	0.0097	0.0663	0.0168	0.0336	0.0027	0.0827	0.031	0.0093	0.0201	0.0663	0.02	0.0073	0.0113	0.0225	0.0221	0	0
AC005165.1	0.0207	0.1087	0.0023	0.217	0.022	0.7636	0	0.4907	0.0919	14.9926	0.1994	2.2093	0.0432	0	0.147	2.0001	0.0233	0.6088	0.0104	0.4432	6.7246	13.9555	0.0528	0.0362	0.0415	0.8217	0.0404	0.0578	0.0045	1.1361	0.1014	0.003	0.0044	0.0043	0.0057	0.0869	0.0036	0.0391	0.0489	0	0.0353	0.0119	0	0.0197	0.0038	0.0579	0.003	0	0.0329
AC005165.3	0.0278	0.0343	0	0.0279	0	0	0	0.2745	0	0.0131	0.0319	0.2852	0.0579	0	0.1052	0	0.0227	0.0491	0	0.0594	0	0	0	0	0.0124	0.2084	0.0394	0	0	0.1782	0.0484	0	0	0	0	0.0811	0.0098	0	0	0.0113	0.0146	0	0	0.0264	0	0	0	0	0
AC005225.2	0	0	0	0.0168	0.017	0	0	0.0814	0	0.0141	0.0115	0.0171	0	0	0	0.0045	0.0041	0.0442	0	0.0171	0.0149	0.0303	0.0089	0.0093	0	0.0289	0.0071	0.0047	0.0131	0.1027	0	0	0.0127	0	0	0.0073	0.0035	0.0108	0.0202	0.0122	0.021	0.0058	0	0.0047	0.0074	0.0118	0.0058	0	0.0173
AC005229.5	0	0	0	0.0385	0	0.0299	0	0.3741	0	0	0.0264	0.249	0.016	0	0.0653	0	0	0.0609	0	0.0295	0	0	0	0.0107	0	0.5039	0	0	0	0.4423	0.02	0	0	0.0189	0.0126	0.0168	0.0081	0	0	0	0.0241	0.0132	0	0	0	0.027	0	0	0
AC005256.1	0.0413	0.1358	0.2546	0.0277	0.4917	0	0.097	0	0	0.0389	0	0	0	0.04	0.2342	0	0.0674	0.0365	0.0664	0	0	0	0	0	0.0368	0	0.1756	0	0	0	0	1.3795	0.1045	0.1019	0.181	2.1063	0	2.5797	0.3336	1.2716	0.2597	0.3328	0.7165	0.0783	0	0.1941	0.4761	0.0348	0.5236
AC005280.2	0	0	0	0.009	0	0	0.0157	0	0	0	0	0.0305	0	0	0	0.0239	0	0	0	0.0229	0	0.0116	0	0	0	0	0.038	0	0	0.0172	0	0.0154	0.0452	0	0.0147	0.0976	0.0188	0	0.0541	0	0	0.0308	0.0232	0	0.059	0.0315	0.0463	0	0.0154
AC005291.1	0	0	0.026	0	0	0	0	0.0343	0	0	0	0.0336	0	0	0	0	0	0.0521	0	0	0	0	0	0	0	0.034	0.1673	0	0	0	0	0	0.1244	0	0.0647	0.043	0	0	0.1192	0	0.0928	0	0	0.1119	0	0	0	0	0
AC005291.2	0.0361	0.0892	0.1911	0.0242	0	0.0469	0.0425	0	0.0712	0	0.083	0.0412	0	0	0	0.1289	0	0.0319	0.0291	0.0927	0	0.0313	0	0	0	0.0834	0.0513	0	0	0.0927	0	0.0833	0.3049	0.0595	0.1189	0.0527	0.0763	0	0.0487	0.7326	0.1895	0.1249	0	0.5488	0.0531	0.1275	0.0417	0.0609	0.0417
AC005304.3	0	0.0304	0	0.0496	0.063	0	0	0	0.1094	0.0697	0	0	0	0	0	0	0.0302	0.1634	0	0.0949	0	0.032	0.0655	0	0.0659	0	0	0	0	0	0	0	0	0.0304	0	0	0	0.1196	0	0	0.0388	0	0.0642	0	0	0.0435	0	0	0
AC005323.1	0	0	0	0.0687	0	0	0.0151	0.6109	0	0	0.0147	0.1023	0.0356	0	0	0	0.0105	0.0906	0	0	0	0	0.0114	0.0119	0.0229	0.2514	0	0	0	0.5426	0.0558	0	0	0	0	0	0.0181	0	0.0345	0	0.0269	0	0	0.0122	0	0.0301	0	0.0108	0
AC005330.1	0.0916	0.0753	0.0135	0.0205	0.013	0.1983	0	0.071	0.2408	0.0431	0	0.2089	0	0	0.1733	0.0272	0.0623	0.027	0.2703	0.0914	0.0456	0.0529	0.027	0.0284	0	0.0176	0.1083	0.0284	0.0267	0.0392	0.1196	0.0704	0.2834	0.0126	0.2009	0.2449	0.0537	0.4114	0	0.2724	0.064	0.7739	0.0265	0.1014	0.1122	0.2513	0.0352	0.0901	0.2289
AC005387.2	0	0.0353	0.0379	0.0288	0.0731	0.1116	0.0505	0.4992	0.0847	0	0	0	0	0	0.1626	0.0383	0.1052	0.0759	0.0691	0	0	0.0372	0.038	0.08	0	0	0.5484	0.0399	0	0	0.1495	0.0495	0.0725	0.0707	0.2826	0	0.0605	0.6019	0.0579	0.1393	0.3604	0.2969	0	0.0408	0.1263	0.1515	0.2973	0.0362	1.9323
AC005392.2	18.276	31.6623	23.74	10.8984	31.1021	0.2446	20.8119	13.4987	0.6189	0	7.7196	0.2864	29.8468	30.0403	88.9879	0.056	15.8975	6.5461	41.6915	3.599	0	0.1087	52.8851	12.9273	20.0296	0	43.3743	41.7406	54.25	0.3221	14.0981	1.6648	0.4238	0.2583	32.0894	2.1061	0.4862	8.3919	0.9305	0.3055	0.3951	0.3617	0.8722	3.6355	0.4617	0.0738	28.396	0.688	7.7495
AC005393.1	0.0324	0.1597	0.0285	2.082	0.1377	0.1681	0.1141	14.6669	0.0638	0	2.1939	4.8707	0.6297	0.0314	1.9595	0.0577	0.1057	6.3762	0.3126	2.1872	0	0.1401	0.3153	0.211	0.4614	12.3941	0.5968	0.3009	0.0848	23.8207	0.2816	0.0373	0.1092	0.0533	0.6034	0.4248	0.0228	0.7674	1.1336	0	0.4073	0	0.0562	0.0307	0.809	0.1902	0.0747	0.0818	0.8586
AC005479.2	0.0439	0.0361	0.0386	0.1469	0.0746	0	0.1031	0.051	0.0432	0.2892	0.6046	0.15	0.0609	0	0.4978	0.1955	0.0716	0.0387	0.2823	0.0375	0.0327	0.1519	0	0.1226	0.1172	0	0.4354	0.0815	0.0766	0.2249	0.1145	0.0505	0.111	0.0722	0.0962	0.5116	0.1235	0.5199	0.2363	0.4978	0.5059	0.0505	0.3045	0.0416	0.4514	0.0516	0.7588	0.1109	0.4552
AC005481.1	0.0055	0.009	0.0096	0.0293	0.0279	0.0568	0.0129	0.0127	0.027	0.0052	0	0.0062	0.0228	0	0.0207	0.0195	0.0045	0.0145	0.0484	0	0	0.0189	0.0048	0.0102	0.0146	0.0252	0.0078	0.0102	0.0191	0	0.0286	0.0378	0.06	0.0135	0.018	0.0798	0.0038	0.053	0.0295	0.0443	0.1491	0.1323	0.038	0.0363	0.0402	0	0.0631	0	0.1325
AC005486.1	0.0875	0	0	0	0.0745	0	0	0.2034	0.2587	0	0	0.0998	0.1216	0	0	0	0	0.0773	0.0704	0	0.1307	0.1515	0	0.0815	0	0.2019	0	0	0	0.1122	0	0	0	0	0	0	0	0	0	0	0	0	0	0	0	0.1029	0	0	0
AC005498.1	0	0	0.0358	0	0	0	0	0.1889	0	0.0383	0	0.0463	0.0565	0.0394	0.2307	0	0.0332	0.0718	0	0.0348	0	0	0	0	0	0	0.0577	0.0756	0	0.1042	0.0354	0	0	0	0	0	0.0286	0	0	0	0.0853	0	0	0	0	0	0	0	0
AC005498.2	0.1026	0.0422	0	0.0458	0.0728	0.2887	0.0201	0.1988	0.0843	0.2095	0.0786	0.156	0.0238	0.0498	0.3236	0.122	0.0698	0.0907	0.0275	0.0146	0.1405	0.1481	0.0909	0.0478	0.0914	0.0986	0.2426	0.0636	0.0299	0.0439	0.0447	0.0197	0.0289	0.0141	0	0	0.0482	0.0184	0.0922	0.0139	0.0538	0.0394	0	0.0162	0	0.1005	0	0	0
AC005498.3	0.0263	0.0576	0.0077	0.1349	0.1565	0.3524	0.0617	0.3459	0.2934	0.3299	0.0704	0.3294	0.0487	0.1019	0.1822	0.1795	0.0572	0.1237	0.2607	0.1872	0.1438	0.091	0.0465	0.0897	0.1092	0.1919	0.0621	0.0733	0.0994	0.2582	0.1371	0.0202	0.0443	0.0288	0.0768	0.0511	0.0863	0.0566	0.0118	0.0142	0.0643	0	0	0.0415	0.0257	0.0206	0.0303	0.0295	0.1111
AC005523.1	0	0	0.2391	0.1818	0.3079	0.4697	0.0531	0.9983	0.1337	0.2981	0.3117	0.5671	0.1257	0.2633	0.5989	0.2016	0.0739	0.4394	1.2373	0.2708	0.0675	0.2349	0.2403	0.2106	0.1209	0.6259	0.3848	0.0841	0.079	0.6378	0.1574	0.0521	0.0381	0.0744	0.0496	0.1978	0	0.1949	0.1827	0.0367	0.1897	0.1563	0.0785	0	0.3989	0.1063	0	0	0.5737
AC005532.1	0.2209	0.3538	0.0051	0.7088	0.0148	0.0528	4.3854	1.8843	0.0344	0.0383	0.0801	0.0464	0.0889	3.6096	0.8907	0.0259	0.0712	0.0257	0.435	0.2834	0.026	0.0453	0.7515	0.0812	0.1087	0.0268	0.0412	1.1888	0.4011	0.0075	1.0014	0.0134	0.0588	0.0239	0	0.1102	0.0409	0.0188	0.0548	0.0707	0.0731	0.1808	0	0.0055	0.0513	0.0478	0.0201	0.0294	0.1274
AC005537.1	0.0368	0.0665	0.0842	0.0813	0.097	0.1813	0.1555	0.0641	0.3912	0.0138	0.0591	0.0461	0.0511	0.1141	0.1321	0.0098	0.045	0.0714	0.1272	0.0252	0.0274	0.0445	0.1041	0.0514	0.2947	0.0042	0.0417	0.0581	0.138	0.0518	0.1119	0.1101	0.2325	0.127	0.0403	0.284	0.2613	0.2456	0.0347	0.3278	0.131	0.7198	0.0766	0.1605	0.0811	0.0562	0.017	0.1673	0.4832
AC005550.2	0.0051	0.0125	0	0.0135	0.0258	0.0131	0	0.0059	0.0149	0	0	0.0173	0.007	0	0.0096	0.009	0	0.0045	0	0.0043	0	0	0.0089	0.0047	0	0.0233	0	0	0	0.0129	0	0	0.0128	0	0	0	0	0	0	0	0.0212	0	0	0	0	0	0.0058	0	0
AC005599.1	0	0	0	0.0217	0	0.042	0	0	0.0318	0	0	0	0	0	0	0	0	0	0	0	0.0241	0	0	0	0	0.0373	0	0.03	0	0	0	0.0372	0	0	0	0	0.0682	0.1045	0	0.0262	0.1355	0	0	0	0.0475	0.038	0.0373	0	0
AC005616.1	0	0	0	0.3063	0	0	0	0.7966	0	0	0.1875	0.6327	0.1815	0	0.1853	0	0	1.2978	0	1.1449	0	0	0.0867	0	0	1.0167	0.0463	0.091	0	1.5069	0.1704	0	0	0	0	0	0	0	0	0	0.2054	0	0	0	0	0	0	0	0
AC005695.1	0.0067	0.0055	0.0029	0.0045	0.1078	0.0779	0.0431	0.0232	0.0099	0.0282	0	0.1672	0.0093	0.0582	0.0252	0.0505	0.0054	0.0059	0.1448	0.134	0.0299	0.0548	0.0295	0.0093	0.0059	0.0384	0.0047	0.0341	0.0175	0.0427	0.0058	0	0.0028	0.0137	0.0146	0.0194	0.0047	0.0036	0.0135	0.0054	0.0105	0	0	0.0063	0.0098	0.0157	0.0077	0	0.0115
AC005695.3	0	0.067	0	0	0.1387	0	0.1915	0	0	0	0	0	0	0.1581	0.1541	0	0	0	0	0	0	0	0	0.0759	0	0	0	0.1515	0.1423	0	0.0709	0.2817	0	0.067	0.4467	0.7128	0.1147	0	0	0.0661	0	0.1877	0.1414	0.0773	0.2396	0.2873	0.188	0.0687	0.094
AC005699.1	0.0085	0.007	0	0.0483	0.0505	0.1046	0.01	0.0197	0.0167	0.1797	0	0.0532	0.0118	0.0411	0.0642	0.223	0.0104	0.0225	0.2558	0.0254	0.0981	0.0881	0.0338	0.0869	0.0113	0.0049	0.006	0.0867	0.0148	0	0.0258	0	0	0	0.0093	0.0062	0.009	0	0.0057	0.0103	0.0044	0.0098	0	0	0	0.0698	0.0098	0.0286	0.0098
AC005722.3	0.0617	0.1199	0.5536	0.0639	0.4821	0.1675	0.2241	0.2346	0.2432	0.0211	0.0129	0.0575	0.1247	0.0925	0.0637	0.02	0.0137	0.0099	0.1128	0.0336	0.0042	0.0097	0.0695	0.047	0.2599	0.0388	0.0477	0.0886	0.2156	0.0575	0.1855	0.1293	0.071	0.4245	0.4244	0.0981	0.1421	1.088	0.0907	2.5559	0.547	0.5815	0.0584	0.0905	0.4618	0.0198	0.0388	0.1087	0.5046
AC005725.1	0.1523	0.0596	0.2492	0.3207	0.2345	0.0188	0.426	0.0253	0.0643	0	0.2832	0.0248	0.1814	0.0211	0.3292	0.0065	0.1007	0.0576	0.1575	0.3411	0.0054	0.0314	0.244	0.081	0.0517	0.092	0.3599	0.0944	0.057	0.0279	0.1893	0.1086	0	0.3102	0.0557	0	0.0153	0.0156	0	0	0.0532	0	0	0.1101	0.0853	0	0	0	1.6641
AC005730.2	0	0.1313	0	0.0535	0.0679	0	0	0.0927	0.2517	0.0601	0	0.1456	0	0.0465	0.1208	0.0285	0	0.0282	0	0.0273	0.0238	0.0553	0.0141	0	0.0284	0.0921	0.0453	0.0148	0	0	0.0139	0	0	0	0.0175	0.0233	0.0112	0.0516	0.043	0.0129	0.0167	0.0184	0	0	0.0469	0.0188	0.0184	0	0.0368
AC005730.3	0	0.0425	0.0455	0.0346	0	0	0.1214	0	0.2036	0.0973	0.178	0	0.0718	0.0501	0	0	0	0	0	0	0	0.0894	0	0.2405	0	0	0	0	0	0.0662	0.0449	0.0595	0.0436	0	0.0566	0.2259	0.0363	0.2783	0.1391	0.0419	0	0.1785	0	0.098	0.0759	0.2428	0.2383	0	0.1787
AC005753.1	0	0	0	0.041	0.1301	0.3971	0.1078	0.1066	0.0301	0.2017	0.0351	0.1046	0.0425	0.0297	0.1157	0.2181	0.05	0.027	0.0985	0.0262	0.0685	0.1589	0.0813	0.0855	0.0272	0.0353	0.1735	0.0853	0	0.2353	0	0	0.0516	0.1761	0.0671	0	0.0431	0	0.1236	0.0248	0.0321	0.0352	0	0	0.0899	0.0719	0.0353	0	0.0353
AC005753.2	0	0.0535	0	0	0	0.1409	0	0.0252	0	0.0613	0	0.0247	0	0	0.0411	0.0193	0	0	0.0873	0	0.0162	0.1127	0	0	0	0.025	0.0308	0	0	0.0557	0	0	0	0.0357	0	0	0	0	0.0292	0	0	0	0	0	0	0	0	0	0
AC005753.3	0.0362	0.0298	0	0.0303	0.0616	0.1997	0.117	0.1262	0.0535	0.1619	0	0.1341	0.0126	0.079	0.1883	0.0968	0.0517	0.048	0.0874	0.0619	0.0338	0.3447	0.0721	0.059	0	0.0522	0.154	0.0757	0.0316	0.0928	0.0394	0.0313	0.0305	0.0819	0.0397	0.0132	0.0191	0.0098	0.0244	0.0073	0.0285	0	0.0157	0.0258	0.0532	0.0638	0.0626	0.0381	0.0626
AC005759.1	0.0156	0.0128	0	0	0	0.081	0	0.1087	0	0.0734	0.0179	0.1067	0	0	0.236	0.0417	0	0.0551	0.0126	0.04	0.0466	0.0675	0	0	0.0278	0.036	0.0442	0.0435	0	0.02	0.0407	0	0	0.0128	0	0.0227	0.022	0.0504	0	0.0253	0	0.018	0	0	0	0	0.018	0	0.036
AC005821.1	0	0	0.0034	0.0026	0.0033	0.0555	0	0.009	0.0153	0	0	0.0089	0.0162	0.0151	0.0074	0.0069	0	0	0.0563	0	0	0.0269	0.0034	0.0036	0.0173	0.0045	0	0	0.0068	0	0.0203	0	0.0328	0	0.0085	0.1247	0.0027	0.0168	0.0419	0.0252	0.0122	0.0179	0.0135	0.0184	0.0686	0.0457	0.0045	0.0328	0.009
AC005837.4	0	0	0	0	0	0	0	0	0.0651	0.1245	0.1519	0	0	0	0	0	0.054	0	0	0	0	0	0	0.3078	0	0	0	0	0	0	0	0	0	0	0	0.1927	0.093	0.1425	0.089	0.1072	0.1386	0	0	0.1882	0.0972	0.0777	0	0	0.6098
AC005914.1	0	0	0.0437	0.0166	0	0.1931	0.0146	0.0144	0.0611	0.5487	0.0285	0.0848	0	0.012	0.0469	0.2541	0.0101	0.0438	0.0798	0.0954	0.435	0.6009	0.0439	0.0693	0	0.1001	0.0352	0.0115	0.0433	0	0	0	0	0	0	0	0	0	0.0167	0.3618	0.013	0.0857	0	0.0235	0.0364	0.0146	0	0	0.1858
AC005920.1	0	0.0076	0	0.0062	0.0235	0.2748	0	0.0214	0.0181	0.3034	0	0.0734	0	0	0	0.0902	0	0.0081	0.0444	0.1102	0.3642	0.1036	0	0.0086	0.0082	0.0955	0.0131	0.0086	0	0.0472	0.008	0	0.0078	0	0	0	0	0	0.0124	0	0.0097	0	0	0	0.0135	0	0.0106	0	0
AC005920.3	0.0154	0	0	0.0928	0	0	0	0.2681	0.0152	0.029	0.053	0.1578	0.0214	0	0.1164	0.0137	0.0126	0.0679	0.0124	0.1842	0	0	0	0.0143	0.0137	0.1597	0.0218	0.0143	0	0.4733	0.0134	0	0	0	0	0	0	0	0.0207	0	0	0	0	0	0	0	0	0	0.0177
AC005993.1	0.0163	0	0.1507	0.0273	0.0901	0	0.0957	0.0095	0.008	0	0.0094	0.0093	0	0.0395	0	0	0	0.0719	0	0.0348	0	0	0	0	0.2104	0.0094	0.1502	0.0076	0.128	0	0.0354	0.5069	0.0137	0.4489	0.0179	0.1544	0.2293	0.1141	0.0768	0	0.0427	0.0375	0.099	0.0927	0.3473	0	0.4697	0.1235	0.2536
AC006026.3	0.3966	0.4349	0	1.5057	0.7874	4.1192	0.1553	2.7645	1.6935	1.494	0.1519	0.7535	2.5718	1.4108	1.0003	0.9427	1.0794	0.1168	1.3828	0.4523	0.1974	0.6866	1.4046	1.4775	0.8244	0.6098	0	0.3686	0.2309	0.339	1.6103	0	0.1115	0.9787	0	0.1927	0	0.2849	0	0	1.3862	0	0	0	0.1944	0.1554	0.4574	0	2.1343
AC006042.3	0	0.0674	0.0241	0.1098	0.1627	0.2128	0.0321	0.1587	0.1884	0.1029	0.1255	0.0311	0.1139	0.053	0.3101	0.2192	0	0.0241	0.1539	0.0467	0.1224	0.1182	0.0242	0.1018	0.0243	0.1575	0.155	0	0	0.07	0.0238	0.0315	0.023	0.0225	0	0.0797	0.0961	0.0294	0.0368	0	0.0859	0.1573	0	0	0.0402	0	0	0.0691	0
AC006059.1	0.0366	0.1052	0.0322	0.2367	0.2592	0.2452	0.0501	0.7503	0.2641	0.3328	0.084	0.7361	0.2624	0.0532	0.0922	0.3204	0.0597	0.3067	0.0882	0.2814	0.5822	0.4166	0.0809	0.1021	0.0597	0.4426	0.0605	0.1359	0.0319	0.4999	0.1643	0.1404	0.1953	0.0651	0.1536	0.0355	0.1672	0.046	0.1149	0.2568	0.3258	0.007	0.0846	0.0463	0.0537	0.0859	0.0492	0.0513	0.1194
AC006059.4	0.0141	0.0116	0	0.066	0.0598	0.4018	0	0.0654	0.0554	0.3709	0	0.5291	0.0586	0	0.0532	0.1254	0.0345	0.0621	0.0226	0.0842	0.1155	0.5966	0.0374	0	0.0125	0.0487	0	0	0.0614	0.0721	0.0245	0	0	0.0116	0	0	0.0099	0	0	0	0.118	0	0	0	0	0.0331	0	0.0119	0.0487
AC006059.5	0.0077	0.0189	0	0.0231	0.0196	0.0199	0.0045	0.0892	0.0076	0.047	0.0044	0.0744	0.0053	0.0112	0.0363	0.0342	0.0063	0.0407	0.0278	0.0427	0.0544	0.0797	0.0034	0.0214	0	0.0487	0	0.0143	0.0034	0.0787	0.0067	0	0.0162	0.0063	0.0294	0	0.0054	0.0289	0.0052	0.0062	0.0282	0.0044	0.0133	0.0073	0.0056	0.0361	0	0.0097	0.0044
AC006062.1	0	0	0	0.0062	0	0.006	0	0	0.0046	0.0044	0	0	0	0	0	0.0124	0.0038	0.0041	0.0075	0.004	0	0.0241	0	0	0	0	0	0	0	0	0	0	0	0.0114	0.0051	0.027	0	0	0	0.0113	0.0146	0	0	0.0044	0	0.0055	0.0053	0	0
AC006065.4	0	0	0	0	0	0	0	0	0	0	0	0	0	0	0	0.0141	0	0	0	0	0	0.0137	0	0	0	0	0	0	0	0	0	0	0	0	0	0.0462	0.0112	0	0.0214	0	0.0166	0	0	0	0.0233	0	0	0	0.0183
AC006116.4	0	0	0	0.056	0.0356	0	0.0491	0	0.0412	0.0788	0.048	0	0	0	0.2374	0.1118	0	0.0369	0.0337	0.0358	0	0	0	0.0779	0	0	0.0593	0	0.0365	0.0536	0.0364	0	0	0	0	0.122	0.0294	0.0451	0	0	0.0439	0.0482	0	0.0397	0.0615	0	0	0	0
AC006116.5	0.0338	0	0.1788	0.0906	0.0288	0.0878	0.0397	0.1964	0.0333	0	0.0388	0.0385	0.188	0	0.1279	0.0301	0	0	0.0272	0.0578	0	0	0.0898	0.0315	0	0	0.0959	0.1257	0.0886	0	0.0883	0.1169	0.0571	0.0556	0.482	0.3945	0.0476	0.4373	0	0.1371	0.2128	0	0.8218	0	0.4475	0.0397	0.117	0.057	0.507
AC006116.9	0.0057	0	0	0.0418	0.0579	0.0147	0.04	0.0725	0.0503	0.0534	0.013	0.0388	0.0315	0	0	0.0152	0.0046	0.025	0.0274	0.0873	0.0085	0.0638	0.0201	0.0158	0.0202	0.0458	0.0241	0.0053	0.0198	0.0218	0.0296	0	0.0048	0	0	0.0413	0.004	0	0	0.0138	0.0297	0	0	0.0054	0	0.0133	0	0.0048	0
AC006159.1	0	0.0403	0	0.0656	0.0417	0	0	0.0569	0.0483	0	0	0.0558	0	0	0	0	0.04	0.0865	0	0.0419	0	0	0	0.2281	0.0436	0	0	0.0455	0	0.0628	0	0.508	0.2479	0.0403	0	0	0.1723	0	0	0.1588	0.5135	0	0	0.0465	0.144	0.0576	0	0.0413	0.113
AC006160.1	0	0.0073	0.0235	0.1369	0.0454	0.0577	0	0.0413	0.1751	0.0251	0.0102	0.1215	0.1111	0	0.0168	0.0317	0.0218	0.0078	0.0572	0.0076	0.0199	0.0308	0.0079	0.0165	0.0237	0	0	0.0165	0.0233	0.0114	0.0155	0.0921	0.0599	0.0658	0.1753	0.1166	0.1438	0.0862	0.0598	0.0936	0.1211	0.0716	0.0925	0.0337	0.0261	0.1357	0.1844	0.1872	0.1639
AC006197.2	0.009	0.0369	0	0.0481	0.0458	0	0.0105	0	0	0	0.0103	0.0204	0	0.0087	0.017	0.016	0.0073	0.0079	0.0144	0.0153	0	0.0233	0.0079	0	0	0	0.0382	0	0.0157	0.0115	0.0234	0.0207	0.0681	0	0.0295	0.0523	0	0.029	0.0242	0.0654	0.0282	0.0103	0	0.017	0.0132	0.0105	0	0	0.0103
AC006206.2	0.3536	0.1842	0.1454	0.6001	0.3811	0.2142	0.1108	0.9174	0.2207	0.0999	0.6905	0.1747	0.4094	0.2058	0.0446	0.042	0.1828	0.0625	0.1707	0.1613	0.0352	0.2142	0.4279	0.3403	0.2625	0.0544	0	0.0767	0.1956	0	1.1177	0.3396	0.6661	0.349	0.6849	0.2749	0.7382	0.508	0.0317	0.43	0.3955	2.4707	0.1023	0.7046	1.5594	1.316	0.068	0.4469	0.5436
AC006207.1	0.0265	0.0654	0	0.0355	0.3835	0.2754	0.0312	0.0308	0.1568	0.4495	0	0.3325	0.0737	0.0514	0.2006	0.1654	0	0.0234	0.4693	0.9297	1.6431	0.0689	0	0.0247	0	0.0306	0	0.0739	0	0.4079	0	0.0306	0.0671	0	0	0	0.0187	0	0.0357	0	0.0834	0.0916	0.092	0	0	0	0	0	0
AC006237.1	0.0394	0	0	0.1319	0.0335	0.1023	0	0.1373	0	0	0	0	0.1642	0.0764	0.3725	0	0.2251	0	0	0.0337	0.0294	0	0.2092	0.0367	0.3158	0.0454	0.0559	0.5125	0.0344	0	0.2399	0.0908	0.0664	0.1944	0.0864	0.0574	1.9124	0	1.3261	0.0958	0.0826	0.6351	0.4102	0	0.579	0.1389	1.1356	0.2323	0
AC006238.1	0.0354	0.1456	0.1248	0.0949	0.1205	0.0919	0.3328	0.0411	0.1395	0.7668	0	1.6949	0.0492	0.0687	0.4688	0.3155	0.2313	1.0944	0.0285	0.0606	1.0044	0.3677	0.0313	0.033	0.0946	0.0817	0.3012	0.1974	0.1237	0.6354	0.0308	0.3264	0.0299	0.0291	0.1164	0.3097	0	0.1144	0.1907	0.0574	0.2227	0.0408	0.1229	0.1008	0	0	0.1633	0	0.1225
AC006262.1	0.0106	0.0632	0.0724	0.2379	0.0113	0.1342	0.0125	0.6835	0.2298	0	0.1888	0.0151	0.1841	0.0463	0.4061	0.0165	0.1212	0.0211	0.0576	0.0317	0.0277	0.0069	0.1572	0.0716	0.1653	0.0031	0.0188	0.4139	0.0694	0	0.1545	0.0641	0.0335	0.0828	0.2005	1.0124	0.6752	0.2656	0.025	0.303	0.8448	0.1679	0.1058	0.2012	0.0935	0.0249	0.0336	0.9581	1.8123
AC006262.2	0.1336	0.0732	0.7455	1.0741	0	1.5611	0.0262	0.1811	0.6363	0	0	0.1777	0.1856	0.0216	0.5476	0	0.2727	0.1573	0	0.1524	0	0.0385	0.0789	0.3111	0.2182	0	0.1263	0.207	0.1167	0.0856	0.465	0	0.7325	0	0.0977	0.1299	2.7892	0	0.03	0.4333	3.8524	0.4617	0	0.6762	0.1964	0.0262	0.1284	0.1689	1.1555
AC006262.3	0	0.0603	0	0.4418	0	0.0951	0	0.4256	0.1444	0	0	0	0	0.1422	0.1386	0	0	0	0	0.1253	0	0	0.5839	0.1365	0	0	0	0.4768	0	0	0.3825	0	0.0618	0.1205	0	0	0.0516	0.3948	0	0	0	0	0	0.1391	0	0.0861	0	0	0.2535
AC006270.1	0	0	0	0.0265	0	0.3081	0	0	0.0779	0	0.0909	0	0	0	0.4489	0	0	0.0699	0.0318	0.0338	0	0.1369	0	0	0	0	0.1122	0	0	0	0	0.0912	0.1334	0	0	0	0.0835	0.0852	0.1065	0.0321	0.0415	0.0456	0.1373	0	0	0.093	0.2281	0	0.0456
AC006357.1	0	0.0293	0	0.0477	0.0303	0	0	0	0	0	0	0	0.1484	0	0	0	0.0291	0.0314	0	0.0304	0	0	0	0.0663	0.1269	0	0	0	0	0	0.0929	0	0.03	0	0	0	0.2756	0	0	0.202	0.1493	0	0	0.0676	0	0.9206	0	0	1.0264
AC006372.1	0	0	0.2762	0.0066	0.0833	0	0	0.0683	0	0	0	0	0	0	0	0	0	0	0	0	0	0	0	0	0	0	0	0.0091	0	0.0126	0	0.6547	0	0	0.0752	0.0286	0	0.0633	0	0	0.0822	0.0113	0	0.0372	0	0	0	0.1073	0.0113
AC006372.2	0	0	0.4317	0	0.4169	0	0	0.0416	0.0236	0	0	0	0.0332	0	0	0	0.0195	0.0106	0	0.0102	0.0089	0	0	0	0.0319	0.0138	0	0.0333	0	0.0306	0.0104	0.4958	0.0302	0.0098	0.2358	0.0174	0	0.5022	0	0	0.0376	0.0688	0	0	0	0.0421	0.0551	0.0201	0.0827
AC006441.4	0.0192	0.0316	0	0.2706	0.0491	0.2497	0.0904	0.1117	0.1327	0.0181	0.1988	0.3946	0.2138	0.0373	0.3638	0.24	0.0471	0.1189	0	0.0493	0.0287	0.2164	0.0681	0.1254	0.0171	0.244	0	0.0358	0	0.2219	0.0669	0	0.0487	0	0.0422	0.028	0.0135	0	0.1036	0.0156	0.0403	0	0	0	0.0848	0.113	0	0	0
AC006449.3	0	0.0276	0	0.045	0	0	0.0395	0	0	0	0	0	0.0933	0	0	0	0	0	0	0	0	0.0581	0	0	0	0	0	0	0	0	0	0.0387	0	0.0276	0.0368	0	0.0473	0.0362	0	0	0.0352	0	0	0	0	0	0	0	0.0387
AC006452.1	0	0	0	0	0	0	0	0.0054	0.0092	0.0131	0	0	0	0	0.0088	0.0041	0	0	0.0037	0	0.0035	0.008	0.0041	0	0.0041	0	0.0066	0.0043	0	0.006	0	0	0.0118	0	0	0.9546	0.0033	0.03	0.0125	0.0226	0.0146	0.0053	0	0	0.0068	0.0655	0	0.047	0.0375
AC006460.1	0.0033	0.0216	0.133	0.0198	0.3182	0	0	0.0305	0.1099	0.0185	0.0188	0.0299	0.0091	0.0095	0.0062	0.0234	0.0107	0.0348	0.0158	0.0112	0.0024	0.017	0.0261	0.1405	0.038	0.0076	0.0465	0.0122	0.1203	0.0042	0.0114	1.0207	1.425	0.1322	2.086	0.0574	0.2839	0.5868	0.0707	0.141	0.2408	2.6411	0.0911	1.1269	2.6235	3.1615	0.193	1.971	0.0946
AC006460.2	0.0799	0.0975	0.0874	0.1346	0.14	0.0597	0.0284	0.0703	0.0906	0.0342	0.0361	0.0828	0.0773	0.0376	0.1007	0.0906	0.0553	0.047	0.1344	0.031	0.0145	0.067	0.0643	0.115	0.1272	0.0195	0.0172	0.117	0.0634	0.0279	0.1537	0.1199	0.3001	0.0697	0.2733	0.06	0.2146	0.0678	0.0913	0.2708	0.3071	0.4934	0.105	0.1516	0.2526	0.2077	0.1117	0.3019	0.0586
AC006525.1	0	0	0.0065	0	0.0311	0	0	0.0085	0.0072	0	0	0	0	0	0.0277	0	0	0	0.0118	0	0	0	0	0	0	0	0	0	0.032	0	0	0.0591	0.0309	0.0181	0.0482	0.0427	0.0103	0.1026	0.0099	0.1425	0.0921	0.2193	0	0.0347	0.2583	0	0.0169	0	0
AC006538.4	0	0.0062	0.0132	0.005	0	0	0	0.0087	0.0591	0.0071	0	0.0086	0	0	0	0	0	0.0133	0	0.0192	0.0112	0	0	0	0	0	0	0	0.0131	0.0289	0.0065	0.0605	0.0063	0.0123	0.0411	0.0656	0	0.0162	0	0.1034	0.3776	0.0173	0	0.0997	0.011	0	0	0	0.0087
AC006972.1	0	0.0269	0	0	0	0	0	0	0	0	0	0	0	0	0	0	0	0	0.0132	0	0	0	0	0.0152	0	0	0	0	0.0429	0	0.0142	0.0377	0	0.0135	0.0538	0	0.0115	0.0176	0	0.0265	0.0172	0	0	0	0	0.0577	0	0	0.0189
AC006974.1	0	0.0104	0.0111	0	0	0	0	0.0146	0.0124	0	0.0145	0	0.0175	0	0	0.0112	0	0.0222	0	0	0	0	0	0	0.0112	0.029	0	0	0	0.0323	0	0.0435	0.0319	0	0	0.0184	0	0.0136	0	0.0919	0.6603	0	0	0.012	0	0	0.0145	0	0
AC006994.1	0.0042	0	0	0	0.0685	0.077	0	0.0197	0.0042	0.0519	0.0049	0.0242	0	0.0041	0	0.0491	0.0035	0.0112	0.3614	0.0145	0.0538	0.1541	0	0.0118	0	0.0391	0.018	0.0118	0	0.0326	0	0.0098	0	0.0035	0	0	0.003	0.0091	0.0114	0.0034	0.0089	0	0	0.0121	0.0062	0.005	0	0.0036	0.0147
AC007038.1	0	0.021	0.1576	0.2739	0.1956	0.0332	0.1501	0.2968	0.2266	0.1925	0.1174	0.2038	0.284	0.0991	0.3383	0.1366	0.1669	0.0903	0.1028	0.0218	0.0191	0.1548	0.1357	0.0476	0.2958	0.0295	0.1087	0.19	0.0669	0.0328	0.1111	0.4416	0.1077	0.1261	0.5322	0.7077	0.1079	0.3303	0.3097	0.145	0.5357	0.3237	0.3104	0.1212	0.7887	0.6606	0.7366	0.1507	1.3257
AC007091.1	0	0	0	0.1975	0	0	0	0	0	0	0.0141	0	0	0	0	0	0	0.0217	0.0099	0	0	0	0.0761	0	0	0	0	0.0343	0	0	0.0107	0	0	0	0	0	0	0	0	0.01	0.0129	0.0141	0	0	0	0	0	0	0
AC007100.1	0	0	0	0	0.0134	0.0817	0	0	0.0155	0.0296	0.0723	0.0179	0	0	0	0.0561	0	0.0139	0	0.0135	0.0353	0.0136	0	0.0147	0.014	0	0	0	0	0	0	0	0	0	0	0	0.0222	0	0	0	0	0	0	0	0	0	0	0.0133	0.0545
AC007106.1	0	0	0	0.0033	0	0	0	0	0	0	0	0	0	0	0	0	0	0	0.0039	0	0	0	0	0	0	0	0	0	0	0	0	0	0	0.008	0.0214	0	0	0	0	0.0435	0	0	0	0	0.0143	0	0	0.0082	0
AC007114.1	0.3192	0.9995	0.5192	0.6415	1.0758	3.4584	0.3462	1.3834	1.379	4.7053	0.3102	1.6232	0.4094	1.2267	1.7649	2.451	0.3207	1.3879	2.7953	1.4804	3.3912	2.2103	0.7065	0.9375	0.4812	1.0901	0.9923	0.6162	0.3431	1.6524	0.8972	0.8205	0.5281	0.2625	0.2961	0.8591	0.1209	1.164	1.0581	1.6123	0.3862	0.8908	0.277	0.3495	0.5234	0.303	0.1699	0.4034	2.9727
AC007126.1	0	0.0065	0	0	0	0	0	0	0.0078	0	0	0.0045	0	0	0	0	0	0.014	0	0	0.003	0	0	0.0037	0	0	0	0	0.0035	0	0.0069	0	0.0033	0.0033	0	0.0231	0.0028	0	0	0.1411	0	0	0	0	0.0058	0.0046	0	0	0.0046
AC007128.1	0	0	0.2517	0.0205	0.1389	0.0132	0.012	0	0.0503	0.0096	0	0	0	0.0297	0	0	0	0.0451	0.0575	0.0087	0.0076	0	0	0	0	0	0	0.0095	0.0089	0	0	0.0588	0.1979	0.1175	0.123	0	0.5815	0.1649	0	0	0.0535	0.1293	0.3542	0.0194	0.285	0	0	0	0.2706
AC007128.2	0	0	0.1455	0	0.0351	0	0	0	0	0	0	0	0	0.02	0	0	0	0.0182	0.0498	0	0	0	0.0183	0	0	0	0	0	0	0	0	0.0238	0.0348	0.0849	0.0226	0	0.2905	0.0667	0	0	0.0649	0.0713	0.1433	0	0.0607	0	0	0	0.119
AC007130.1	0	0	0	0.0259	0	0	0	0	0.1143	0	0	0	0	0	0	0	0	0	0	0	0	0.0335	0	0	0	0	0	0	0	0	0	0	0	0	0	0	0	0.0833	0	0	0	0.0891	0	0	0	0	0.0446	0	0
AC007182.1	0.8843	0.0288	1.2113	1.9242	0.4917	0.0227	0.0309	0.0102	0.1726	0.0165	0.3219	0.01	2.0562	0.0255	0.4141	0.039	0.3289	0.0232	0.0705	0.8013	0.0131	0.0227	0.8916	0.0571	0.2964	0	0.0497	1.6603	0.2677	0.0225	0.6856	0.2018	0.0074	0.0576	0.9792	0.1149	0.2342	0.0472	0.0354	0	2.4147	0.1916	0.0152	0.1662	0.0257	0	0.1616	0.1476	0.3938
AC007220.1	0	0	0	0.024	0.0305	0.0233	0.0421	0.0416	0	0.0338	0.0618	0.143	0.0498	0	0.0339	0.0319	0	0.0475	0.0865	0.0153	0	0.0931	0	0.1001	0.016	0.062	0.2795	0.0333	0.0157	0.023	0.0156	0.062	0.0302	0	0.0589	0.0523	0.1513	0.502	0.0965	0.0726	0.0752	0.4334	0.0622	0.034	0.1317	0.5476	0.124	0.1661	0.8885
AC007222.2	0	0.0264	0	0.0215	0.0136	0.0833	0	0.0931	0.0632	0.0604	0.0184	0.0731	0.0223	0	0.0303	0	0	0.1133	0.1419	0.1234	0.0239	0.0139	0	0	0	0.1109	0	0	0	0.1439	0.0419	0	0	0	0	0	0	0	0	0	0.0168	0	0	0.0152	0	0	0	0	0
AC007262.2	0.0066	0.0145	0	0.0206	0.0056	0.0371	0.0103	0.0383	0.1321	0.0704	0.0177	0.0877	0.0275	0.0107	0.0083	0.0549	0.009	0.0155	0.0159	0.0132	0.0624	0.0533	0.0117	0.0307	0.0117	0.0279	0.0031	0.0102	0.0038	0.031	0.0096	0	0.0037	0.0018	0.0121	0.0096	0.0077	0.0024	0.0059	0.0143	0.0184	0.0101	0.0076	0.0063	0.0097	0.0155	0	0.0019	0.0127
AC007269.1	0	0.0534	0	0.0783	0	0	0	0.3017	0.0128	0	0.0298	0.222	0.018	0	0	0	0	0.3211	0	0.1555	0	0	0	0.0121	0	0.2995	0	0	0	0.5493	0	0	0	0	0.0142	0	0	0	0	0	0	0	0	0	0	0	0	0	0
AC007278.1	0.0142	0.0117	0	0.0191	0.0242	0	0	0	0	0.0268	0	0	0.0594	0	0	0.0254	0.0349	0	0.0344	0	0	0.0123	0.0126	0.0663	0.0381	0	0	0.1324	0	0.0183	0.0124	0.0821	0.0481	0.0117	0.0469	0	0.01	0	0	0	0.0149	0.0328	0	0	0	0	0.3943	0.048	0
AC007298.2	0.0219	0	0.2319	0.0147	0.0187	0	0	0.0764	0.2377	0	0	0	0.0305	0.0851	0.083	0	0.0537	0	0	0.0188	0	0	0.0194	0	0.0391	0	0	0	0.0192	0	0	0	0	0.0361	0	0	0.0154	0	0	0	0.069	0.0253	0	0	0	0	0	0.0185	0
AC007336.1	0	0.0041	0.0131	0.0265	0.0294	0.0321	0.0232	0.0746	0.0633	0.0326	0.0057	0.0338	0.0069	0.024	0	0.0132	0.004	0.0087	0.0159	0.0042	0.0074	0.0214	0.0131	0.0276	0.0528	0	0.035	0.078	0.0259	0.0063	0.0258	0.1081	0.0292	0.0081	0.1083	0.0144	0.0452	0.0532	0.02	0.1561	0.0777	0.0284	0.0086	0.0234	0.0218	0.0522	0.0456	0.0707	0.0456
AC007368.1	0	0.0024	0	0	0.005	0.0267	0	0.0102	0.0029	0.1135	0	0.0235	0.0041	0	0.0056	0.0812	0	0.0052	0	0.0176	0.0658	0.0662	0	0	0	0.0034	0.0167	0.0027	0	0.0075	0	0	0.0025	0	0	0	0	0	0	0	0.0031	0	0	0	0	0.0104	0	0	0.0034
AC007387.1	0	0	0	0	0	0	0	0	0.0129	0	0.0151	0.0299	0.0182	0	0	0	0	0.0232	0	0.0112	0	0	0	0	0	0	0.0186	0	0.0115	0.0168	0.0114	0.0151	0	0.0108	0.1151	0	0	0.0141	0	0.0425	0.0688	0	0	0	0	0.0154	0	0	0.0454
AC007405.2	0	0.019	0.0068	0	0.0131	0.02	0	0	0.0152	0.0145	0	0	0	0	0	0.0069	0	0	0.229	0.0066	0	0.0067	0	0	0	0	0	0	0	0	0	0.0177	0	0.0127	0	0.0112	0	0	0	0.0125	0.0081	0.0177	0	0	0.0226	0	0	0.013	0.0355
AC007406.3	0.0319	0.0657	0.0844	0.0749	0.0408	0	0.0563	0.2226	0.1101	0.0301	0.0183	0.091	0.0444	0	0.0604	0.1139	0.0782	0.2256	0	0.041	0.0477	0.0276	0.0848	0.0149	0.0142	0.6261	0.7019	0.0297	0	0.2866	0.1111	0.0184	0.3636	0.197	0.3501	0.2328	0.9326	0.172	0.129	0.2201	0.7032	0.1839	0.1386	0.1818	0.3756	0.5442	0.2762	0.4978	0.0368
AC007423.1	0	0	0	0	0.0257	0	0	0.0701	0.0297	0	0.0693	1.3404	0	0	0.057	0.0537	0	0.0266	0	0.0258	0	1.1484	0.0267	0.0562	0	0.0348	0	0	0	0.2319	0	0	0	0	0	0	0	0	0	0	0	0.0347	0	0	0	0	0	0	0
AC007448.4	0	0.0677	0.0242	0	0.0934	0.1069	0	0	0	0.0517	0.0315	0.1564	0	0	0.2595	0.1467	0.0224	0.0242	0.0662	0	0.0615	0.1188	0.0486	0.0256	0	0.0633	0.1556	0	0	0	0.0477	0.4111	0.0694	0.0226	0.0301	0.48	0.0579	0.1183	0.2956	0.2892	0	0.158	0.0476	0.0781	0.0807	0	0.0316	0.0231	0.6328
AC007461.1	0	0	0	0	0.0665	0.3382	0	0	0.0513	0.3108	0	0.0693	0.0121	0	0.0164	0.0697	0	0	0	0.052	0.1686	0.3307	0	0.0162	0	0.02	0	0	0	0.0223	0	0	0	0	0	0	0	0	0	0	0	0.01	0	0	0	0.0408	0	0	0.02
AC007493.2	0.5932	0.2602	0.0348	0.0795	0.0673	0.2567	0	0.0919	0.1559	0.0372	0.1817	0.0451	0	0.0384	0.9726	0.0705	0.2261	0.2445	0	0	0	0	0.07	0.3315	0.1057	0	0.1122	0.6617	0.0345	0	0.1032	0.0912	0	0.1952	0.2168	0.1153	0.0278	0.4262	0.0533	0	0.0829	0.0911	0	0.0751	0.0581	0	0	0	0.3649
AC007494.2	0	0.0203	0	0	0	0.0642	0	0.0287	0	0	0	0	0	0	0	0	0	0	0.0199	0	0	0	0	0.0461	0	0	0	0	0	0	0	0.0285	0.1044	0	0.0271	0	0	0.0267	0.0333	0.0401	0.0778	0.057	0	0.047	0.0728	0.0291	0	0	0.1141
AC007497.1	0.0337	0	0.1781	0.0226	0.172	0.1312	0.0396	0.0391	0.0664	0.0952	0	0.1536	0.0936	0.0327	0.0637	0.0901	0.055	0	0.1898	0	0	0.0875	0	0	0.1501	0.0389	0.1434	0.0313	0.0883	0	0.0586	0.0777	0.199	0.0277	0.2956	0.1474	0.4506	0.1816	0.1815	0.1366	0.2473	0.1164	0.4095	0.064	0.1982	0.7525	0.0777	0.0568	0.3109
AC007603.1	0	0	0	0	0	0	0	0	0	0	0	0	0	0	0	0	0	0	0	0	0	0	0	0	0.0162	0	0	0	0	0	0	0	0	0	0	0.0925	0.0064	0.0098	0	0.0809	0.0761	0	0.0157	0	0	0	0	0	0
AC007608.1	0	0	0	0.0051	0	0	0	0.0089	0	0	0.0088	0.0087	0.0106	0	0	0.0068	0	0	0	0.0065	0	0.0133	0	0.0071	0	0	0	0	0	0.0196	0	0.0176	0.0065	0	0.0084	0	0.0108	0	0	0.0124	0.0161	0	0	0.0145	0	0.045	0	0	0.0177
AC007608.3	0.0517	0.1464	0.0734	0.0346	0.0293	0.0634	0.0675	0.0534	0.0424	0.0487	0.0297	0.0262	0.0878	0.2424	0.0652	0.0154	0.0586	0.0355	0.0185	0.0172	0.0364	0.0224	0.0788	0.0107	0.0588	0.0066	0.0326	0.048	0.0527	0.0074	0.0999	0.0132	0.0048	0.0047	0.0724	0.0461	0.0303	0.0062	0.0193	0.0047	0.1204	0.0099	0.005	0.0518	0.0211	0.0169	0.0298	0	0.0232
AC007611.1	0.017	0.0373	0.03	0.0304	0.0434	0.0221	0.02	0.033	0.2516	0.0962	0.0521	0.1682	0.0631	0.0275	0.0751	0.1113	0.0185	0.0351	0.0639	0.0485	0.0762	0.0982	0.0251	0.0317	0.0607	0.0393	0.0724	0.0211	0.0545	0.0436	0.079	0.0131	0.3302	0.098	0.2115	0.1406	0.4831	0.0428	0.0535	0.9752	0.9459	0.3137	0.0492	0.2046	0.6506	0.3201	0.0785	0.0526	0.0589
AC007637.1	0	0.1367	0.0549	0.0278	0.2828	0.5124	0.0244	0.4827	0.3685	0.9587	0.0955	0.2842	0.1155	0.1008	0.0393	0.4629	0.0679	0.2385	0.468	0.4442	1.3339	0.4316	0.092	0.1548	0	0.4792	0.0295	0.0965	0.0181	0.3462	0.1807	0	0.035	0.1367	0.0911	0.0303	0.0292	0	0.028	0.0168	0.1307	0.0239	0	0.0789	0.0305	0.0244	0.0719	0.035	0.1677
AC007638.2	0	0	0.0096	0.0437	0.037	0.0282	0	0.0505	0	0.0205	0.025	0.0124	0.0302	0.0211	0.0206	0.0097	0	0.048	0	0.0558	0	0	0	0	0.0097	0.0125	0	0	0.0095	0	0.0378	0.025	0	0	0.0119	0	0	0.0117	0.0146	0	0	0.025	0	0	0	0	0	0	0
AC007649.1	0	0	0	0.0057	0	0	0	0	0	0	0	0	0	0	0	0	0.0139	0	0	0.0073	0	0	0	0	0	0	0	0	0	0	0.0074	0	0.0144	0.007	0	0	0	0.0092	0	0.0277	0	0.0197	0	0	0	0	0	0	0
AC007663.4	0.03	0.0986	0.0792	0.2208	0.2294	0.2334	0.1408	0.174	0.0886	0.0564	0.0688	0.2391	0.2914	0.0291	0.0567	0.1335	0.0245	0.0794	0.0482	0	0.0447	0.1037	0.0265	0.1395	0.1068	0.1728	0	0.0835	0.2355	0.1152	0.1043	0.0345	0.1769	0.1232	0.3942	0	0.1476	0.3228	0.1211	0.4615	0.2513	0.138	0.104	0.1706	0.5726	0.4225	0.1728	0.2525	0.7946
AC007666.2	0.0126	0	0	0	0	0	0	0.0146	0	0	0	0	0	0	0	0	0	0.0111	0	0	0	0	0	0	0	0	0	0	0	0.0323	0.011	0.0145	0.0106	0.0207	0	0.0184	0	0.0815	0	0	0.0264	0.029	0.0219	0	0.0185	0	0	0.0212	0.0145
AC007681.1	0.022	0.1221	0.0145	0.0553	0.1263	0.0286	0.1098	0.083	0.3088	0.2641	0.2211	0.2758	0.0458	0.032	0.0728	0.4411	0.0539	0.0243	0.0398	0.0941	0.0328	0.7663	0.0389	0.0615	0.0245	0.0317	0.3353	0.0664	0.0624	0.5287	0.134	0.0317	0.0557	0.0136	0.1206	0	0.031	0.0356	0.0074	0.0669	0.0404	0.019	0.0668	0.047	0.1213	0.0711	0.0444	0.0139	0.0698
AC007686.4	0.0266	0.0382	0.0059	0.0044	0.0395	0	0.0078	0.0309	0.0065	0.0063	0	0.0227	0	0.0258	0.0377	0.0059	0.0054	0.0059	0.0748	0.0227	0.0198	0.023	0	0.0866	0	0	0.0565	0.0555	0	0	0.0116	0	0	0.0109	0.0073	0.0194	0.0561	0.0072	0	0.0323	0.007	0.0153	0.0231	0.0063	0.0195	0.1327	0.3293	0	0.0995
AC007731.3	0	0	0	0	0.0247	0	0	0	0	0	0	0	0	0.0281	0	0	0.0237	0.0768	0	0.0248	0	0.0251	0	0	0	0.0334	0	0	0	0	0.0252	0.1002	0	0	0	0	0.0408	0.0937	0	0.1175	0.0608	0	0	0	0	0.0682	0.0334	0.0244	0.0669
AC007731.5	0	0	0	0	0	0	0	0	0	0	0	0	0	0	0	0.0153	0	0.0152	0.0414	0	0	0.0148	0	0.016	0	0	0	0	0.015	0	0	0	0.0289	0	0	0	0.0362	0.0185	0	0.0139	0.018	0.0198	0.0596	0.0326	0	0	0	0.0145	0.1385
AC007743.1	0.0173	0.1459	0.0076	0.0435	0.1068	0.0899	0.0407	0.4172	0.307	0.3423	0.0348	0.2318	0.012	0.0168	0.0573	0.1234	0.0141	0.1491	0.0244	0.0999	0.0517	0.1461	0.046	0.0484	0.0116	0.2445	0.0675	0.0402	0.0076	0.2441	0.0489	0.0349	0.219	0.0142	0.0474	0.0189	0.0213	0.0187	0.0058	0.0526	0.0817	0.005	0	0.0246	0.0191	0.0203	0.005	0.0036	0.0499
AC007750.1	0	0.0112	0.008	0.003	0	0	0	0.0053	0.0045	0.0128	0	0.0415	0	0	0	0.0203	0	0.004	0.0037	0	0.3939	0.0079	0	0	0.0041	0	0.0451	0	0	0.0058	0	0.0105	0.0575	0.0337	0.0449	0.0862	0.144	0.0049	0.0123	0.0479	0.2432	0.0157	0.0158	0.0647	0.0334	0.1657	0.0315	0.0728	0.0315
AC007785.1	0.1139	0.281	0.2007	0.6485	0.0485	0.2218	0	0.7938	0.0561	0	0.0654	0	0.1582	0	1.4003	0	0.372	0.0503	0.0916	0.2435	0.0425	0.0493	0.3529	0.1591	0.1014	0	0	0.5822	0.2487	0	0.4954	0.1969	0.2402	0.0468	0.6243	0.5811	1.3223	1.1044	0	0.6925	3.5824	0.787	0.3954	0.2161	0.3349	0	0	0.5278	2.6265
AC007785.3	0.0172	0.0047	0.0051	0.0115	0.0098	0.0074	0.0202	0.0067	0.0339	0.0054	0	0	0	0.0056	0.0325	0.0051	0.0047	0	0.0277	0	0	0.005	0.0102	0.0053	0.0204	0.0066	0.0325	0.0107	0	0	0	0	0	0.0189	0.0503	0.0167	0.0121	0.0494	0.0154	0	0.0301	0.0066	0	0.0054	0.0674	0.027	0.0066	0.0097	0.1719
AC007786.2	0.0471	0.0194	0	0.0473	0.02	0.0611	0	0.1368	0.0696	0.0222	0	0.0537	0	0	0.2672	0.042	0.0769	0.0416	0.1137	0	0.0352	0.0611	0.0417	0.0439	0.0629	0.1629	0.1669	0.0438	0	0.1509	0.041	0	0	0	0.0516	0.0343	0.0331	0.0761	0	0	0.0247	0	0	0.067	0	0.0277	0	0	0.1357
AC007786.4	0.0071	0	0.2544	0.0096	0	0	0	0.0663	0.0105	0	0	0.0325	0	0	0.0135	0	0	0.0441	0.0229	0.0183	0.0106	0	0.0032	0	0	0.0041	0	0.0099	0	0.0091	0.0589	0	0.003	0.0029	0.0039	0	0	0	0.072	0.0087	0.1234	0.0041	0	0	0.0052	0	0	0	0.5139
AC007848.1	0.0135	0	0.0237	0.018	0.0458	0.0349	0	0.2814	0.0265	0	0.1391	0.046	0.2057	0.0131	0.3818	0	0.0549	0.0119	0.0325	0	0	0.0116	0.0596	0.0501	0	0	0.0572	0.1126	0	0	0.0819	0.0775	0.1702	0.0332	0.059	0.0196	0.1231	0.261	0.0181	0.0218	0.1975	0.9144	0	0.0128	0.1583	0.1898	0.0155	0.0113	0.0931
AC007879.1	0	0	0	0	0	0	0	0.0396	0	0	0	0	0	0	0	0	0	0	0	0	0	0.0295	0	0	0	0	0	0	0	0	0	0	0.0576	0	0	0	0	0	0	0	0.0358	0	0.0592	0	0	0.0802	0	0	0
AC007879.2	0	0.0282	0.0302	0.023	0	0.0445	0	0	0	0	0	0	0	0	0	0.0306	0	0	0	0	0	0.0297	0	0	0.0306	0	0.2919	0	0.0599	0	0	0.0791	0.2894	0.0564	0.0376	0.05	0.0241	0.0739	0	0.3894	0.1799	0.1186	0.1787	0.0326	0.3531	0.2823	0	0.0867	0
AC007879.3	0	0.0142	0	0.0231	0.0147	0.0224	0.0406	0.0201	0.017	0.065	0.0198	0.059	0	0	0	0.0308	0.0282	0.0305	0.0833	0	0	0.0598	0.0153	0.0161	0	0	0.049	0	0	0.0221	0	0.1194	0.0583	0.0284	0.0379	0.0503	0.0364	0.093	0.186	0.2799	0.1267	0.0597	0.03	0.0328	0.1269	0.3044	0.0597	0.1164	0.0796
AC007879.4	0	0	0	0	0	0	0	0.1217	0.0516	0	0	0	0	0	0	0	0.0428	0	0	0	0	0	0	0	0	0	0	0	0	0	0	0.0604	0.0442	0.0431	0.1722	0.0764	0	0	0	0.1274	0.1098	0	0	0	0.077	0	0.1812	0.1765	0
AC007881.2	0.0332	0	0.0584	0.0667	0.0847	0	0	0.0385	0.0654	0	0.0381	0.0756	0.0922	0	0	0.0591	0	0	0	0.0567	0	0.0287	0.2349	0	0.0295	0	0	0.0617	0.0579	0	0.1154	0	0	0.0273	0	0.0484	0.0233	0	0	0	0	0	0	0	0	0	0	0.0279	0.0765
AC007920.1	0.0212	0.064	0	0.0095	0	0	0.0415	0.0164	0.0209	0	0	0.0081	0	0.0137	0.107	0	0	0.0062	0.0171	0	0	0	0.0876	0	0.0693	0	0	0.046	0.0062	0	0.3998	0	0	0	0	0	0	0	0	0	0.0074	0	0	0	0.0104	0	0	0	0.0082
AC007938.1	0.0065	0.0107	0.0057	0	0.0111	0.0423	0	0.0378	0.0128	0.0798	0.0075	0.0668	0.0091	0	0.0123	0.0465	0	0	0.0262	0.0056	0.0486	0.0508	0	0.0182	0	0.015	0.0092	0.0061	0.0057	0.0334	0.0057	0	0	0	0.0071	0	0.0046	0	0.0088	0	0	0.0075	0	0.0185	0	0.0153	0	0	0.0075
AC007952.2	0	0.0151	0.0054	0	0	0.0079	0	0.0071	0	0.0057	0	0.0278	0	0	0	0.0054	0	0.0108	0	0	0.0046	0	0	0	0	0	0.0173	0.017	0	0.0078	0	0	0.0051	0.0351	0.0134	0	0.0086	0	0.0247	0.0099	0	0.0914	0.0212	0	0.009	0.0072	0.0282	0.0257	0
AC007952.4	0.1781	0.0976	0.1046	0	0.101	0.2312	0.1046	0	0.0292	0	0.0682	0	0.165	0.0864	0.2246	0.1587	0.0485	0.0262	0	0.0254	0	0	0.0263	0.2211	0.2115	0	0.0421	0.0552	0	0.038	0.1033	0	0.1001	0.0244	0	0	0.0418	0	0.0799	0	0.0622	0	0	0.0282	0	0.0698	0.0685	0	0
AC007991.2	0	0	0	0.1242	0.1577	0	0	0	0	0	0	0.2113	0	0	0	0	0.3027	0	0.2983	0	0	0	0	0	0	0	0.5257	0	0	0	0	0	0	0.4573	2.2353	1.3511	0.2609	0	3.2451	0.1503	0.3887	0.2135	0.9651	0	0	0.2178	1.0688	0.6247	0
AC007991.4	0	0	0	0.0209	0.0532	0	0	0	0	0	0	0	0	0	0	0	0	0	0.0251	0	0	0.027	0	0	0	0	0.3102	0	0	0	0	0	0.0264	0	0.0343	0.0456	0	0.0337	0.0842	0	0.0983	0.072	0.0542	0	0	0.0735	0.2162	0.1843	0
AC007998.4	0.0149	0.0368	0.0066	0	0.0191	0	0	0	0	0	0	0	0.0207	0.0217	0	0	0.0183	0.0066	0.006	0.0064	0	0	0.0132	0	0.0066	0.0086	0	0.0208	0	0.0287	0	0.0086	0.0063	0.0123	0.0164	0.0109	0.021	0.0483	0.0201	0.0121	0	0	0.013	0	0.011	0.0088	0.0172	0.0126	0.0172
AC008011.2	0	0.0196	0	0.016	0	0	0.028	0.0277	0	0	0	0	0	0	0	0	0.0585	0.0633	0	0	0	0	0	0.1778	0	0	0.0677	0.0222	0	0	0.0415	0.4952	0.1812	0.0393	0.314	0	0.4703	0.4115	0.0643	1.0256	2.1024	0.4399	0.1657	0.068	0.5264	0.505	0.2753	0.181	0.523
AC008055.2	0	0	0	0	0	0.0211	0	0	0.0241	0	0	0.0093	0	0	0	0.0073	0	0	0	0	0.0061	0.0141	0	0	0	0	0	0	0	0.0209	0	0	0	0	0	0.0119	0.0057	0	0	0	0.1024	0.0094	0	0	0	0	0	0	0
AC008063.1	0	0.0269	0.0144	0	0.0418	0	0	0.019	0.0484	0	0.0188	0.0373	0	0	0	0	0	0.0434	0	0.056	0	0.0283	0.0145	0.0152	0	0	0	0.0152	0.0143	0.021	0	0	0.1104	0.0135	0	0	0	0	0.0661	0.4114	0.0858	0.0754	0.0284	0	0.0481	0.0385	0	0.2069	0
AC008083.2	0.1141	0	0.0502	0	0	0	0.067	0.0663	0	0.0269	0	0.065	0	0.1107	0.3236	0	0.0931	0	0.0459	0	0.0426	0.0494	0.0252	0.0531	0	0	0.0404	0.106	0.0747	0	0.0496	0.0657	0.2165	0.0235	0.3752	0	0.4214	0.6145	0.192	0.5548	0.4784	0.2956	0.5444	0.1623	1.048	0.6367	0.5591	0.2403	0
AC008083.4	0	0.035	0	0.0285	0	0	0	0.0989	0	0	0	0	0	0	0	0	0.0348	0	0	0.0364	0	0.0369	0	0	0	0	0.0604	0	0	0	0	0	0	0	0	0	0	0	0.1147	0	0.0446	0.049	0	0	0.0626	0	0.0491	0.0359	0
AC008124.1	0.5051	0.7718	0.6146	1.1286	0.9241	1.5362	0.8014	2.282	1.7326	1.3156	0.6829	2.104	1.034	0.8351	0.985	1.2815	0.5029	1.7333	0.8035	1.2546	1.2969	1.6213	0.8567	0.8885	0.6698	1.927	0.7301	1.08	0.6533	2.3937	1.163	0.4747	0.508	0.5561	1.1205	0.7733	0.2871	1.2624	0.5286	0.712	1.3487	0.4498	0.3373	0.5992	0.4427	0.8426	0.4191	0.2243	1.1359
AC008147.1	0	0	0	0	0	0.0755	0.1367	0.0676	0	0.0548	0	0	0	0	0	0.0518	0	0	0	0	0	0.0504	0	0	0	0.0671	0	0	0	0	0	0.067	0	0	0.1276	0	0	0.0627	0	0	0.061	0	0	0	0	0.0684	0	0.049	0.1342
AC008147.2	0.004	0.0066	0.0106	0.0107	0.0171	0.0052	0.0236	0.028	0.0435	0.0113	0.0046	0.0457	0.0279	0.0039	0.0076	0.025	0.0459	0.0213	0.0258	0.0069	0.012	0.0278	0.0036	0.0149	0.0679	0.0046	0.0114	0.0261	0.0035	0.0257	0.007	0.0647	0.0778	0.0462	0.0572	0.0175	0.0988	0.0303	0.0054	0.1724	0.2818	0.0092	0.0139	0.0038	0.0531	0.2216	0.074	0.1082	0.0324
AC008278.1	0	0	0	0	0.0283	0.0864	0	0	0	0	0	0	0	0	0	0	0	0.0294	0	0	0	0	0	0	0.0593	0	0.0472	0	0.0291	0	0	0.0384	0.0842	0	0.0365	0	0.0937	0.9325	0	0.1619	0	0.1533	0.2311	0.0316	0.9297	0	0	0.1122	0.1151
AC008406.3	0.2201	0.4979	0.0364	0.9495	0.2576	0.1786	1.0347	1.1988	0.0407	0.1166	0.4267	0.1255	0.7839	0.574	0.1562	0.2207	0.6404	0.5712	0.4539	0.6001	0.0925	0.2382	0.4873	0.5766	0.38	0.1269	0.0585	0.9208	0.3124	0.2646	0.5626	0.0476	0.0348	0.8375	0.3319	0.0602	0.0484	0.1779	0.0371	0.0558	0.1731	0.0475	0	0.1958	0.0202	0.0162	0.1428	0.0464	0.4284
AC008434.1	0	0	0	0.0461	0	0	0.0405	0.12	0	0	0.0396	0	0.0478	0	0	0.0307	0.0281	0	0	0	0.0257	0	0	0.0321	0	0	0	0.032	0	0	0.0599	0.0397	0.0581	0.0283	0	0	0	0	0.0928	0	0	0	0.1195	0.0327	0.0506	0.1619	0	0.1161	0.1588
AC008443.2	0	0	0	0.0692	0	0	0	0.16	0	0	0	0	0.0478	0	0	0.0307	0	0	0	0	0.0257	0.0298	0	0	0	0	0	0	0	0	0	0	0.1162	0	0	0	0	0.1113	0	0.8096	0.686	0.0793	0	0	0.405	0	0	0.029	0.1191
AC008443.3	0	0.0682	0.2922	0.3055	0.1764	0.1076	0.4384	5.2499	0.0409	0.039	0.2381	0.7561	0.5761	0.2011	0	0.0739	0.237	1.1718	0.3002	0.4964	0.1238	0.0359	0.1101	0.1544	0.0739	1.2909	0.3527	0.1156	0.1086	0.6909	0.1082	0	0.1049	0.1364	0.0455	0.0604	0.0875	0.3574	0.1675	0.1681	0.2608	0.382	0.072	0.0393	0.1828	0	0.1434	0.1397	3.2031
AC008459.1	0	0	0	0.0183	0	0.0533	0	0.0424	0.0315	0.0086	0	0.052	0	0	0.0345	0	0	0	0	0.0117	0.0272	0.3001	0.0162	0	0	0	0.0259	0.0466	0	0.0058	0.0556	0	0	0	0	0	0	0	0	0	0	0	0	0	0	0.0054	0	0.0038	0
AC008462.1	0	0.0228	0.0489	0	0	0.0721	0	0.1935	0	0.0261	0	0.1266	0	0	0	0	0.0227	0.1471	0.0447	0.0475	0	0.024	0.0246	0.0259	0.0247	0	0	0.0516	0.0242	0.1424	0.0242	0.032	0.0702	0	0	0	0.0391	0	0	0.0225	0.0291	0.032	0	0	0	0.0653	0	0.0468	0.096
AC008474.1	0	0	0	0.0884	0	0	0	0.1533	0	0	0.0758	0.1128	0	0.032	0	0	0	0.4663	0.0265	0.1693	0	0	0.0584	0.0307	0	0.1141	0	0.1227	0	0.2115	0.0287	0	0	0	0	0	0	0	0.0444	0	0	0	0	0	0	0	0	0	0
AC008496.3	0	0.0077	0	0.0062	0	0.0484	0	0.0054	0.0735	0.0395	0.0054	0.0478	0.0065	0	0	0.0166	0	0.0247	0.1388	0.0159	0	0.0525	0	0.0304	0	0.0215	0.0264	0	0	0.0359	0.0041	0.0054	0.0039	0	0	0.0204	0	0.01	0	0	0.0098	0.0054	0	0.0044	0	0.0274	0.0054	0	0
AC008517.1	0	0	0	0	0	0	0.0152	0	0	0	0	0	0	0.0878	0	0	0	0	0.1353	0.0111	0.0579	0	0	0	0	0	0.0183	0	0	0	0	0.0298	0	0	0.241	0	0	0	0	0	0.2576	0	0.0224	0	0.019	0	0	0.0109	3.8769
AC008554.1	0	0	0	0	0.0074	0.0113	0	0	0.0086	0	0	0	0	0	0	0	0	0.0077	0	0	0.0065	0.0075	0	0	0	0	0	0.0162	0	0	0	0	0	0	0	0	0	0	0	0.4664	0.1736	0	0	0	0	0	0	0	0
AC008592.4	0	0.0568	0.609	0.0463	0.4999	7.8072	0	0	7.2538	1.2043	0.0397	0.1576	0	0	0	0.4929	0	0.0916	0.8064	0.4434	3.4061	1.6155	0.0612	0.0322	0.1539	0.558	0.196	0.0964	0.0302	0.2658	0	0.0398	0.1166	0	0.1895	0.0504	0	0.4096	0	0.028	0.1812	0	0	0.0656	0	0.0406	0.0797	0.0291	0.0797
AC008629.1	0	0.003	0.0064	0.0195	0.0093	0.0284	0.0043	0.0508	0.0216	0.0103	0.0126	0.0166	0.0051	0.0071	0.0414	0.0162	0.003	0.0161	0.0499	0.0062	0.0191	0.041	0.0032	0.0136	0.0065	0.0168	0.0103	0.0034	0.0064	0.0093	0.0032	0.0126	0	0	0.004	0	0.0077	0	0.0098	0.0148	0.0115	0.0084	0	0	0	0	0.0084	0.0061	0
AC008659.1	0	0	0	0.0174	0	0	0	0	0	0	0	0	0	0	0	0	0	0	0	0	0.0194	0	0.0115	0	0	0	0	0	0	0	0	0	0	0.0107	0	0	0	0.0419	0.0524	0	0	0.0299	0	0.0123	0	0.061	0	0	0
AC008663.1	0.1662	0.1025	2.1965	0	0.0354	0.0539	2.734	0	0.3275	0	0	0	0.1732	0.2822	0	0.037	0.2036	0.1101	0.0334	0.0711	0	0	0.0368	0.1161	0.148	0	0.2357	0	0.0726	0	0.1807	2.5857	0.3855	0.1367	3.4166	0.1817	0.3509	0.3582	0.056	0.4716	0.2178	0.0479	0	0.3548	0.733	0.0488	0	0.1401	2.6352
AC008676.1	0	0	0.016	0.0122	0.0387	0	0	0.0106	0.0179	0.0086	0.0209	0.0104	0	0	0	0.0081	0.0074	0	0	0.0078	0	0.0158	0.0081	0	0.0081	0.0315	0.0387	0	0	0	0	0.0734	0.0153	0.0075	0.01	0.0265	0.0192	0.0098	0.0245	0	0.0572	0	0	0.0173	0	0.0428	0.063	0.0077	0.0105
AC008687.2	0	0	0.032	0	0	0	0	0.1689	0	0	0	0.0414	0.0505	0	0	0	0.0297	0	0.0293	0.0311	0	0.0315	0.0322	0	0	0.0839	0	0	0	0	0	0.1676	0	0	0.2392	0.212	0.1023	0.1959	0	0.0884	0.2668	0.1256	0	0.069	0	0.2136	0	0.0306	0.1258
AC008687.3	0	0.052	0.0279	0	0	0.1231	0.0371	0.2938	0	0	0.0726	0.1441	0.0879	0	0.1196	0	0	0	0.0254	0	0	0.0547	0.084	0	0.0845	0	0.1345	0	0	0	0.0275	0.2915	0.16	0.026	0.104	0.1844	0.0445	0.3066	0.0426	0.0256	0.2983	0.0364	0	0.06	0.1859	0.0743	0.0365	0.0266	0.0729
AC008703.1	0	0	0	0	0.0137	0.0209	0	0	0	0.1213	0	0.0734	0	0	0	0.3014	0	0.0284	0.0518	0.0413	0.012	0.1533	0	0	0	0	0	0	0	0	0	0.0186	0.0136	0	0	0	0	0	0	0	0	0	0	0	0	0	0	0	0.0186
AC008708.1	0.0399	0	0.1054	0	0.1018	0.2071	0	0.0927	0.0786	0.0751	0	0.0455	0	0	0	0	0	0	0.0321	0	0	0.069	0	0	0	0	0.0566	0.0741	0	0	0	0	0	0	0.0437	0	0.0561	0.043	0.2686	0	0.3346	0.0919	0	0.1892	0	0.0938	0	0.0336	0
AC008734.1	0	0	0	0.0236	0	0	0	0	0	0.0332	0	0	0.0489	0	0.1332	0	0	0	0.1416	0.0301	0.0263	0	0	0	0	0	0	0.0654	0	0	0	0	0	0.029	0.0772	0	0.0248	0	0	0.0571	0.1477	0.0405	0	0.0668	0.1035	0.0414	0	0	0.0812
AC008735.2	0.0337	0.1109	0.2672	0.4064	0.3441	0.175	0.5148	1.1353	0.2988	0.1587	0.3484	0.2689	1.1238	0.0654	0.4462	0.1502	0.5228	0.2381	0.244	0.0865	0.0755	0.2042	0.179	0.3766	0.4203	0.0389	0.1434	1.5661	0.0883	0.1296	0.2345	0.5825	0.199	0.3603	1.2562	0.5896	1.2805	1.162	0.1362	0.601	2.0847	0.2717	0.117	0.2878	0.9413	1.3466	1.749	0.1988	3.3419
AC008735.3	0	0	0.0333	0	0	0	0	0	0	0	0	0	0	0	0	0	0.0309	0	0	0	0	0	0	0	0	0	0	0	0.033	0	0	0	0	0	0	0	0.0532	0	0	0	0	0	0	0.0359	0	0	0	0.0637	0.0436
AC008738.2	0.1404	0.077	0	0.0941	0.1194	0.1823	0.2749	0.1631	0.2305	0.0881	0.1613	0.1067	0.13	0	0.0885	0.0417	0.0382	0.124	0.1506	0.08	0	0.1215	0.0414	0.0436	0	0.3238	0.1327	0.1305	0.0817	0.24	0.0407	0	0	0	0.1539	0	0	0.1513	0.063	0	0	0	0	0.0888	0	0	0	0	0.2698
AC008742.1	0	0	0	0	0.0138	0	0	0.0188	0	0	0	0.0369	0	0	0.0306	0	0.0265	0.0143	0	0	0	0	0	0	0	0	0.023	0	0	0	0	0	0.0137	0	0	0	0.0114	0	0	0.0394	0.1359	0	0	0	0	0.019	0	0	0
AC008750.1	0	0	0	0.103	0.0327	0	0	0	0.0379	0.0362	0	0	0	0.0373	0	0	0.0314	0.0339	0.0618	0	0	0.0333	0.034	0	0	0	0	0	0	0	0	0	0.0324	0	0.0421	0.1681	0.027	0.0414	0.1553	0.0312	0.0806	0.0443	0.2001	0	0.113	0	0	0.1295	0.0886
AC008764.8	0.0278	0.0286	0.092	0.0373	0.0947	0.0813	0.0409	0.1536	0.0548	0.0655	0.0559	0.0317	0.0483	0	0.0263	0.0434	0.0227	0.0246	0.056	0.0536	0.0571	0.0542	0.0246	0.0259	0.0372	0.0401	0.0099	0.0517	0.0061	0.0535	0.0242	0.2005	0.0587	0.0458	0.1602	0.142	0.0392	0.2324	0.0843	0.1354	0.3283	0.1523	0.0121	0.0924	0.1432	0.1308	0.1766	0.0469	0.8024
AC008766.1	0	0	0	0	0	0	0	0	0	0	0	0	0	0	0	0	0	0	0.0074	0.0079	0	0	0	0	0	0	0.013	0	0	0	0	0.0318	0	0	0.0202	0	0.0129	0.0099	0	0.0447	0	0.0318	0	0	0	0.0108	0	0.031	0
AC008780.1	0	0	0.0382	0	0.0123	0	0	0	0.0285	0	0	0	0	0	0	0.0129	0	0.0255	0	0	0	0.0125	0	0.0269	0	0	0	0	0.0252	0	0	0.0167	0	0	0	0	0.0203	0	0	0.0234	0.0606	0.0166	0.0502	0	0	0.0679	0	0.0487	0
AC008786.1	0	0	0	0	0	0	0	0	0	0.0451	0	0.0273	0	0	0	0	0.0196	0	0	0	0.0537	0.0207	0	0	0	0	0	0	0	0	0	0	0.0808	0	0.0263	0.1397	0	0	0	0.0194	0.0754	0	0	0	0.0705	0.0845	0	0.0404	0
AC008798.2	0	0.0066	0.0142	0	0	0	0	0	0	0	0	0	0.0112	0.0078	0	0	0	0	0	0	0	0	0.0071	0	0.0143	0	0	0	0	0	0	0	0	0	0.0529	0.0235	0	0.1734	0	0.0979	0.135	0.0278	0	0	0.0118	0.0189	0.0093	0	0
AC008875.1	0.0466	0.0767	0.0205	0.0625	0.0198	0	0.0822	0.2166	0.0459	0.0439	0.0268	0.186	0.0324	0.0226	0	0	0.019	0.0412	0.0375	0	0.0174	0	0	0.0651	0.0208	0.0538	0.0331	0.0433	0.0407	0.0598	0.0406	0.1075	0.0786	0.0575	0.1789	0.5098	0.082	0.0502	0.0628	0.1512	0.5133	0.2685	0	0.0221	0.1028	0.0548	0.0807	0.1179	0.3763
AC008875.3	0.2456	1.1839	0.6416	0.3631	1.0411	0.3078	0.9055	0.2164	0.5674	0.2991	0.5058	0.7625	0.6766	0.456	0.8169	0.951	0.3976	0.5834	0.729	0.5468	0.2529	0.6524	0.2212	2.8747	1.8443	0.4541	1.453	0.4054	1.8119	0.6514	0.5157	0.8295	3.6178	0.8184	3.231	1.5432	4.7791	1.3094	3.2618	1.5653	5.6604	11.8507	9.0838	3.2986	5.5399	1.9358	1.3576	7.218	0.6884
AC008883.2	0	0	0	0	0	0	0	0	0	0	0	0	0	0	0	0	0	0	0	0	0	0	0	0	0	0	0	0	0	0	0	0	0	0	0.0501	0	0	0	0	0	0.1915	0	0	0	0	0	0	0.0385	0
AC008883.3	0	0.0259	0.0485	0.0264	0.0335	0	0.0462	0.0274	0.0155	0.0296	0.0271	0.009	0.0219	0.0153	0	0	0	0	0.038	0.0202	0.0059	0.0068	0.0488	0.022	0.0421	0	0	0	0.055	0.0101	0.0274	0.0635	0.0332	0.0129	0.0863	0.0574	0.1108	0.0594	0.0742	0.1276	0.132	0.0635	0.0137	0.0896	0.162	0.1573	0.0182	0.1592	0.0454
AC008915.1	0.0226	0	0	0	0.0192	0	0	0.0262	0	0.0638	0	0	0	0	0	0	0	0	0.0363	0	0	0.0391	0	0	0	0	0.032	0.021	0	0	0	0	0	0	0	0	0.0477	0.0243	0.0913	0	0.0474	0	0.0392	0	0.0664	0.0265	0	0	0.0781
AC008945.2	0.0217	0.0774	0.0128	0.0097	0.0924	0	0	0.0252	0	0.0068	0.0083	0.0165	0	0.014	0.0548	0.0129	0.0059	0.0064	0.0408	0.0062	0	0.0564	0.0128	0.2427	0.0387	0	0.0308	0.0538	0.0126	0.0464	0.0189	0	0.0183	0.006	0.119	0.0106	0.0407	0.0156	0.0097	0.0645	0.0304	0.1334	0.0251	0.0275	0.0851	0.034	0.0167	0.1159	0.0501
AC008964.1	0	0	0	0.0281	0.0119	0	0.0493	0	0.0275	0.0263	0	0.0956	0	0	0	0	0	0.0123	0.0112	0	0.0104	0.0242	0.0124	0.026	0.0498	0.0161	0.0198	0.013	0.0366	0	0.0486	0	0.0236	0.069	0	0.163	0.0492	0	0.0941	0.2605	0.044	0.853	0.194	0.0265	0.0411	0.0328	0.1289	0.0118	0
AC009019.1	0	0	0.0236	0.009	0.0114	0	0	0.0311	0.0132	0.0126	0.0154	0.0305	0.0372	0	0	0.0239	0.0109	0	0.0108	0.0229	0.01	0.0348	0.0356	0.0125	0	0	0	0.0249	0	0.0172	0	0.0463	0.0226	0.011	0.0441	0	0.0283	0.0144	0.018	0	0.0562	0.0463	0	0	0.0591	0.0472	0.0618	0	0.0155
AC009041.3	0.0889	0.0975	0.4699	0.1191	0.2521	0.3078	0.383	0.4475	0.292	0.1395	0.1021	0.1351	0.3706	0.0575	0.1682	0.1321	0.2903	0.2356	0.5484	0.3548	0.0664	0.1795	0.2099	0.0828	0.2112	0.0342	0.1681	0.1928	0.0776	0.114	0.0773	0.2049	0.3249	0.9262	0.6498	0.216	0.3336	0.1916	0.3592	0.3844	0.6214	0.4437	0.1029	0.5061	0.3921	0.5224	0.6835	0.2497	1.8451
AC009053.3	0.0117	0.0575	0.0924	0.1132	0.0496	0.0757	0.1164	0.0609	0.0287	0.0713	0.1004	0.0598	0.0648	0.0113	0.1213	0.0208	0.0571	0.0515	0.0469	0.0498	0.0435	0.0757	0.0671	0.038	0.0727	0.0067	0.0331	0.0867	0.0407	0.0448	0.0507	0.1209	0.4621	0.0623	0.1533	0.1274	0.1312	0.157	0.0863	0.1748	0.3116	0.4363	0.1012	0.1106	0.3084	0.1096	0.0874	0.0835	1.801
AC009060.1	0	0	0	0.0037	0	0	0	0	0	0	0	0	0	0	0	0	0	0	0	0	0	0	0	0	0	0	0	0	0.0048	0	0	0.0064	0	0	0	0.008	0	0	0	0.0045	0.0174	0	0.0096	0	0	0	0.0064	0	0.0445
AC009093.1	0.0079	0.0293	0.0489	0.0053	0.0607	0.0874	0	0.0092	0.0117	0.0895	0	0.1897	0.0055	0.0038	0.0075	0.0989	0	0.007	0.0159	0.0203	0.1183	0.216	0	0.0074	0	0.032	0.0786	0.0184	0.0035	0.0152	0.0103	0.0594	0.1938	0.0717	0.0478	0.104	0.1561	0.0256	0.0534	0.1574	0.4071	0.0776	0.0619	0.2105	0.1398	0.6658	0.0868	0.0701	0.1645
AC009093.10	0.0131	0.0108	0	0.0176	0	0	0	0	0.0129	0	0	0.0149	0.0182	0	0	0	0.0321	0.0232	0.0105	0	0	0.034	0	0.0366	0	0.0151	0.0186	0	0	0	0	0	0.0885	0.0108	0	0	0	0	0	0.0319	0.0275	0	0	0	0	0.0154	0.0302	0	0.0454
AC009093.2	0	0.0187	0.0201	0.0153	0.0129	0.0197	0	0.0088	0.015	0.0215	0.0087	0.1039	0.0106	0.0074	0.115	0.0339	0.0062	0	0.0122	0.013	0.0284	0.0855	0	0.0071	0.0135	0	0.0647	0.0071	0.0133	0.0097	0.0198	0.0088	0.1474	0.1	0.0833	0.0775	0.0588	0.0901	0.1126	0.0616	0.2948	0.0788	0.0923	0.1442	0.1787	0.6162	0.1315	0.0192	0.0613
AC009093.4	0	0.0277	0	0.0226	0.0573	0	0.0396	0.0783	0	0.0952	0	0.0768	0	0	0	0	0	0	0.0271	0	0.0755	0.2917	0	0	0	0.0777	0	0	0	0.0432	0	0.0388	0.199	0.0277	0.0369	0.0983	0.0237	0.0363	0	0.0546	0.318	0	0	0.064	0.0495	0.1188	0.1166	0.0284	0.0389
AC009097.2	0	0	0	0	0	0	0	0	0.0801	0.0383	0	0.0927	0	0	0.3845	0.0725	0.0332	0	0	0	0.0304	0.0352	0	0.0379	0	0	0.0577	0	0	0	0.0354	0.0469	0	0	0	0	0.0286	0.3505	0.0548	0.0659	0.0853	0.0937	0	0	0.2988	0.0478	0	0.0343	0.4688
AC009108.3	0.0215	0.0044	0	0.0216	0.0092	0.0768	0.0253	0.2312	0.0265	0.0304	0.0988	0.049	0.0149	0.0104	0.0305	0.0288	0.0088	0.0523	0.0043	0.0184	0.004	0.0745	0.0048	0.025	0.0144	0.2047	0.0458	0.065	0.0047	0.0689	0	0.0062	0	0	0.0177	0.047	0.0076	0.1507	0.0145	0.0087	0.0056	0.0186	0.0187	0.0153	0.0237	0.0759	0.0062	0.0045	0.0744
AC009118.1	0	0	0	0	0	0	0	0	0	0	0	0	0	0	0	0	0	0	0	0	0	0	0	0	0	0	0	0	0	0	0.044	0.0583	0	0	0.2217	0	0.0356	0.1634	0	0	0	0	0	0	0.1486	0	0	0	0.9909
AC009119.1	0.0751	0.3552	0.0232	0.1258	0.1694	0.1122	0.1765	0.0742	0.037	0.1026	0.0863	0.107	0.5428	0.2369	0.7176	0.1707	0.2822	0.2389	0.7737	0.0739	0.0393	0.1203	0.3093	0.2099	0.1271	0.039	0.0586	0.3806	0.2231	0.0337	0.0392	0.013	0.0317	0.0278	0.3583	0.2191	0.0211	0.0364	0.0911	0.0335	0.1182	0.0865	0.1239	0.1069	0.0552	0.1015	0.0693	0.057	0.1343
AC009121.2	0	0.0142	0.0456	0.0231	0.0147	0.0224	0	0.1003	0.068	0	0	0.0197	0	0	0	0.0308	0	0.0152	0.0556	0	0	0.0149	0	0.0322	0	0	0	0.0481	0.0151	0	0.0601	0.0796	0.1602	0.1562	0.1325	0	0.2065	0.1674	0.1395	0.014	0.1991	0.0597	0	0	0.1269	0.1826	0.0996	0.0582	0.8362
AC009121.3	0	0	0	0.0558	0.0142	0.0216	0	0.0194	0.0493	0	0.0383	0.019	0.0463	0.0323	0	0.0297	0	0	0.1341	0.0285	0.0124	0	0.0295	0.0776	0.104	0	0.0709	0	0.0291	0.0214	0.0435	0.0192	0.0141	0.096	0.0183	0.0243	0.0704	0.0898	0.0449	0.027	0.035	0.0576	0.0868	0	0	0.1176	0.0385	0.0562	0.1922
AC009133.1	0.0187	0.0423	0.0454	0.0439	0.0797	0.0486	0.044	0.0653	0.0507	0.1102	0.0753	0.0747	0.0976	0.0409	0.0885	0.1168	0.0535	0.0413	0.354	0.028	0.0105	0.1094	0.0456	0.1133	0.0959	0.0108	0.1128	0.0696	0.0204	0.03	0.0244	0.1025	0.0276	0.0192	0.1796	0.2457	0.1252	0.2623	0.2585	0.0493	0.211	0.3936	0.065	0.0666	0.1583	0.165	0.1727	0.1499	0.6315
AC009148.1	0	0	0.0186	0.0235	0.0239	0.0365	0.0082	0.0816	0	0.0198	0	0.024	0.0195	0.0068	0.2656	0.0125	0.0115	0	0	0.036	0.0157	0.0061	0	0.0196	0.025	0.0081	0.0398	0.0131	0	0	0.0244	0.0081	0.0296	0.0173	0.0616	0.1842	0.0247	0.1588	0.1229	0.0057	0.0883	0.1213	0.0487	0.0266	0.0619	0.0248	0.0324	0.0177	0.4452
AC009152.3	0.016	0.0131	0	0.0214	0.0136	0	0	0	0.0786	0	0.0183	0.0727	0.0443	0	0.0302	0.0142	0.013	0	0	0.0136	0	0.0552	0.0141	0.0297	0	0	0	0.089	0.0279	0.0205	0	0	0.0135	0	0	0	0	0	0	0.0259	0.0335	0	0	0	0.0235	0	0	0.0134	0
AC009152.6	0	0	0	0	0	0.0611	0	0.0273	0.0232	0.0222	0	0.0134	0.0163	0.0114	0	0.0105	0.0288	0.0104	0.0095	0.0101	0.0263	0.0305	0.0208	0.0219	0.0105	0	0.0667	0.0547	0	0.0302	0	0	0	0.0194	0	0	0	0	0.0158	0.0191	0.0247	0	0	0	0	0	0	0	0
AC009154.1	0	0	0	0	0.0317	0	0	0	0	0	0	0	0	0	0	0	0	0.0329	0	0.0318	0	0.0322	0	0	0	0.0429	0	0	0	0	0	0	0.3139	0	0	0	0	0.7619	0	0	0.039	0.0857	0	0	0	0.2624	0	0	0
AC009226.1	0.0147	0	0.0389	0.0197	0.0376	0.0382	0	0.0684	0	0.0832	0	0.0503	0.0205	0.0143	0	0.0131	0.024	0.013	0.1303	0.0126	0.011	0.0255	0	0.0274	0.0525	0	0	0.0547	0	0.0189	0.0256	0.0679	0.0621	0.0363	0.0807	0.0429	0.0622	0.0317	0.1586	0.1194	0.247	0.1018	0.0256	0.0279	0.2165	0.3807	0.1019	0.1737	0.034
AC009227.1	0	0	0.0071	0	0	0.0104	0	0.0093	0.0158	0.1131	0	0.0091	0	0	0	0.0642	0	0.0071	0	0.0137	0.1076	0.0069	0	0.0075	0.0071	0.0277	0.0454	0	0	0	0.007	0.0092	0.0473	0	0.0088	0	0.0056	0	0	0.0065	0	0	0	0.0076	0.0118	0.0188	0.0092	0.0067	0
AC009236.1	0.0298	0	0	0.03	0.5328	0.542	0	0.0693	0.0735	0.4914	0	0.7138	0	0	0.0564	0.412	0	0.3951	0.108	0.1658	0.3451	0.7227	0	0.2222	0	0.1547	0.2114	0.0554	0.026	0.5161	0	0	0.1509	0.0491	0.0981	0.0217	0.0315	0	0.0201	0.0242	0.0469	0	0	0.0283	0	0.1928	0.0172	0.0754	0.0172
AC009244.1	0	0	0.0206	0.0209	0.0266	0.1621	0	0.0453	0.1614	0.7642	0	0.0267	0.0217	0	0	0.5633	0	0	0.0628	0.0467	1.101	0.2364	0.0276	0.0509	0	0.117	0.0332	0.0508	0.0136	0.03	0.0068	0.009	0	0.0257	0.0257	0	0.022	0.0084	0	0.0127	0.0818	0	0.0135	0.0148	0.0229	0.0183	0.045	0	0.009
AC009262.1	0.018	0	0.1188	0	0.0535	0.0117	0	0.0104	0.0089	0	0	0	0	0	0.085	0	0	0	0.0868	0	0.0268	0	0	0.0084	0.064	0	0.0382	0	0.0785	0	0.0469	0.3003	0.3941	0.0887	0.0394	0.2489	0.0696	0.639	0.0363	0.6775	0.1131	0.8797	0.9202	0.2473	0.2246	0	0.0207	0.053	1.7096
AC009264.1	0.0219	0.0022	0	0.0037	0.014	0	0.0064	0.0064	0.0027	0.0026	0.0126	0	0	0.0292	0.0052	0	0.0022	0.0145	0.0044	0	0	0	0.0242	0	0.0024	0	0.0039	0	0.0096	0	0.0119	0.0095	0.1592	0	0.003	0	0.0038	0.663	0	0.0044	0.0086	0	0.0997	0.0052	0.1729	0	0.0032	0	0.0915
AC009268.3	0	0	0	0	0	0	0	0.026	0	0	0	0	0	0	0	0.0199	0	0	0	0.0383	0	0	0	0	0	0	0	0	0	0	0	0.0516	0.0377	0	0.0736	0	0.0472	0.0241	0	0.0181	0.1408	0.0773	0	0	0	0	0	0	0
AC009271.1	0.0161	0.0088	0.8333	0.1368	0.4527	0.1256	0.543	0.1436	0.1218	0	0.0679	0.0674	0.1045	0.4119	0.1017	0.0096	0.136	0.1424	0.8734	0.1195	0.0481	0.0326	0.1047	0.1752	0.1963	0.0186	0.0838	0.0799	0.1877	0.062	0.1029	0.0186	0.6844	0.1812	0.4419	0.6503	0.0076	1.0307	0.0072	0.0871	0.3493	0.3528	0.4011	0.566	1.027	0.5747	0	0	1.6855
AC009271.2	0	0.0071	0.0303	0.0115	0.0293	0	0.0606	0.04	0.0085	0	0	0	0	0.025	0.0325	0	0.0211	0	0.0554	0.0368	0.0128	0.0074	0.0076	0.024	0.0306	0	0	0.04	0	0	0	0	0.1741	0.0071	0.066	0.3511	0	0.0927	0	0.0209	0.0451	0	0.0896	0.0408	0.215	0.091	0	0	0.4265
AC009275.1	0.0073	0.0329	0.0385	0.0195	0.0155	0.0094	0.0085	0.0761	0.0574	0.0274	0.0042	0.1161	0.0101	0.0141	0.2133	0.0648	0.0089	0.0129	0.0322	0.0062	0.0054	0.0535	0.0386	0.0237	0.0292	0.0168	0.031	0.0068	0.0254	0	0.0601	0	0.1534	0.1735	0.1077	0.0477	0.0512	0.0784	0.1127	0.6341	0.1716	0.2807	0.0253	0.0725	0.1337	0.0941	0.0042	0.1104	0
AC009292.1	0.0095	0.0078	0	0	0	0	0	0	0.0563	0	0	0	0	0	0.036	0	0	0.0168	0.0077	0.0081	0	0.0082	0.0084	0	0	0	0	0	0.0083	0	0	0	0.0241	0	0.0104	0	0	0	0.0128	0	0.02	0.011	0	0.009	0	0.0336	0	0	0.0329
AC009315.1	0.0213	0.0175	0.2115	0.0071	0.2542	0.0485	0.0063	0.0806	0	0	0.0245	0.0669	0	0.0311	0.0505	0	0.0305	0.0141	0.0343	0.0411	0.008	0.0924	0.0425	0.0745	0.0048	0.0492	0	0.0992	0.0839	0.0342	0.0325	0.2459	0.0045	0	0	0.3733	0.1952	0	0.0144	0.519	0.0615	0.2949	0	0.0506	0.3137	0	0.0062	0.0539	0.529
AC009336.1	0	0.03	0	0	0.0104	0	0.0143	0.0141	0.012	0	0	0	0	0.0118	0	0	0	0.0108	0.0098	0	0	0	0.0108	0	0	0	0.0518	0.0113	0	0	0	0	0.0103	0.0701	0.0133	0	0	0	0	0.0395	0.0511	0.0701	0.0211	0.0231	0	0.0715	0.0421	0	0.393
AC009403.2	0.004	0.0049	0.0421	0.0013	0.0068	0.0155	0	0.0185	0.0196	0	0	0.0023	0.0055	0.0058	0.0113	0	0.0049	0.0035	0.0016	0.0051	0	0.0017	0.0018	0	0.0124	0.0023	0.0085	0.0018	0	0.0026	0.0035	0.0183	0.0671	0.0344	0.0153	0.0638	0.007	0.0193	0.0723	0.0339	0.0438	0.0069	0	0.0132	0.0088	0.0655	0	0.0017	0.039
AC009410.1	0	0	0	0	0	0	0	0	0	0	0	0	0	0	0	0	0	0	0	0	0	0	0	0	0	0	0	0	0	0	0	0	0	0	0	0	0.0586	0.0299	0	0.09	0.0873	0	0	0	0	0	0	0	0
AC009506.1	0.3543	0.7388	0.3679	0.5511	0.9367	1.9714	0.565	1.3525	1.1222	1.7518	0.596	2.0915	0.7385	1.3136	1.6756	1.1843	0.2893	1.0506	0.9469	1.0606	2.258	1.6759	0.5826	1.096	0.7101	1.5468	0.4845	0.6234	0.6631	1.8655	0.8257	0.1604	0.491	0.4996	0.2913	0.3874	0.2849	0.7227	0.3749	0.6566	0.6634	0.4518	0.2636	0.4563	0.9301	0.4164	0.1459	0.3199	1.1673
AC009560.1	0.2178	0.4299	0.1151	0.3794	0.2594	0.2262	0.0512	0.2024	0.5151	0.2461	0.05	0.1986	0.1816	0.2113	0.824	0.233	0.249	0.2693	0.1752	0.2608	0.2277	0.0377	0.1543	0.1623	0.194	0.1507	0.3089	0.2024	0.1141	0.2234	0.379	0	0	0	0.0955	0	0.0613	0.1408	0.2347	0.2119	0.0457	0.0502	0	0.0827	0.064	0	0	0	0.1507
AC009570.2	0	0.0191	0.1023	0.0156	0.0198	0	0	0.027	0	0.0437	0	1.6943	0	0	0	1.0971	0	0	0.1308	0.2979	0.3641	0.6634	0	0	0	0.0804	0.0329	0.0648	0.0203	0	0.0202	0	0	0.0955	0.0255	0	0.0163	0	0	0	0	0.0268	0	0.022	0.0341	0.1092	0.0804	0	0.0803
AC009630.2	0	0	0	0	0	0	0	0	0	0.0299	0	0	0	0	0	0	0	0.014	0	0.0136	0	0	0	0	0	0	0	0.0148	0	0	0	0	0	0.0131	0.0872	0.0232	0	0	0	0.0258	0.0667	0.0366	0	0	0	0	0	0.0134	0.11
AC009630.4	0	0.0877	0.0104	0.0079	0	0.0154	0.0279	0	0	0	0	0.5539	0.0165	0	0	0.0317	0.0194	0.0419	0.0286	0	0	0.0103	0	0.011	0	0	0.084	0	0.0104	0.0152	0.0103	0.0137	0.01	0.0195	0.065	0.1037	0	0.0511	0.0958	0.0096	0.0497	0.0956	0	0	0.0348	0.0836	0.0684	0.03	0.0957
AC009690.2	0	0	0	0.008	0.0051	0.0078	0.0071	0	0.0059	0	0.0069	0	0	0	0	0.0107	0.0049	0.0053	0.0048	0	0	0.0104	0	0.0056	0	0.0069	0	0	0	0.0077	0	0	0.0101	0.0049	0.0132	0	0.0085	0.0259	0	0.0049	0.0315	0.0069	0	0	0.0088	0.0212	0.0208	0.0051	0.0416
AC009731.1	0.0086	0	0	0	0	0.0112	0.0202	0	0.0169	0	0	0.0294	0	0	0.0487	0	0.014	0.0076	0	0	0	0.0074	0	0	0.0153	0	0	0	0	0.011	0	0	0	0.0071	0.0283	0	0	0.3887	0.0231	0.0905	0.072	0	0	0.0082	0.1894	0.0101	0	0	0.1585
AC009754.2	0	0.0297	0	0.0121	0.0614	0	0.106	0.0838	0.0178	0.034	0.0207	0.1028	0.0501	0.42	0.0682	0.0161	0.0147	0.0319	0.3919	0.0154	0.0135	0.0468	0.1437	0.0336	0	0.0832	0	0.0503	0.063	0.0463	0.0471	0	0.0152	0	0	0	0.0127	0	0	0	0.0567	0	0.0626	0	0	0	0.0416	0	0.0208
AC009902.2	0.2157	0.2661	0.4752	0.3433	0.436	0.1751	0.412	0.2506	0.4252	0.0254	0.5266	0.0922	1.2366	0.2093	0.7142	0.0962	0.7267	0.1429	0.4991	0.2307	0.0403	0.1401	0.0955	0.1507	0.4084	0.1555	0.4972	0.4011	0.424	0.0346	0.6804	1.3986	0.273	1.0869	3.1934	0.5505	0.5314	1.0461	0.5085	0.962	2.9974	0.8387	0.3277	0.3327	0.4361	0	0.0622	0.5227	0.4354
AC009948.1	0.0105	0.0259	0.0926	0.0141	0.0089	0.0546	0.0618	0.0366	0.0518	0.0099	0.0604	0.024	0.0146	0	0.0796	0.0281	0.0172	0	0.0169	0.009	0.0079	0.0273	0.0465	0	0.0937	0	0.1193	0.0098	0.0092	0.027	0.0274	0.0848	0.0266	0.0605	0.1729	0.0153	0.2368	0.0227	0.0425	0.0597	0.011	0.1574	0.146	0.02	0.2628	0.0494	0.1698	0.0443	0.2546
AC009951.6	0.0349	0.2295	0.1229	0.3038	0.3561	0.1358	0.082	0.4863	0.5155	0.1642	0.2805	1.3916	0.0485	0.0677	0.5938	0.4974	0.0854	0.1232	0	0.2088	0.0781	0.7246	0.0618	0.065	0.0621	0.2413	0.5935	0	0.0609	1.1179	0.2124	0	0.0588	0.0287	0	0.356	0.0736	0.1128	0.047	0	0.0731	0.1205	0.0605	0.0662	0.3077	0.123	0.0402	0.0294	0.1207
AC009955.2	0	0.0574	0.0922	0	0.0594	0	0.082	0	0.1031	0.1642	0	0.1193	0.0485	0	0.066	0.0622	0.057	0.0308	0.0281	0	0.0521	0	0	0.065	0	0	0	0.0324	0.0609	0	0	0.0804	0.0294	0	0.6884	0.9154	0.0982	0.6765	0.1409	0.1131	0.256	0.1607	0.1816	0	0.1026	0.246	0	0.0588	0.0804
AC009974.1	0	0.0683	0	0.0557	0.0707	0.5394	0	0.3379	0.8188	0.3522	0	0.3315	0.0577	0	0.393	0.7407	0	0.3303	0.0669	0.1777	0.031	0.6834	0	0.0774	0.1851	0	0.8838	0.2703	0	0.4261	0.2169	0	0.3154	0	0.0456	0.1212	0.0585	0	0.2798	0	0.305	0	0.0721	0	0.1832	0.0977	0.0958	0	0.1916
AC009974.2	0	0	0	0.0138	0.0351	0.134	0	0.048	0.0407	0.0583	0	0.0471	0	0	0	0	0.0337	0	0	0.0353	0	0.0357	0	0	0	0.0238	0.0293	0.0959	0	0.0794	0.018	0.0238	0.0174	0	0	0	0	0.0222	0	0	0.0216	0	0	0	0	0	0	0	0
AC009988.1	0	0	0.0537	0.0409	0.2076	0	0.0717	0	0.4206	0	0.1401	0	0	0	0.2307	0	0	0	0	0	0	0	0	0	0	0	0	0	0.0533	0	0	0	0	0	0.7355	0.7113	0.1287	0	0.4928	0	0	0.0702	1.7995	0	0	0	0.633	0	3.5865
AC010086.3	0	0	0	0	0	0	0.0233	0	0.0847	0	0	0.0075	0	0	0	0	0	0.0058	0	0	0	0	0	0	0.0412	0	0.1595	0	0	0	0	0	0	0	0	0	0	0	0	0	0	0.0076	0	0	0	0	0	0	0
AC010149.1	0	0	0.0241	0.0732	0.0465	0	0.0321	0.0317	0.0269	0.0257	0	0.0623	0.038	0	0	0.1218	0.0892	0.0241	0.044	0	0	0.0236	0.0484	0.0509	0.0973	0	0.0775	0.0254	0.1193	0	0.0238	0.063	0.0691	0.1124	0.0599	0	0.2499	0.0589	0.1104	0.1329	0.4297	0	0.0474	0.0259	0.0803	0.2248	0	0.2302	0.0315
AC010173.1	0.052	0.0856	0.0917	0.0523	0.0664	0.0845	0.0612	0.0453	0.1538	0.1348	0.0299	0.1335	0.0362	0.1515	0.2215	0.1392	0.0319	0.023	0.0105	0.0334	0.0389	0.0338	0.0691	0.0485	0.0927	0.045	0.1292	0.0242	0.0795	0.0834	0.0453	0.09	0.0768	0.1819	0.2425	0.2087	0.1373	0.1682	0.5783	0.0633	0.1091	0.2847	0.2484	0.1852	0.1722	0.2141	0.4052	0.2412	0.2401
AC010186.1	0	0	0	0	0	0	0	0	0	0.0249	0	0	0	0	0	0.0471	0	0	0	0	0	0	0	0.0246	0	0	0	0	0.0231	0	0.023	0	0	0	0	0	0.0186	0.0569	0	0.0642	0	0.1216	0	0.0501	0.0388	0.031	0	0	0
AC010198.2	0.007	0.0082	0.0194	0.0087	0.0094	0.0026	0.0176	0.0105	0.0128	0.0009	0.0034	0.0114	0.0014	0.0029	0.0151	0.0062	0.0106	0.0212	0.0016	0.0051	0	0.0078	0.0044	0.0112	0.0107	0.0104	0.0198	0.0046	0.0017	0.0179	0.0078	0.0173	0.2099	0.0222	0.0197	0.1749	0.2089	0.0571	0.0781	0.1491	0.022	0.1128	0.2967	0.074	0.1161	0.2537	0.2571	0.1466	0.0403
AC010203.2	0	0.1116	0.0398	0.0303	0.1539	0.5872	0.0531	0.2627	0.0446	0.0852	0.2078	0.1031	0.1257	0	0.5989	0.0806	0	0.1997	0	0.2708	0.1013	0.3132	0.1201	0.1685	0.1209	0.0522	0.5131	0.042	0	0.3479	0.0787	0	0	0.0744	0	0.3956	0	0	0	0.0367	0.2371	0.0521	0	0	0	0.1595	0	0.0381	0.1565
AC010205.1	0.0421	0.0346	0	0.0564	0.0358	0.6013	0	0.1957	0.1245	0.2379	0	0.144	0	0.0408	0.0796	0.4128	0	0.2231	0.0339	0.072	0.2515	0.2916	0	0	0.0375	0.2428	0.1791	0	0	0.108	0.0366	0	0.0355	0	0	0	0	0	0.1134	0	0	0	0	0.04	0	0.099	0	0	0
AC010226.1	0.0339	0.0942	0.0523	0.216	0.1624	0.1432	0.0499	0.5323	0.1338	0.4315	0.1072	0.677	0.1061	0.07	0.1605	0.5181	0.0624	0.5021	0.1195	0.4173	0.2819	0.2497	0.0488	0.1225	0.0831	0.4697	0.0301	0.067	0.0519	0.9083	0.1034	0.044	0.0322	0.0489	0.0744	0.0247	0.0418	0.0274	0.1029	0.0413	0.0667	0.0293	0.0515	0.0362	0.0748	0.0898	0.0587	0.0358	0.044
AC010255.1	0	0.039	0.0139	0.0741	0.2688	0	0	0	0.0467	0	0.0181	0	0.0219	0.0306	0.0299	0.0141	0	0.0418	0.8387	0.027	0	0.041	0.014	0.0147	0.0141	0	0.0672	0.0294	0.0138	0.0202	0.0137	0.0728	0.0666	0.026	0.0173	0.023	0.0333	0.017	0.0213	0.0384	0.0828	0.0182	0	0.0749	0	0.0742	0	0.0266	0.0182
AC010266.2	0.0232	0	0.0154	0	0.0198	0	0	0	0.0172	0.0219	0	0	0	0	0	0.0104	0.0095	0.0051	0.0047	0.005	0	0.0201	0.0051	0.0054	0.0103	0	0	0	0.0051	0.0149	0	0.0067	0	0	0.0064	0	0	0.0313	0	0.0424	0.067	0	0	0.011	0.0598	0	0	0	0.1942
AC010267.1	0	0	0	0	0	0	0	0	0	0	0	0	0	0	0	0	0	0	0	0	0	0	0	0	0	0	0	0	0	0	0	0	0.0318	0	0.0083	0	0	0	0	0	0	0.0087	0	0	0	0.0089	0	0	0.0261
AC010275.1	0.0669	0	0	0.0448	0.8826	0	0.0393	0	0.033	0	0.0384	0	0.0465	0	0.0633	0	0	0	0.0269	0	0	0	0.0296	0	0	0	0.8541	0.0933	0	0	0.1164	0	0.1129	0.0275	0.0734	0	0.7535	0.7571	0	0.0271	0.4561	1.1177	0.1162	0.0635	0.8854	0	0	0	1.1575
AC010280.3	0	0	0	0	0.0822	0	0	0	0	4.9135	0	0	0	0	0	1.3492	0	0	0.4405	0	0.1683	0.1394	0	0	0	0	0	0	0.0281	0	0	0	0	0	0	0	0.0453	0	0	0	0.0338	0.0371	0	0.0306	0	0	0	0	0
AC010307.2	0.139	0	0.4899	1.9868	0.0394	0.0602	0.0544	0.0269	0.5022	0	0.1065	0	0.1288	0	0.0877	0	0.0567	0	0	0.2576	0.0173	0.0201	0.3487	0.0216	0	0	0	3.1009	0	0	0.7256	0.1869	0.1759	0.1143	0.127	0.0676	0.1467	0.4743	0.0312	0.1315	0.4373	0.0267	0	0.022	0.1022	0.1634	0.0267	0.0976	0.6145
AC010319.3	0	0.1654	0.2835	0.1886	0.0342	0	0.0945	0.1869	0.0396	0.1515	0.0462	0.1834	0.1677	0.039	0	0.0359	0.0985	0.0711	0.2265	0	0	0.0348	0	0.1124	0.0717	0.0928	0.1711	0	0.0703	0.0516	0.14	0.1391	0	0.0331	0.2205	0.1173	0.1132	0.6068	0.1083	0.1957	0.4218	0.6486	0.8378	0.0763	0.1183	0.0945	0.2784	0.2373	0.2319
AC010319.5	0	0	0	0	0.0212	0	0	0.0579	0	0	0	0.0284	0.0346	0	0.0471	0.0222	0.061	0.022	0	0	0.0372	0.0216	0	0.0232	0	0.0287	0	0.0463	0	0.0319	0.0217	0	0	0	0	0	0	0	0	0	0.0261	0	0	0	0	0	0	0	0
AC010327.4	0	0.0095	0.0304	0	0	0	0	0	0	0	0	0.0393	0	0	0	0	0	0.0203	0.0093	0.0098	0	0	0	0	0	0	0	0	0	0.0295	0	0	1.3005	0.0189	0.0126	0.0503	0.2753	0.0124	0.124	0.5784	0.2172	0.2518	0	0	0	0.6491	2.7073	0	0
AC010327.7	0.0472	0.0155	0	0.0696	0.008	0.0245	0.0111	0.0439	0.0093	0.0089	0.0217	0.0215	0.0525	0.0458	0.0179	0.0084	0.0231	0.0167	0.0076	0.0162	0	0.0163	0.0502	0.1671	0.0084	0	0.0268	0.0527	0.0082	0.0363	0.0246	0	0	0	0.0207	0.0138	0.0066	0.0305	0.0127	0.0077	0	0.0218	0.0164	0	0.0278	0.0111	0	0.008	0.0218
AC010327.8	0.0172	0.0376	0.0101	0.069	0.0146	0.0297	0.0134	0.1861	0.0056	0.0054	0.0197	0.0522	0.0557	0	0.0649	0.0204	0.0047	0.283	0.046	0.1762	0.0043	0	0.0101	0.0053	0.0306	0.0858	0.2191	0.0213	0.01	0.2274	0.0149	0.0132	0.0483	0.0094	0.0376	0.1001	0.0121	0.0432	0.2851	0.0139	0.06	0	0.0099	0.0489	0.0168	0.0336	0.0528	0.0096	0.0528
AC010328.1	0.0093	0	0.0205	0	0.004	0	0	0.0108	0	0.0088	0	0.0106	0	0	0	0	0.0038	0.0123	0	0.008	0.0104	0	0	0.0087	0.0041	0	0.0132	0.0173	0	0	0	0	0	0	0	0.0339	0.2621	0.005	0.0125	0.0604	0.0439	0	0	0	0	0.0274	0	0	0.0537
AC010329.1	0.0136	0.0093	0	0.0046	0.2105	0.7456	0	0.0185	0.7292	0.5965	0	0.1164	0	0	0.0386	0.0951	0.0019	0.006	0.0877	0.0854	0.3237	0.2181	0.002	0.0592	0.0182	0.2094	0	0.0084	0.0059	0.0029	0	0	0	0	0	0	0.0016	0.0196	0	0.0589	0.0286	0	0	0.0022	0	0.0213	0	0	0.2565
AC010343.3	0.0058	0.0239	0.0103	0.0039	0.0099	0.0151	0.0068	0.027	0.0057	0	0.0401	0	0	0	0	0.0052	0	0.0206	0.0936	0.01	0.0043	0.0151	0.0103	0.0054	0.0363	0	0	0.0054	0.0102	0	0.0759	0.1811	0.854	0.3733	0.3892	0	0.2293	0.2633	0.1176	1.151	1.2873	1.3471	0.3434	0.0883	0.2481	0.0205	0.0201	0.1128	0.0738
AC010378.1	0.0453	0.0223	1.4685	0.1639	0.0617	0.247	0.1064	0.1789	0.2678	0.2303	0.0624	0.0723	0.1133	0.1406	0.1199	0.0323	0.037	0.032	0.051	0.1859	0.0473	0.0941	0.2326	0.0759	0.3066	0.0104	0.5138	0.421	0.1978	0	0.1182	0.0731	0	4.3736	5.9987	0.1981	0.1466	1.2982	0.0244	0.022	1.9566	0.073	0.2044	3.3523	0.0932	0.0426	0	0.0916	0.376
AC010395.1	0	0	0	0	0	0	0.0319	0	0.0535	0.0255	0	0	0	0	0	0	0	0	0	0.0232	0	0	0	0.0505	0	0.0313	0	0	0	0	0	0.0938	0.0458	0	0	0.0395	0	0.0877	0	0	0	0	0	0.0515	0.0399	0	0.0626	0	0.0938
AC010425.1	0	0.0281	0	0	0	0	0	0	0	0.6427	0	0.1167	0	0	0	0.2433	0	0.0301	0.0549	0.0292	4.9172	0.1772	0.0302	0	0	0	0	0	0	0	0.0297	0	0.0288	0	0	0	0	0	0	0.0277	0.0358	0.0393	0	0	0.0502	0.0401	0	0.0288	0
AC010463.3	0	0	0.0333	0.1267	0.0643	0	0.0444	0.2196	0.0745	0.2136	0.1737	0.0862	0.0525	0.0367	0.0715	0.1011	0	0.0334	0.0608	0	0.0565	0.3273	0.0335	0.1056	0.101	0	0.1072	0	0	0	0.0987	0.0871	0.1276	0.0622	0.2073	0	0.3991	0.2852	0	0.2146	0.0793	0	0	0.0718	0	0.1333	0.218	0.0319	1.0028
AC010476.2	0.0028	0	0.0876	0	0.029	0.0074	0	0	0.0364	0.0054	0	0	0	0	0	0	0	0.005	0	0	0.0064	0.0025	0	0	0.0025	0	0.004	0	0.005	0.0073	0	0.0917	0.0144	0.0304	0	0.0041	0.002	0	0.0038	0.0415	0.0089	0.0065	0.0148	0.0243	0	0.0033	0.1311	0	0
AC010491.2	0.004	0	0.0177	0.0215	0.0137	0.0052	0.0047	0.1026	0.0198	0.0718	0.0046	0.1098	0.0167	0	0.0228	0.0716	0.0066	0.0674	0.0065	0.0481	0.1139	0.1877	0.0036	0.0075	0.0036	0.1296	0.0228	0.0224	0.007	0.0669	0	0.0093	0	0.0033	0.0176	0.0117	0.0311	0.013	0.0108	0.0195	0.0926	0.0139	0.0139	0.0114	0.0236	0.0094	0.0046	0.0203	0
AC010501.2	0.0096	0.0238	0.0255	0.0065	0.082	0.3252	0	0	0.019	0.0907	0	0.1098	0.0402	0	0	0.1116	0.0236	0.0085	0.0698	0.0577	0.1511	0.2169	0	0.0628	0	0.0444	0	0	0	0.0124	0.0251	0	0	0.0317	0.0106	0	0	0.0104	0.0389	0.0312	0.0101	0.0444	0.0167	0	0	0.0113	0.0111	0.0244	0.0333
AC010519.1	0	0.0904	0.2421	0	0	0	0.0646	0.1915	0.1083	0.1553	0.0631	0.1253	0	0	0.104	0	0.1795	0	0	0	0	0	0.0487	0.0512	0.0979	0	0.5455	0.0511	0.096	0	0	0.1267	0.0464	0	0.1205	0.1602	0.3867	0.2961	0.6661	0.2673	0.4034	0.1266	0	0.0521	0.1616	0.2584	0.2535	0.0926	0
AC010542.4	0	0	0	0.0133	0	0	0	0	0.0195	0	0.0227	0.0113	0	0	0	0	0	0.0087	0.008	0	0	0.0171	0	0	0	0	0	0	0	0	0	0	0.0167	0.0081	0.0109	0	0.0139	0.0107	0	0.0321	0.0104	0	0.0687	0	0	0.0116	0.0228	0	0.0114
AC010542.5	0	0.0407	0.2616	0.2984	0.4211	0.1285	0	0.6324	0.1951	0.4195	0.0568	0.4513	0.3438	0.096	0.7489	0.3088	0.0808	0	0.0796	0	0.0369	0.257	0.0876	0.1383	0.1323	0	0.5614	0.184	0.2161	0	0.0861	0.2852	0.2087	0.2849	0.1085	1.4431	0.4876	0.4799	0.9332	0.321	0.4151	0.684	0.1718	0.1878	0.7276	0.8143	1.2557	0.2085	1.4267
AC010547.2	0	0.038	0	0	0.3933	0.3601	0	0	0.0911	0.6529	0	0.2634	0.0642	0	0	0.5356	0	0.1633	2.4918	0.2372	0.1035	0.2401	0	1.5497	0	0	0	0.043	0	0	0	0	0	0	0	0	0	0.0498	0	0	0	0	0	0	0	0.0543	0	0	0
AC010551.1	0	0	0	0	0	0	0	0	0	0	0	0	0	0	0	0	0	0	0	0	0	0	0	0	0	0	0	0	0	0	0	0	0.068	0	0.0442	0	0	0	0.0543	0.098	0	0	0	0	0	0.379	0	0	0
AC010595.1	0	0.0107	0	0	0	0	0	0	0	0	0	0	0	0	0	0	0	0	0.0314	0	0	0.0113	0	0	0.0348	0	0	0	0	0	0	0.5248	0.6036	0	0.1284	0.2466	0.3937	0.4486	0	0.7806	0.2865	0.5695	1.7842	0	0.1722	0	0	0	0.2551
AC010615.2	0.0091	0.1574	0.0134	0.0224	0.062	0.2129	0.0357	0.2364	0.3262	0.1173	0.0105	0.1974	0.0971	0.0383	0.1092	0.0325	0.0273	0.0107	0.0538	0.0883	0.059	0.2314	0.0914	0.0311	0.1028	0.056	0.0517	0.1214	0.0292	0.0078	0.0291	0.0105	0.0051	0.0175	0.0333	0.0487	0.0085	0	0	0.0197	0.6879	0.0035	0.0264	0.0115	0.0134	0.0357	0.0035	0.0051	0.0175
AC010623.1	0	0	0	0.017	0	0.044	0.01	0.0886	0.0417	0.0638	0	0.0483	0.0235	0	0.0321	0.0378	0.0069	0	0.0136	0.0217	0.0063	0.0293	0	0	0.0302	0.0293	0	0.0315	0.0074	0.0109	0	0.0293	0.0071	0	0	0	0	0	0.0114	0	0.0178	0	0	0	0	0.0199	0	0	0.0098
AC010624.1	0.0372	0	0	0.0249	0.3903	0	0.0146	0.0288	0.0733	0.0117	0.0142	0.0989	0.0345	0.012	0.3283	0.0221	0.1215	0.0438	1.9749	0.0106	0.0093	0.1502	0.011	0.1039	0.0552	0.0286	0.1406	0.0922	0.0108	0	0.1186	0	0.0105	0	0	0.0723	0.0262	0.0134	0.0501	0	0.039	0	0	0	0	0	0.0143	0.0104	0.0572
AC010632.1	0	0.0544	0	0.0443	0	0.0429	0.0388	0.0768	0.0651	0.1245	0.038	0	0.0459	0.0962	0	0.0589	0.054	0.0292	0.0532	0.0565	0.0494	0.2575	0	0.0616	0.0589	0	0	0	0.0289	0	0.0288	0	0.0279	0	0	0	0	0.0356	0	0	0.0347	0	0	0	0	0	0	0	0.0381
AC010643.1	0	0.0324	0.013	0.0033	0.0294	0.096	0.0463	0.0057	0.068	0.0836	0	0.0506	0.0342	0.0048	0.0839	0.0747	0	0.0392	0.1111	0.0211	0.1325	0.1408	0.0218	0.0046	0.0044	0.0341	0.021	0.0137	0.0344	0.0253	0.0129	0.0284	0.0208	0.0081	0.0162	0.3306	0.0278	0.0956	0	0.012	0.2429	0	0.0086	0.0234	0.0145	0.0348	0	0.0083	0.5059
AC010680.1	0	0.013	0	0.0035	0.0045	0	0	0.0795	0	0	0.006	0.042	0	0	0	0	0	0.0279	0	0.0135	0	0	0	0	0	0.0182	0.0299	0	0	0.0473	0.0046	0	0.0044	0	0	0.0077	0	0	0	0	0	0	0	0	0	0.0248	0	0	0.0061
AC010719.1	0	0	0.0892	0.0678	0.0215	0.23	0.0297	0.4116	0.0748	0.6197	0.1454	0.2885	0.1055	0	0.4787	0.0677	0.0207	0	0.224	0.0649	0.6046	0.1314	0.0448	0	0.1353	0.0584	0.1436	0.047	0	0.0649	0.022	0.525	0.1494	0.0416	0.2775	0.6642	0.5699	1.0363	2.1815	0.2872	0.4246	1.1077	0.0439	0.048	0.6697	0.238	0.2919	0.0853	0.5545
AC010729.2	0	0	0	0	0	0	0	0.0089	0	0	0	0	0	0	0	0	0	0.0135	0	0	0	0	0	0	0	0	0	0	0	0	0	0	0	0	0	0	0.0054	0.0082	0.0205	0.0185	0.024	0.0176	0	0.0072	0	0.0179	0	0	0.0264
AC010731.1	0.1719	0	0.0379	0.2303	0.0366	0	0.101	0.1497	0	0	0.0494	0.098	0.0597	0	0	0	0.0351	0.0759	0.0691	0	0	0	0	0	0.0383	0	0	0.0399	0	0	0.0748	0.099	0.0725	0.212	0.3298	0	0	0.2778	0	0.9057	0.1352	0	0	0	0.379	0.101	0	0.0362	1.4864
AC010735.1	0.0184	0	0.0487	0.0494	0	0	0.0433	0	0	0.0347	0	0.021	0	0	0.0349	0	0.015	0.0325	0	0.0158	0	0.0159	0	0.0172	0	0	0	0.0171	0.0322	0	0	0.0849	0.0466	0.0152	0.0606	0	0.0519	0	0.0248	0.2091	0.541	0	0.1279	0.035	0.0271	0.3898	0.0425	0.1087	0
AC010735.2	0.0566	0.0093	0.4486	0.0568	0.0818	0.235	0.1196	0.2234	0.078	0.0852	0.026	0.1419	0.0314	0.0055	0.0963	0.0807	0.0924	0.2698	0.1183	0.0871	0.0338	0.0979	0.025	0.0896	0.0454	0.0979	0.4813	0.0368	0.0692	0.2321	0.064	0.2347	0.3722	0.1024	0.1985	0.2474	0.1871	0.0061	0.4724	0.9768	1.2752	0.1759	0.9328	0.3113	0.2162	0.9441	0.0913	0.1382	0.0587
AC010789.1	0	0	0	0	1.3199	0.0537	0	0.024	0	0	0	0	0.0287	0	0	0	0	0	0.1331	0	0.0772	0	0	0	0.6265	0	0.7919	0.0192	0.271	0	0	1.8116	0	0	1.7008	1.4776	1.0916	0	0	2.5488	1.4097	6.1227	2.585	0.8832	4.1355	0.0243	0	0	5.295
AC010789.2	0.0209	0	0	0.0281	0.0178	0	0	0.0243	0.0619	0	0	0	0	0	0	0.0187	0	0	0.0168	0	0.0156	0.0181	0	0	0.0186	0	0	0	0	0	0	0.1206	0	0	0.0459	0.1221	0.0442	0	0.0282	0.0679	0.0439	0.1929	0.0727	0.0397	0.1231	0	0	0	0.4104
AC010809.2	0	0.0161	0.0346	0.1182	0.1335	0.0764	0.1152	0.3417	0.0193	0	0.0451	0.0447	0.0817	0	0.1855	0.0175	0.032	0	0.0158	0.0168	0	0.0509	0.0521	0.0183	0.0349	0	0	0.0729	0.0514	0	0.0341	0.113	0.182	0.0807	0.258	0.1144	0.138	0.1902	0.1057	0.159	1.0281	0.0678	0.1021	0.1489	0.1153	0.3688	0.0905	0.0826	0.4975
AC010894.2	0	0.0052	0.0276	0.0105	0.016	0.0041	0	0.0073	0	0.0059	0	0.0143	0	0.0061	0.0059	0.0112	0.0026	0.0028	0.0378	0.0054	0.0117	0.0027	0	0	0.1339	0.0108	0.0089	0.0058	0	0	0.0109	0.0072	0.0026	0.0052	0.0343	0.0137	1.0467	0.0135	0.0042	0.0127	0.0197	0.0108	0	0.6478	0.0138	0	0.0144	0	0.0144
AC010904.2	0	0.0245	0.0263	0.04	0.0507	0	0	0.0693	0	0.0281	0.0343	0.034	0	0	0	0	0	0	0.048	0	0	0.0516	0.0264	0.0278	0.0266	0	0.1269	0.0277	0	0.1147	0.0519	0.1031	0.2515	0.0491	0	0	0	0.2249	0	0.0725	0	0.1717	0.0518	0.1132	0	0.3154	0.0688	0.0251	0.2063
AC010913.1	0.0196	0.0215	0.0058	0.0044	0.0167	0.034	0	0.0076	0.0322	0.0123	0.0075	0.0522	0	0	0.0866	0.0233	0.0053	0.0116	0.0579	0.0112	0.0488	0.0396	0.0058	0.0487	0	0.0075	0.0742	0.0182	0	0.0084	0.0114	0.0452	0.0221	0.0269	0.0072	0.0286	0.0184	0.0987	0.0881	0.0742	0.0549	0.1356	0.0114	0.0248	0.0289	0.0154	0.0075	0.0055	0.0377
AC010969.1	0	0	0	0.0045	0	0.0176	0	0	0.4467	0	0	0	0	0.0066	0	0	0.0055	0.006	0.0054	0.0058	0	0.0059	0	0.0126	0	0	0	0.0063	0.0118	0	0.0118	0.0078	0	0.0167	0.0445	0	0.0143	0	0	0.0055	0.0071	0	0	0	0	0	0	0.0285	0.0156
AC010969.3	0.0194	0.0319	0.0171	0.1689	0.0165	0	0.0456	0.1352	0.0382	0.0548	0.0668	0.0221	0.0808	0.0941	0.11	0	0.0475	0	0.0624	0	0.0434	0.0168	0.1373	0.0361	0.19	0	0.055	0.018	0.0339	0.0249	0.0506	0.0447	0	0.0159	0.1063	0.0283	0.0409	0.0209	0	0	0.0407	0.0447	0	0	0	0	0	0	0.1565
AC010974.2	0	0	0	0	0	0	0	0.0177	0.015	0.0144	0	0	0.0212	0	0	0	0.0124	0	0	0.013	0.0114	0	0	0.0426	0	0	0	0	0	0	0	0.0527	0.0386	0.0125	0.0334	0.0445	0.0322	0.0329	0	0.0989	0.0639	0	0	0	0	0	0.0176	0.0257	0.0176
AC010996.1	0.0354	0.0873	0.1404	0.083	0.0753	0.0689	0.0832	0.0617	0.0872	0.1167	0.122	0.0202	0.0984	0.103	0.1005	0.0158	0.0145	0.0156	0.2706	0.0151	0.0396	0.046	0.0313	0.1154	0.0631	0.0204	0.1757	0.0329	0.0464	0	0.077	0.0612	0.209	0.0874	0.2717	0.3097	0.0374	0.1526	0.5245	0.1148	0.0928	0.1631	0.2151	0.1176	0.2602	0.3745	0.0817	1.4469	0.6124
AC011008.1	0	0	0	0.0318	0.0202	0.0769	0.0139	0.0413	0.035	0.0223	0.0136	0.0676	0.0165	0.0345	0.0897	0	0	0.0105	0.0095	0	0	0.0308	0.0105	0.011	0	0	0.1008	0	0.0207	0.0152	0.0103	0.0137	0	0	0.013	0	0.0083	0	0	0.0096	0	0.0137	0	0	0.0174	0	0.0137	0.01	0.0137
AC011029.1	0	0	0	0	0	0.0417	0	0.0746	0	0	0.0185	0.0183	0	0.0935	0.0608	0.1145	0.0131	0	0.0258	0.0824	0	0	0.0569	0.015	0	0	0	0	0.0421	0.0412	0	0	0	0	0	0	0	0.3981	0	0.3776	0.3537	0.4625	0	0	0.0236	0	0	0	0.463
AC011092.2	0	0	0	0	0	0	0	0	0	0	0	0	0	0	0	0	0	0	0.026	0.0276	0.0241	0.0279	0	0	0.0287	0	0	0	0	0.0414	0	0	0.0544	0	0	0	0	0	0	0.0262	0.203	0.5202	0	0	0	0.0758	0	0	0
AC011092.3	0.0306	0.0251	0.0897	0.0136	0.052	0	0.0718	0.0237	0.0401	0	0	0	0.0142	0	0.0385	0	0.0499	0.009	0	0	0.0076	0	0.009	0.0095	0.0272	0	0.0144	0.0189	0.0267	0	0.0443	0.0939	0.0687	0.1173	0.201	0.1337	0.086	0.2195	0.0137	0.479	0.2456	0.1877	0.1061	0.0677	0.1797	0.1437	0.047	0.1202	0.1997
AC011139.1	0.2483	0.2298	0	0.0832	0	0	0.0365	0.2885	0.0612	0	0.0357	0	0.0431	0.0602	0	0	0.0253	0	0	0.0796	0	0	0.1099	0	0.0553	0	0	0	0.0271	0	0.108	0	0	0	0	0	0	0	0	0	0.0325	0	0	0	0	0	0	0	0.0358
AC011239.1	0.0647	0.0266	0	0.2169	0.0275	0.042	0	0.4137	0.1595	0.1524	0.2603	0.369	0.045	0.0628	0	0.0577	0.1322	0.8864	0.2084	0.2769	0.0242	0.3363	0.0287	0	0.0288	0.8213	0	0.0602	0	1.743	0.0845	0	0.0819	0	0	0	0.0683	0	0	0	0.1358	0.0373	0	0.1229	0	0.038	0	0	0.5973
AC011284.1	0	0	0	0	0.0376	0	0	0	0.0435	0.0208	0	0	0	0	0	0	0.018	0	0.0533	0.0189	0	0	0	0	0	0	0.0313	0	0	0	0	0	0.0931	0	0	0.0644	0.0466	0	0	0.0179	0	0	0	0.0419	0.0325	0	0	0	0
AC011287.1	0.0014	0.0035	0.1075	0.019	0.0205	0.0074	0	0.0247	0.007	0.0053	0	0.0065	0.0059	0.0014	0.0054	0	0.0023	0.0188	0.032	0.0061	0.0116	0.0012	0.0038	0	0.0505	0.0082	0.0181	0	0.0074	0.0055	0.016	0.1602	0.0598	0.07	0.0746	0.0786	0.0319	0.0993	0.0115	0.0609	0.1338	0.2026	0.0148	0.0256	0.1731	0.0167	0.0065	0.0191	0.0458
AC011287.2	0	0	0	0	0	0	0	0	0	0	0	0	0	0	0	0	0	0	0	0	0	0	0	0	0	0	0	0	0	0	0	0	0	0	0	0	0	0.121	0	0.0182	0	0.0259	0	0	0.2311	0	0	0	0.2071
AC011294.1	0.0135	0.0334	0	0	0	0.1231	0	0.0393	0.0934	0.0064	0.0156	0	0.0471	0.0066	0.0384	0.0423	0	0.0838	0.2725	0.0348	0.0051	0.041	0	0.0379	0.006	0.0234	0	0.0063	0.0059	0.0868	0.0295	0	0.0057	0	0	0.0099	0.0095	0	0.0182	0.0055	0.0071	0.039	0	0	0.0299	0.0239	0.0078	0	0
AC011297.1	0.5376	0.8252	0	1.4587	0	0	2.1161	0.5829	1.6421	0.7847	0.7822	1.0724	0	0.9649	0	0.8305	0	0.6094	0	0.0077	0.3612	0.9927	0.8964	0	0.6545	0.6509	0.6734	0	0	0.8155	1.5746	0	0	0	0	0	0.0063	0.0676	0	0	0.5731	0	0	0.0595	0	0.0527	0	0	0
AC011298.1	0	0	0.0098	0	0.0095	0.1011	0	0	0	0.4349	0.0064	0	0	0	0	0.0843	0	0	0.0358	0.1951	0.2534	0.8283	0	0	0	0	0	0.0052	0	0.0214	0	0	0	0	0.0122	0	0	0	0.0075	0	0	0.0256	0.029	0	0.0082	0	0.0385	0.0234	0.0192
AC011306.1	0	0	0	0.0099	0.0126	0.0385	0	0.1034	0.0146	0	0	0.0169	0	0	0	0	0	0.0262	0	0	0	0	0	0.0138	0	0	0	0	0	0.038	0	0	0.025	0	0.0163	0	0	0.0639	0	0.0361	0.0311	0	0	0	0	0.0174	0	0	0.1881
AC011351.1	0	0	0	0.0135	0	0	0	0	0	0	0	0.0229	0.0559	0	0	0	0	0.2665	0	0.1892	0	0	0.0356	0	0	0.0232	0.0285	0	0	0	0	0	0	0	0	0	0	0	0	0	0	0	0	0	0	0	0	0	0.0696
AC011352.1	0	0	0.063	0.0639	0.0406	0.3714	0	0	0.5403	4.0861	0	0.2989	0	0	0	5.1635	0	0	0.2877	0.6321	4.5387	1.1763	0	0.0444	0	0.2474	0	0.0443	0.0625	0	0.0622	0	0	0.0196	0.2091	0.1043	0	0.0257	0	0.1546	0.125	0.0275	0.0414	0	0.0701	0.056	0.11	0	0.8797
AC011352.3	0	0	0.1685	0.3845	0	0.5381	0	0	1.979	11.679	0.0366	0.7995	0	0	0.1809	15.9126	0	0.0282	0.5387	1.6905	16.0188	4.0842	0	0	0	0.5147	0	0.1185	0.1392	0.0409	0.1109	0	0.0538	0	0.3495	0.0465	0.1122	0.0344	0	0.2326	0.9694	0.1102	0.166	0.0303	0	0.4122	0.0735	0.0806	2.2057
AC011369.1	0	0.0071	0.0076	0	0.0074	0	0	0	0	0	0	0	0	0	0	0	0	0	0	0	0	0	0	0.0081	0	0	0.0123	0	0.0076	0	0	0.0799	0.0439	0.0071	0.0475	0	0.0061	0.0093	0	0.0141	0.1	0	0.0301	0	0.0255	0	0	0.0292	0
AC011370.1	0	0	0	0	0	0.0207	0	0.0092	0.0078	0	0	0	0	0.0077	0.0602	0	0	0.0281	0	0	0	0	0	0	0	0.0092	0	0.0074	0.0209	0	0	0.0092	0.0604	0	0	0.1625	0	0.0515	0	0	0.0083	0	0	0	0.0117	0	0	0	0.5232
AC011389.1	0	0.0852	0	0.0347	0.0441	0.4707	0	0	0.2041	0.2927	0.0595	0.5904	0	0	0	0.4617	0.0423	0.0915	0	0.0443	0.6961	0.4932	0	0.0482	0	0.1195	0.2938	0	0.0452	0.0664	0	0	0	0	0	0	0.0729	0	0	0.042	0.2172	0	0	0.0491	0	0.0609	0	0	0.0597
AC011416.3	0	0.0598	0	0.0325	0.1719	0.3461	0.0759	0.1314	0.0716	0.4945	0.0278	0.1658	0.0449	0.0627	0	0.36	0.0264	0.0428	0.2795	0.0967	0.573	0.2028	0.0429	0.2483	0.0072	0.1584	0.0344	0.015	0.0423	0.1864	0.0633	0.0279	0.0273	0.0532	0	0.0707	0.0341	0.1306	0.0218	0.0524	0.0085	0.0931	0.014	0.0077	0.0238	0.0285	0.0186	0.0272	0.0838
AC011416.4	0.0052	0.0129	0.0046	0.0228	0.0512	0.1054	0.0215	0.146	0.0671	0.1652	0.015	0.1164	0	0.0381	0.0149	0.2614	0.0086	0.0486	0.0632	0.0448	0.1681	0.068	0.0209	0.1171	0.007	0.1147	0.0074	0.0146	0.0229	0.1544	0.0182	0.0121	0.0133	0.0108	0.0086	0.0153	0.024	0.0085	0.0176	0.0042	0.0357	0.003	0.0045	0.0099	0.0115	0.0031	0	0.0066	0.0332
AC011444.3	0	0.0957	0	0	0.0495	0.151	0	0	0.2293	0	0.2005	0	0	0.2257	0	0.2074	0	0	0.0468	0.0497	0	0.1511	0.1545	0.2167	0.1036	0.2012	0.0825	0.1622	0	0	0	0	0	0.0478	0	0.0848	0	0	0.0783	0	0.061	0	0	0	0	0.0684	0.0671	0	0.1342
AC011451.4	0	0	0	0.0049	0.0062	0.0095	0	0	0.0216	0.0069	0.0084	0	0.0305	0.0071	0.0277	0.0261	0.006	0.0129	0	0	0	0.0063	0	0	0.0065	0	0	0.0068	0	0.0094	0.0064	0	0.0123	0	0	0.0107	0.0051	0.0237	0.0099	0.0059	0.023	0.0084	0.0127	0	0.043	0	0.0253	0.0062	0.1097
AC011453.1	0	0	0	0	0	0	0	0	0.0083	0.0159	0	0	0.0117	0	0	0.0075	0	0.0149	0.0068	0.0144	0	0.0073	0	0.0079	0.015	0	0.0239	0	0	0	0	0	0.0214	0	0.0093	0.2954	0.0297	0.0091	0	0.0068	0	0.0486	0.0147	0	0	0	0.0097	0	0.0195
AC011461.1	0	0	0.0467	0	0.1352	0.1375	0.2489	0.8613	0	0.0499	0.0608	0	0.2943	0	0	0.0944	0.1297	0.1403	0	0	0.0395	0.0458	0	0.0986	0.0943	0	0	0.0984	0.0462	0.0679	0.1382	0.2441	0.0893	0.1307	0.2322	0.0772	0.1118	0.3424	0.1426	0.0429	0.4997	0.366	0	0.1005	0.3114	0.5601	0.2443	0.1339	1.7709
AC011462.5	0.1823	0.2088	0.2237	0.157	0.1551	0.3043	0.3825	0.1815	0.1924	0.1839	0.2542	0.2226	0.19	0.12	0.4926	0.3191	0.2339	0.207	0.33	0.1503	0.1021	0.1916	0.1556	0.2728	0.174	0.1276	0.2493	0.2118	0.2161	0.1168	0.2152	0.4726	0.8292	0.8567	0.4853	0.3037	1.2186	0.4419	0.0964	0.8814	1.3311	0.4799	0.339	0.8834	0.5264	0.9411	0.7133	0.7516	1.3738
AC011466.3	0	0.0154	0	0.0126	0.0159	0	0	0.0218	0	0.0176	0	0.0214	0	0	0.1063	0	0	0	0	0	0	0.0162	0	0.0349	0.0668	0	0.0797	0.0174	0.0164	0	0.0163	0.0216	0.0158	0	0.0205	0.0273	0.1055	0.0606	0	0	0.1179	0.0216	0	0.0356	0.1377	0.1762	0.0216	0.0789	0.0432
AC011476.2	0	0.0122	0	0.0299	0.0253	0	0	0	0.0147	0	0.0342	0	0.0413	0.0144	0.6471	0.0133	0.0486	0	0.0479	0	0	0.0129	0	0.0554	0	0	0.0422	0	0.013	0	0.0129	0.1028	0.1004	0.0245	0.0489	0.4337	0.314	0.1442	0.02	0.0241	0.2807	0.3426	0.0516	0	0	0.035	0.3774	0.0627	0
AC011477.2	0.1876	0.1157	0.0827	0.7857	1.1176	1.5834	0.441	1.09	1.3867	1.5904	0.1617	2.2993	0.717	0.182	0.4437	1.2544	0.1915	0.7044	0.6417	1.0833	1.1558	1.2994	0.5815	0.2621	0.0418	1.2443	0	0.4796	0.2458	0.7818	0.6122	0	0.1583	0.6559	0.36	0.6155	0.4291	0.2022	0.0632	0.1902	0.2951	0.1081	0	0.2671	0.1379	0.7167	0.3787	0.2767	1.8933
AC011477.3	0	0	0.0274	0.0416	0.0528	0.1612	0	0.1082	0.0612	0.0585	0	0.1062	0	0	0	0	0	0.1371	0	0.0531	0.0464	0	0	0.0289	0.0277	0.1074	0	0	0.0271	0.0398	0.027	0	0.0262	0	0	0	0	0.0334	0	0.0503	0	0	0	0	0	0	0	0	0.0358
AC011479.2	0	0.036	0.0386	0.0293	0.0745	0.0568	0.0514	0.0508	0	0.0824	0.0503	0	0.1824	0	0	0.039	0	0.0387	0.0704	0.0374	0.0327	0	0	0.0408	0	0	0	0.0407	0.0382	0	0.1142	0.3026	0.0369	0.036	0.1919	0	0.0308	0.0472	0	0.1774	0.1377	0.1008	0.076	0	0	0.3086	0.1514	0.0738	1.2111
AC011479.3	0.01	0.0165	0.0088	0.0268	0	0	0.0118	0	0.0099	0.0188	0.023	0	0.0139	0.0097	0	0.0089	0.0163	0.0177	0.0644	0.0171	0.0075	0.0087	0.0089	0.0186	0	0.0115	0	0.0186	0	0	0.0087	0	0.0422	0.0082	0.0219	0.0292	0.0422	0.1078	0.0135	0.0324	0.0315	0.0115	0.0174	0.0664	0.0294	0.1058	0.0461	0.0084	0.1615
AC011481.1	0	0.0431	0.1846	0.0702	0.0446	0.068	0.0615	0.365	0	0.0493	0	0	0.3638	0	0	0	0.0428	0.0925	0	0	0.0782	0.0907	0.0464	0.0488	0	0	0.297	0.0487	0	0	0.0456	0.1811	0.0442	0	0.7464	0.3818	0.2211	0.6207	0.2821	0.1274	0.1647	0.2413	0.1818	0	0	0.0615	0.1812	0.0883	1.0266
AC011498.3	0	0	0	0	0	0	0	0	0.0655	0	0.0382	0	0	0	0	0	0	0.088	0.0267	0	0	0.0863	0.0294	0	0	0	0	0.0618	0	0	0	0.0766	0	0.0547	0.1093	0	0	0.1074	0	0	0.1045	0	0	0	0	0.0781	0.0383	0.084	0.5364
AC011503.1	0.0161	0	0	0.0054	0.0206	0.0943	0	0.0281	0.0954	0.0152	0	0.0276	0	0.0078	0	0.0504	0	0.0071	0.0065	0.0069	0.0482	0.0349	0.0143	0	0.0216	0.0186	0	0.075	0.007	0	0	0	0.034	0.0066	0.0797	0	0.0114	0.0087	0.0109	0.0654	1.0665	0.0651	0	0.046	0.0356	0	0	0	0.2327
AC011511.2	0	0.0169	0	0	0	0	0	0	0	0	0	0	0.0286	0	0.039	0	0	0	0	0	0	0	0	0	0	0	0.0292	0.0383	0	0	0	0	0	0	0	0	0	0	0.0277	0.0167	0	0	0	0	0	0	0.0238	0	0.0475
AC011523.1	0	0	0	0	0.1231	4.1323	0	0	0	10.7186	0	1.3743	0	0	0	6.018	0	0	0.1552	0	3.7087	12.7325	0	0.3144	0	0.1668	0	0	0	0	0	0	0	0	0	0	0	0	0	0	0	0	0	0	0	0	0	0	0
AC011586.2	0	0.0082	0.0088	0	0.034	0	0	0	0.0492	0	0	0	0	0	0.0189	0.0178	0	0.0353	0.0322	0.0085	0	0	0	0	0	0	0.0142	0	0	0.0128	0	0.0115	0.0421	0	0.0329	0.0728	0.0703	0.0323	0	0.0486	0	0.023	0.0173	0.0284	0.0588	0	0	0	0.0922
AC011595.2	0	0.0738	0	0	0.0509	0.0388	0	0	0.0589	0	0	0.0341	0	0	0	0.0533	0	0	0	0	0	0.0259	0	0.0279	0	0.0345	0	0.0556	0	0	0	0.0345	0	0.0246	0.0656	0.2181	0	0	0	0.1698	0.0627	0	0	0.0284	0	0.1055	0	0	0
AC011632.1	0	0	0.7519	0.007	1.0201	0.034	0	0.0182	0.0103	0	0	0.0119	0.0073	0	0.0198	0.0047	0	0.0092	0	0	0.0078	0.0453	0.0139	0	0.0793	0	0.0074	0.0097	0	0	0.0046	0.6697	0.0044	0	0.0517	3.1219	1.4589	0.0056	0	0.0042	0.0055	0.6151	2.3355	2.0915	1.878	1.3906	0	0	0.4105
AC011676.1	0.0476	0	0.1259	0.0319	0.2836	0.0618	0.1119	0.0553	0.1408	0.0448	0.0547	0.1086	0	0	0	0.2122	0	0.0421	0.4598	0.0407	0.0356	0.0412	0	0.133	0.0848	0	0.0675	0.0443	0	0	0	0.0549	0.1205	0.1958	0.0522	0.1389	0.3016	0	0.3848	0.4247	0.2996	0.1645	0	0	0.21	0.2239	0.2746	0.2809	1.1532
AC011700.1	0	0	0	0.0096	0	0	0	0	0.0071	0	0	0.0082	0.01	0	0.0136	0	0	0.0127	0.0116	0	0	0	0.0127	0	0	0	0.0102	0	0.0063	0	0	0.0166	0.0182	0.0059	0	0.0105	0	0.0155	0.0194	0.0117	0.1358	0.0166	0.025	0	0	0	0.0083	0	0.0166
AC011751.1	0.0085	0.0771	0	0.0038	0	0	0.0501	0.0429	0.0364	0.0027	0.0065	0.0032	0	0.3887	0	0.0101	0	0.0075	0.0046	0	0	0.0049	0.0302	0.0026	0.0152	0	0.0161	0	0	0	0.0148	0	0	0.0023	0.0031	0	0.002	0.0367	0	0	0.003	0	0.0049	0	0	0.0033	0	0.0048	0
AC011773.1	0	0	0.0356	0	0	0	0	0	0	0	0	0	0	0	0	0	0	0	0.0325	0.0345	0	0	0	0	0	0	0	0	0	0	0	0	0	0	0.0886	0	0.0569	0.0435	0	0	0.0847	0.0465	0	0	0	0	0	0	0.2795
AC011815.2	0	0.0077	0.0082	0.0125	0	0.0243	0.011	0.0435	0.0092	0.044	0	0.0213	0.039	0.0091	0	0	0	0.0165	0.0226	0.016	0.007	0	0.0166	0.0348	0.0083	0	0.0133	0.0087	0	0.012	0.0244	0	0.0631	0.0077	0.0103	0.0136	0	0.0101	0.0126	0.0152	0.0392	0.0108	0.0325	0.0089	0.0413	0.033	0.0216	0.0079	0.0863
AC011944.1	0.0199	0	0.0263	0.0267	0.0423	0.0129	0.0117	0.0116	0.0196	0	0	0.034	0.0277	0	0	0.0266	0.0325	0	0.008	0.017	0	0.0086	0.0176	0.0371	0.0355	0	0.0141	0.0277	0.0261	0	0	0.0229	0.0252	0.0246	0.0327	0.3627	0	0	0.0402	0.0081	0.0939	0.0344	0.3109	0.0283	0.0293	0.0468	0.0459	0.0419	0.0688
AC011997.1	0	0	0.1291	0.0245	0.0935	0.0713	0.0646	0.0213	0.0361	0.0173	0.021	0.0418	0.0509	0.0711	0	0.049	0.0299	0.0485	0.1327	0	0.0137	0.0634	0.0162	0.0682	0.0816	0.0423	0.052	0.017	0.016	0.0235	0.0159	0.0633	0.0309	0.0151	0.1406	0.2938	0.2707	0.3158	0.2467	0.1634	0	0.1688	0.3498	0.0348	0.1616	0.1507	0.1056	0.1081	0.1056
AC012020.1	0.0025	0.0208	0.029	0.0475	0.0302	0.0132	0.0238	0.0736	0.035	0.0286	0.0146	0.0347	0.1866	0.0049	0.0431	0.0271	0.0207	0.0134	0.0102	0.013	0	0.0175	0.0247	0.0071	0.0226	0.0088	0.0144	0.0471	0.0155	0.0097	0.0287	0.0526	0.0748	0.0271	0.1889	0.048	0.2086	0.0328	0.0239	0.1027	0.3002	0.0146	0.044	0.0433	0.0335	0.0596	0.1081	0.1495	0.0088
AC012038.2	0	0	0	0.0495	0	0.0959	0	0.0858	0.0728	0.3477	0	0.0842	0	0	0	0	0	0	0	0	0	0	0	0	0	0.5961	0	0	0.3225	0	0	0	0.1246	0	0.1619	0	0	0.0796	0	0	0.2323	0.0851	0.3845	0	0	0	0	0.0622	0
AC012065.2	0.0861	0	0.1897	0.0866	0.0366	0	0	0.1501	0.0849	0.0811	0	0.0491	0.0598	0.0418	0.8961	0.0768	0.0352	0.038	0.0346	0	0.0322	0.2609	0.0381	0	0	0	0.3053	0.04	0.0376	0	0	0.3474	1.9978	0.0708	0.3305	1.1301	0.3636	0.5104	3.016	0.8379	0.4064	0.6944	0.299	0.0817	0.2532	4.4539	0.447	0.4355	0.5959
AC012073.1	0.1536	0.3648	0.451	0.3887	0.2904	0.1108	0.3408	0.6343	0.2186	0.2571	0.196	0.1361	0.4505	0.1821	0.6778	0.1825	0.3065	0.1055	0.1373	0.2043	0.0255	0.1182	0.423	0.2543	0.3952	0.059	0.2661	0.333	0.5663	0.1312	0.5196	0.236	0.9355	1.1789	0.6173	0.9702	1.2847	0.6619	1.5626	0.6501	0.8945	1.5525	0.77	0.421	2.082	1.9452	0.4133	2.2286	2.6365
AC012076.1	0.0453	0.0837	0	0.0455	0.0385	0.0441	0.0133	0.184	0.0557	0.032	0.039	0.2063	0.0472	0.0439	0.1284	0.0807	0.0092	0.06	0.1092	0.0774	0.0676	0.049	0.01	0.0632	0.0504	0.1435	0.0802	0.0526	0	0.087	0.0197	0.013	0.0191	0.0186	0	0	0.0318	0.0122	0.1067	0.0183	0.1068	0.013	0	0	0.0166	0.0399	0.0391	0.0095	0.0261
AC012078.2	0	0	0	0	0	0.0232	0	0	0	0.1011	0	0.265	0	0	0	0.0319	0	0.0158	0	0	0.0267	0.3716	0	0	0.0159	0	0	0	0.0156	0	0	0	0	0	0	0	0	0	0	0	0	0.0412	0	0	0	0	0	0.0301	0
AC012081.2	0.0353	0.145	0.0207	0	0.02	0.0153	0.0414	0.0137	0.0695	0	0.054	0.0268	0.0163	0.308	0.1112	0	0.0672	0.0312	0.1419	0.0101	0	0.0204	0.1041	0.1314	0.0419	0	0	0.2295	0.0308	0	0.0409	0.0542	0.0099	0.0387	0	0	0	0.038	0	0.0095	0	0	0.0204	0.0112	0.0519	0	0	0	0.2034
AC012085.2	0.0291	0.016	0.0085	0.039	0.0248	0.0378	0.0228	0.1127	0.0573	0	0.0223	0.0995	0	0.0094	0.0367	0.0173	0	0.1199	0.0078	0.0166	0.029	0.084	0.0086	0.009	0.0259	0.1454	0.0138	0.018	0.0169	0.5471	0.0506	0.0112	0.0082	0	0	0	0.0137	0	0.0131	0.173	0.0203	0.0112	0.0168	0	0	0.0228	0	0.0163	0.0447
AC012101.2	0.007	0.0203	0	0.0071	0.0449	0.0183	0	0.0082	0.0589	0.0033	0.004	0.1203	0.0098	0	0.0067	0.0627	0.0029	0.0187	0.1699	0.0181	0.0184	0.0548	0	0.0197	0	0.0446	0.005	0.0065	0.0092	0.0406	0.0276	0	0.0386	0.0029	0.0039	0.0257	0.0198	0	0	0.0285	0.0553	0.0041	0	0.0701	0.0052	0.0331	0	0.003	0.0203
AC012123.1	0	0	0	0.0305	0.0097	0	0	0	0.0112	0.0107	0.0131	0	0.0158	0	0	0.0101	0	0	0.2015	0.1947	0	0.0099	0	0	0	0.0131	0.0323	0	0.0099	0	0.0099	0	0	0.0094	0.025	0	0.008	0	0	0.0092	0.0119	0	0	0.0108	0.0335	0	0	0	0.0131
AC012174.1	0.1059	0	0.1166	0.0355	0.1126	0.1375	0.0622	0.0923	0.1826	0	0.1521	0.0604	0.0368	0.0257	0.2003	0	0.0432	0.0234	0.213	0.0226	0	0.0229	0	0.0247	0.0472	0	0	0	0.0694	0.0339	0	0	0.2233	0	0.1742	0.4632	0	0.0285	0.0357	0.3435	0.0278	0.8539	0.046	0.3266	0.506	0.1245	0	0	0.2748
AC012213.1	0	0	0	0	0	0.0246	0.0222	0	0.1119	0.0178	0.0435	0	0.0263	0.0184	0	0.0506	0.0618	0.0167	0.0457	0.0162	0	0.0491	0	0.0881	0.0169	0.1091	0	0.0176	0	0	0.0329	0.0654	0	0.0934	0	0	0.3329	0.0612	0	0.3989	0.1389	0	0	0	0.1391	0.1779	0	0.2711	0.0436
AC012213.3	0	0.02	0.0643	0.0489	0	0.0316	0.0286	0	0.0479	0	0	0.0832	0	0	0.046	0.0434	0	0	0	0	0.0363	0.0632	0.0215	0.068	0.0217	0	0.207	0	0.085	0.1248	0	0.028	0.1847	0.06	0.1334	0.0709	0.137	0.1311	0.0983	0.0592	0.2551	0.0841	0	0.1154	0.2504	0.4289	0.0281	0	0.4489
AC012213.4	0	0	0	0.1431	0	0.0693	0.0628	0	0.1052	0.1509	0	0.1217	0	0	0.6061	0.1428	0	0.0472	0.1289	0	0.0399	0.0462	0	0.0497	0.0951	0.3079	0	0	0.0466	0.4108	0	0.5539	0.2252	0.5271	0	0	0.9771	0.4028	0.1439	0.5195	0.168	0.4921	0	0.1014	0.7851	0.6904	0	0.36	0.0616
AC012313.3	0.0046	0.0075	0.0161	0.0183	0.0116	0.0177	0	0.0476	0.0269	0.0129	0.0052	0.0156	0.0253	0.0044	0.1034	0.0162	0	0.004	0.0037	0	0.0068	0.0237	0	0.0042	0.0081	0	0.0323	0.0423	0.004	0.0117	0.0158	0.0157	0.0192	0.0075	0.03	0.1062	0.0096	0.0442	0.0981	0.0074	0.0191	0.0472	0.0395	0.0173	0.0335	0.0696	0.0578	0.0384	0.0158
AC012313.5	0.2253	0.105	0.1125	0.3673	0.4282	0.5363	0.5913	0.7591	0.4737	0.7144	0.2502	0.5736	0.5427	0.1312	0.0852	0.7163	0.2576	0.3118	0.6346	0.4047	0.5944	0.6762	0.3857	0.3008	0.1873	0.7189	0.1491	0.2234	0.3673	0.4526	0.5685	0.1298	0.1901	0.0618	0.1812	0.0438	0.111	0.1457	0.091	0.2618	0.3544	0.0173	0.0521	0.1853	0.254	0.309	0.052	0.1709	0.2425
AC012363.1	0	0	0	0	0	0	0	0	0	0	0	0	0	0	0	0	0	0	0	0	0	0	0	0	0	0	0	0	0	0	0	0	0	0	0.1081	0.0959	0	0	0	0	0.0345	0.1136	0	0	0	0	0	0	0.4929
AC012378.2	0.1426	0.1172	0	0.3821	0.0728	0.074	0	0.6957	0.0843	0.1074	0.262	0.8776	0.0396	0	0.2158	0.1271	0	1.0578	0.1147	0.4877	0.1277	0.2221	0.0252	0.1062	0.0762	1.6442	0.5257	0.0795	0.0498	1.0235	0.0992	0	0.0241	0	0.1251	0.0831	0	0.1536	0.0384	0	0.2093	0.2627	0	0.0271	0	0	0	0	0.1315
AC012409.3	0	0.0317	0	0	0.0492	0	0	0.1343	0	0	0	0.0879	0	0.0187	0.401	0	0	0	0.031	0.033	0.0144	0.0334	0	0.0179	0	0	0.1093	0.0179	0.0168	0.0247	0	0	0	0	0	0	0	0	0.0519	0	0.0202	0	0	0.0366	0.0283	0	0	0.0162	0.0222
AC012433.2	0.0213	0.0874	0	0.0855	0	0	0	0.3088	0	0.02	0.0977	1.1272	0.0886	0	0.1006	0.0095	0	0.2911	0	0.2637	0	0.0092	0	0	0.0095	0.1594	0.0151	0.0395	0	0.6815	0.0463	0	0.009	0	0	0.062	0.015	0	0.0143	0	0.1561	0	0	0.1614	0	0	0	0	0
AC012456.2	0.0337	0.0554	0.0594	0.0452	0.0287	0	0.1188	0.3132	0.0332	0.0635	0	0.1152	0	0.1962	0.3825	0.03	0.1376	0	0	0.0576	0.0252	0	0.2387	0.1569	0.1501	0.1166	0	0.1253	0.2649	0	0.1466	0.0388	0	0	0.0369	0	0	0.0726	0	0	0	0	0	0.032	0	0	0	0.0284	0.6995
AC012459.1	0	0.0104	0.0093	0.0141	0.0125	0.0355	0.0049	0.0391	0.0311	0.0773	0.0169	0.0696	0.0263	0.0143	0.0159	0.03	0.0155	0.0093	0.0423	0.0252	0.0251	0.0729	0.0242	0.0353	0.0094	0.0049	0.0179	0.0372	0.0055	0.0162	0.0165	0.0558	0.0444	0.0208	0.0208	0.0338	0.0489	0.0181	0.0113	0.0341	0.2074	0.0412	0.0329	0.02	0.065	0.1088	0.0388	0.0585	0.3956
AC012462.1	0	0	0	0	0	0	0	0.0134	0.0114	0	0	0	0	0	0	0	0	0	0	0	0	0	0	0	0	0	0.0163	0	0	0	0	0	0.0097	0	0	0.0672	0	0	0.0155	0	0	0	0	0	0	0	0	0	0
AC012470.1	0.0066	0	0	0.0044	0.0113	0.0345	0	0.0077	0.0392	0	0	0.0303	0	0	0.0628	0	0	0	0	0.0114	0	0.0115	0	0	0	0.0153	0	0	0.0058	0.0085	0	0	0.0056	0	0	0	0	0	0	0	0	0	0.0115	0	0	0	0	0	0
AC012485.2	0	0	0	0	0.2293	0.3249	0	0	0.019	0.1088	0	0.1317	0	0	0	0.1544	0	0	0.0774	0.1646	0	0.2	0	0.0179	0	0.0444	0	0	0	0	0	0	0	0	0	0	0	0	0	0	0	0	0	0	0	0	0	0	0.111
AC012494.1	0	0	0	0	0.0129	0	0	0	0	0	0	0.0346	0	0	0	0	0	0	0.0122	0	0.0113	0.0131	0	0	0.0405	0	0	0	0	0	0	0	0.0384	0	0	0.0221	0.1388	0	0	0.1353	0.0795	0.0175	0.1053	0	0.0892	0.0357	0	0	0.175
AC012494.2	0	0	0	0	0	0	0	0	0	0	0	0	0	0	0	0	0	0	0	0	0	0.0117	0	0	0	0	0.0192	0	0	0	0	0	0	0	0.0446	0	0.0478	0	0	0	0.0285	0.0156	0	0	0	0	0	0	0.0626
AC012531.1	0	0	0.0062	0	0.006	0	0	0	0.0209	0	0	0	0	0	0	0	0	0	0	0	0.0105	0	0	0	0	0.0081	0.03	0	0	0	0	0.0569	0.1012	0.0348	0.0773	0	0.0248	0.038	0	0.0458	0.1183	0	0.0367	0.0201	0.0415	0.1161	0.0163	0.0476	0.0976
AC012625.1	0	0	0.0267	0	0	0	0	0	0	0	0	0	0	0	0.0572	0	0	0	0	0.0259	0	0	0	0	0	0	0.0429	0	0.0264	0	0	0.0349	0.2296	0	0.0332	0.1323	0.0426	0.1956	0.0815	0.0981	0.0634	0.2439	0.2625	0.0287	0.1334	0.0356	0	0	0.2093
AC012640.1	0	0	0	0	0	0.0357	0.0323	0	0	0	0	0.0313	0	0	0.1559	0	0	0.0243	0	0	0	0	0	0.0256	0	0	0	0.0255	0	0	0	0	0.0232	0.0452	0	0	0.0387	0.0592	0.111	0.0223	0.0576	0.1266	0	0	0	0.0323	0	0	0.1267
AC012668.3	0.006	0.005	0	0	0	0	0	0	0	0	0	0.0069	0	0.0058	0	0.0054	0	0	0	0.0052	0	0	0.0053	0	0	0	0.0171	0.0056	0	0	0	0	0.0305	0	0.0066	0.0176	0	0	0	0.0049	0.0253	0	0	0	0.1859	0	0	0	0
AC013267.1	0	0	0	0.014	0	0.0136	0	0.0486	0	0	0.012	0	0	0	0.0791	0	0	0.0554	0.0084	0.0179	0	0	0	0	0	0.0241	0.0445	0	0	0.0402	0	0	0	0	0	0	0.0074	0	0.0282	0	0	0	0	0.0099	0	0	0	0	0
AC013451.2	0.1055	0.0434	0	0.053	0.0224	0.1027	0.031	0.0613	0.1299	0	0	0	0.1832	0	0.0499	0.0235	0.0431	0	0	0.0451	0	0.0228	0.1401	0.0246	0.0939	0.0304	0.0374	0.0735	0.0461	0.0338	0.2523	0.0304	0.2002	0.0434	0	0.1922	0.0186	0.0852	0.0355	0.4489	0.4976	0.0607	0.1373	0.0751	0.0388	0.093	0.0608	0	0.0608
AC013460.1	0	0.0032	0.0051	0.0013	0.0082	0.0075	0	0.0022	0.0019	0.0036	0.0022	0.0022	0.0081	0	0.0037	0.0155	0	0.0034	0.0047	0.0033	0	0.005	0	0.0036	0	0	0.0027	0.0108	0.0017	0	0	0.0022	0.0033	0.0016	0.0106	0.0197	0.0109	0	0.013	0.0031	0.0041	0.0044	0.0201	0.0037	0	0.0159	0.0535	0.0016	0.0334
AC013486.1	0	0.0277	0.0297	0.0949	0.2124	0.0263	0.0238	0.0862	0.0798	0.1398	0.279	0.1384	0.3656	0	0.0766	0.0421	0.0661	0.0298	0.0869	0.0346	0.1007	0.0292	0.0478	0.132	0.0421	0.0311	0.0287	0.1066	0.0471	0.0692	0.0352	0.1477	0.2276	0.1332	0.3995	0.1771	0.622	0.189	0.2453	0.2243	0.3466	0.5362	0.5856	0.1537	0.5455	1.1736	0.3891	1.0177	0.1945
AC013553.4	0	0.025	0	0.0204	0.0259	0.0395	0	0.2825	0	0	0	0.0693	0.0845	0	0.2875	0	0.0745	0.1879	0.0489	0.2599	0.0227	0.0526	0.0538	0.1132	0.0271	0.0351	0.0862	0.113	0	0.3117	0.0529	0.035	0	0.025	0	0	0.0214	0.131	0	0	0.0637	0	0	0	0	0.0357	0	0.0256	0.035
AC013643.2	0.0121	0.0099	0	0.0081	0.0257	0.047	0.0071	0.0351	0.0238	0.0284	0	0.0275	0.0419	0.0059	0.0342	0.0376	0.0049	0.0107	0.0486	0.0103	0.0045	0.0209	0.0053	0.0225	0.0054	0.0139	0	0.0337	0	0.0077	0	0.007	0.0051	0.0099	0.0265	0.0176	0	0.0065	0.0081	0.0098	0.0253	0.007	0	0.0057	0	0.0142	0	0	0.0139
AC013701.2	0.0363	0.0075	0.008	0.0364	0	0.0471	0	0	0.0089	0.0085	0.0104	0.0413	0	0	0.0515	0.0162	0.0148	0	0	0	0.0203	0.0942	0.008	0.0169	0.0404	0.0105	0.0129	0.0084	0.0079	0	0.0158	0.0104	0.0994	0.0075	0.0199	0	0.0638	0.0195	0.0244	0.0882	0.0475	0.0209	0	0.0258	0.0533	0.0959	0.0105	0.0993	0.1359
AC013731.1	0	0.0352	0.0755	0.0574	0.0364	0.0556	0.0252	0.1741	0.0211	0.121	0.0492	0.122	0.1487	0	0.081	0.0572	0	0	0.0345	0.0366	0.016	0.0371	0	0.0798	0.1335	0.0494	0.1214	0.0398	0.0374	0	0.0186	0.1234	0	0.0352	0.3052	0.2497	0.0452	0.5075	0.1442	0.1909	0.4041	0.2466	0.0372	0.0813	0.4721	0.0252	0.1482	0.0722	1.0616
AC013762.1	0	0	0	0	0	0	0	0	0	0	0	0.0461	0.0562	0	0	0	0	0	0	0	0	0	0	0	0	0	0.0574	0	0	0	0	0.0467	0	0	0.3107	0.059	0.0285	0.1309	0	0.0328	2.2921	0.0933	0.0703	0	0.0595	0	0	0.1706	0
AC015631.1	0.0022	0	0	0	0	0.0028	0	0	0	0.0082	0	0	0.003	0.0021	0	0.0019	0	0.0019	0	0.0019	0.0016	0.0057	0.0039	0	0	0.0025	0	0	0.0038	0	0.0019	0	0	0	0	0	0.0046	0	0.0059	0	0.0023	0.0025	0	0	0.0032	0	0.0025	0	0
AC015660.1	0.3501	0.1911	0.2325	0.0623	0.4067	0.0711	0.3451	0.108	0.2878	0.0359	0.1125	0.0265	0.3274	0.0209	0.0722	0.0355	0.0406	0.0176	0.2911	0.0227	0.0186	0.0546	0.0338	0.1221	0.1641	0.0038	0.1741	0.1465	0.0783	0.0021	0.1949	0.1052	0.2282	1.1602	1.5684	0.075	0.1647	2.811	0.1162	0.7575	5.0774	0.2255	0.0864	0.4346	0.1122	0.1853	0.1493	0.6936	0.9492
AC015660.2	0	0	0	0	0	0	0.2244	0.2218	0	0.2698	0	0.2177	0	0	0	0.1702	0.078	0	0.1536	0	0	0	0.0845	0	0	0	0.1354	0	0	0	0	0	0	0.1571	0.2094	0	0	0	0	0	1.3015	0	2.8174	0	0	0.1122	0.1101	0	5.2849
AC015660.3	0	0.025	0	0	0	0	0	0.1061	0.03	0.0287	0	0	0	0.0295	0	0	0.0497	0.0538	0.0735	0	0	0	0	0	0.0542	0	0.0863	0	0.0266	0	0	0.0351	0	0	0	0.1332	0.0214	0.7217	0.041	0.0247	0.0638	0.0351	0	0	0.1343	0.1789	0.0702	0	0
AC015802.1	0.013	0.0107	0.0115	0	0	0.0169	0.0153	0.0758	0.0129	0	0.015	0.0149	0.0725	0	0	0.0233	0	0	0	0	0	0	0.0116	0.0122	0.0116	0	0	0.0121	0	0	0	0.0301	0	0.0215	0.0572	0.019	0.0918	0.0141	0	0	0.0684	0.0601	0.0226	0.0124	0.0192	0.0153	0.0451	0.022	0.2407
AC015802.5	0	0	0	0	0	0.0615	0	0.1651	0	0	0	0	0.0658	0.046	0.0896	0	0	0	0	0	0	0	0.1259	0	0	0	0	0	0	0	0.0824	0	0.04	0	0	0	0.0333	0.3574	0.1276	0	0.0497	0.1091	0	0	0.209	0.3898	0.1093	0	0.1639
AC015802.7	0.0366	0.0301	0	0.2946	1.1534	1.3318	0.5166	0.4256	0.1083	0.483	0.0421	0.2088	0.2036	0.6043	0.0693	0.6531	0.1197	0.1618	3.2722	0.752	0.4924	0.5709	0.3893	1.5014	0.2611	0.4648	0.052	0.4086	0.192	0.1409	0.2231	0	0	0.0301	0.0803	0	0.0258	0.4737	0	0	0.1152	0.0844	0	0.1043	0	0.0861	0	0	0.7182
AC015845.2	0.0309	0	0	0.0621	0.0263	0.0401	0.0363	0.3948	0.0304	0.0582	0.0355	0.0352	0.0429	0.0599	0	0	0	0.0546	0	0.1057	0	0.1337	0.0274	0	0	0.1781	0	0.0574	0.027	0.396	0.0269	0	0	0.0254	0.0339	0.1351	0	0.0333	0	0	0.0648	0	0.0536	0	0.0908	0.0363	0	0.0521	0.0356
AC015849.1	0	0	0.0221	0.0168	0	0.0975	0	0.0291	0.0247	0.0236	0	0	0.0348	0	0	0.0223	0.0204	0	0	0.0214	0	0.0217	0.0222	0	0.0223	0	0.071	0.0698	0	0	0	0.0866	0	0.0206	0.0549	0	0.0705	0	0.0674	0	0.0788	0.0288	0	0	0.2945	0.0294	0.1155	0.0422	0.1155
AC015853.1	0	0	0	0	0	0	0	0	0.0944	0	0	0	0.0444	0.031	0	0	0.0521	0	0.0514	0.0273	0.0238	0	0	0	0	0	0.1359	0	0	0	0	0.2208	0.0269	0	0.07	0	0.0674	0.1032	0	0.2589	0.067	0.0368	0	0	0.1878	0.0375	0	0	0.1841
AC015878.1	1.1972	0.5037	0	5.4655	0	0.1084	0	13.6175	0	0	1.3113	3.9036	1.3927	0	2.1594	0	0.2501	20.1164	0.0448	8.7391	0	0	0.1726	0.1297	0.8433	14.3846	0.079	0.4399	0.0729	13.6705	0.4118	0	0.0939	0	0	1.4207	0.0392	0	3.7874	0	0.759	0	0	0.3699	0	0	0	0	0
AC015908.2	0.0155	0	0	0.0104	0.0132	0.0201	0.0182	0	0.0306	0	0	0.0354	0.0215	0	0.088	0	0	0.0274	0.0998	0	0	0.0134	0	0.0289	0.0138	0	0.022	0	0	0	0.0135	0	0	0	0	0	0	0	0	0	0	0	0	0	0.0228	0.0182	0.0358	0	0
AC015909.1	0	0.006	0	0	0	0	0.0085	0	0	0	0	0.0083	0	0	0.0275	0	0	0	0	0	0	0.0063	0	0	0	0	0.0309	0	0	0	0	0	0.0429	0.006	0	0.0106	0.0051	0	0.0098	0.0059	0.0381	0.0167	0	0.0069	0.0534	0.0939	0.0084	0.0122	0.0084
AC015921.1	0.0074	0.0122	0	0	0.0253	0.1446	0.0349	0.0345	0.0366	0.6643	0.0085	0.0254	0.0206	0.0216	0.0281	0.2714	0.0061	0.0131	0.1553	0.1016	0.0942	0.1864	0.0263	0.0346	0.0331	0.0771	0	0.0207	0.0389	0	0.0129	0	0.0188	0.0305	0.0081	0.0108	0.0105	0.008	0.01	0.0181	0.1168	0.0086	0.0258	0.0141	0	0.0349	0	0.025	0.0428
AC015922.2	1.1985	3.0915	0.048	0.876	6.9534	9.4072	1.8565	1.8988	6.2273	16.0593	0.3129	9.5016	1.1355	0.7928	0.5153	21.1722	0.9787	2.2617	17.5782	5.6846	8.9487	19.2412	1.4954	6.3425	2.1839	6.5342	1.0043	0.4051	2.4742	4.7494	2.5122	0.2511	1.976	2.1062	0.7765	0.2383	3.4505	0.1174	0.0734	1.7226	3.0848	0.3138	0.9457	2.1196	0.9611	3.9059	0.3142	0.2755	0.6282
AC015922.3	1.1233	2.6137	0.3138	1.0463	3.6367	6.3671	1.6419	1.4642	5.2375	9.3147	0.7553	7.5266	0.6091	0.6911	4.7164	11.3068	0.7382	1.694	9.9644	3.2571	4.9299	16.5542	0.7035	3.3938	2.0257	3.8864	5.2451	0.6876	1.2443	3.5827	1.7401	0.4105	1.4097	1.5775	0.9312	0.7989	1.7738	0.3543	1.2915	1.466	1.4077	0.6943	0.7609	1.6379	1.3292	3.1557	0.5372	0.3925	0.6319
AC015987.1	0.102	0.0652	0	0.0607	0.0868	0.0147	0.0666	0.0395	0.0558	0.4376	0.013	0.0646	0.0157	0.11	0.0858	0.5556	0.037	0.03	0.1641	0.0679	0.0169	0.1472	0.0602	0.0739	0.0505	0.0392	0.0161	0.0737	0.0693	0.0291	0.0592	0.0653	0.0382	0.0373	0.1118	0	0.016	0	0	0.0276	0.0594	0.0261	0	0	0.0333	0.1199	0	0.0096	0.1307
AC016026.1	0.0044	0	0	0.0088	0	0.0057	0	0.0203	0.0086	0.0082	0.005	0.0199	0	0	0.0165	0.0078	0.0178	0	0.0035	0	0	0.0151	0	0	0.0039	0	0	0.0162	0.0038	0.0056	0.0114	0.005	0.0184	0.0144	0	0	0.0061	0.0235	0	0.0106	0.0275	0.005	0.0076	0.0207	0.0385	0.0359	0.0101	0.0074	0.0705
AC016074.2	0	0.0041	0.0044	0.0067	0.0042	0.0064	0	0	0.0147	0.0047	0.0171	0.0057	0.0207	0	0	0.0088	0	0	0.004	0.0042	0.0037	0.0086	0	0.0046	0.0044	0	0.0141	0.0092	0.0173	0	0	0.0114	0	0	0.0272	0	0.0175	0.0107	0.0067	0.008	0.0468	0.0172	0	0.0094	0.0365	0.0233	0.1202	0.0042	0.0057
AC016245.1	0	0	0	0	0	0	0	0.0069	0	0	0	0	0	0	0.0112	0	0	0	0	0	0	0	0	0	0.0105	0.0068	0.0167	0.011	0	0.0076	0	0	0	0.0049	0.0129	0	0	0.0064	0.0159	0.0096	0.0433	0.0068	0.0205	0.0056	0.0347	0.0069	0	0	0.0408
AC016245.2	0.1181	0.0065	0	0.0053	0.0067	0	0	0.0091	0.0233	0	0.0362	0.1884	0	0	0.0298	0.007	0.0257	0.1738	0	0.0067	0	0	0	0.0733	0	0.0182	0	0.0073	0	0.0706	0	0	0	0	0.0086	0	0.0166	0	0.0424	0	0.033	0.0091	0	0	0.0116	0.0648	0.0545	0.0066	0.0182
AC016252.1	0	0	0	0.0267	0	0	0.0469	0	0.0393	0	0	0.0455	0.2217	0	0	0	0	0	0	0	0	0	0	0	0	0	0	0.0371	0	0	0.0347	0	0.0336	0	0.0437	0	0.0281	0.043	0	0	0.1255	0	0	0.0378	0.1173	0	0	0.0336	0.092
AC016383.3	0	0	0	0	0	0	0	0	0	0	0	0	0	0	0	0	0	0	0	0	0	0	0	0	0	0	0	0	0	0	0	0	0.6084	0	0	0.166	0	0	0	0.0616	0	0.0437	0.1977	0	0.0558	0	0	0.064	0
AC016526.2	0.0364	0	0	0	0.0309	0	0	0.1689	0.1791	0.1027	0.0418	0.0829	0.0505	0.0353	0	0	0.0297	0.0321	0	0.0311	0.0271	0.0944	0	0.0677	0	0	0.3093	0.0338	0	0	0.0316	0.0419	0.092	0	0	0.212	0	0.1175	0.3917	0.0295	0.1906	0.0837	0	0	0.1603	0.1709	0	0.0306	0
AC016571.1	0	0	0	0.0191	0.0404	0.0123	0	0	0.0281	0	0	0	0	0	0	0	0	0.0251	0	0	0.0142	0	0	0	0	0.0219	0.0404	0	0	0.0122	0	0.0109	0.008	0.0234	0.0104	0	0.0134	0.0409	0.0256	0.0077	0	0.0109	0	0	0.0419	0.0335	0.0657	0.008	0
AC016575.1	0	0	0.0436	0	0	0	0	0	0	0.0466	0	0	0	0	0.2808	0	0.0404	0.0437	0.1195	0	0	0.0857	0	0.0461	0	0	0.1404	0	0	0.0634	0	0.057	0	0	0.0543	0.2165	0	0.0533	0.2666	0	0	0.228	0	0.047	0	0.0582	0	0	0.1712
AC016590.4	0.0231	0.0114	0.0041	0.0031	0.1968	0.3724	0.0381	0.0968	0.114	0.3312	0.0213	0.3112	0.0064	0.0224	0.0175	0.3299	0.0189	0.1185	0.5994	0.0831	0.2522	0.2003	0.0082	0.0215	0.0041	0.1921	0.0066	0.0344	0.0081	0.089	0.0403	0.0107	0.0117	0.019	0	0.0202	0.0065	0.005	0.0062	0.0075	0.0146	0.0107	0.008	0.0176	0.0204	0.0272	0.0053	0	0.0107
AC016642.1	0	0	0	0	0	0	0	0	0	0	0	0	0	0	0.1026	0	0	0	0.0655	0.0232	0	0	0	0	0	0	0.1538	0	0	0	0	0	0.0229	0	0.0595	0	0	0	0	0.044	0	0	0	0	0	0	0.0626	0	8.2884
AC016737.1	0	0.0146	0.0312	0.0356	0.0151	0.1149	0.0208	0.1234	0.0523	0.0167	0.0407	0.0404	0.0492	0.0172	0.067	0.0473	0.0289	0	0.0285	0.0151	0.0264	0.0153	0.0313	0.0495	0.0631	0	0.0502	0.0658	0.0155	0.0681	0.0462	0.1428	0.0299	0.0437	0.1941	0.2839	0.1246	0.1717	0.0477	0.0574	0.4083	0.2243	0	0.0672	0.1301	0.0416	0.1429	0.0149	0.2654
AC016745.1	0.0746	0.0614	0.1644	0.15	0.0794	0	0.1316	0.0217	0.2023	0.0527	0.1286	0.0425	0.1556	0.0543	0.2118	0	0.0914	0.0495	0.03	0.0798	0	0.0162	0.0991	0.0348	0.1662	0.0215	0.0265	0.1041	0.0163	0.0239	0.0974	0.1505	0.4408	0.0154	0.4092	0.1088	0.2758	0.1005	0.0251	0.2875	0.8023	0.4729	0.0972	0.1063	0.6585	0.7019	0.0861	0.4403	0.4519
AC016745.2	0	0.0045	0	0.011	0.0047	0	0.0065	0	0.0108	0	0.0063	0	0	0	0	0	0	0	0	0	0	0	0	0	0	0	0	0	0	0	0	0.0127	0.0046	0	0.006	0	0.0039	0.0118	0.0074	0.0134	0.0058	0	0	0.0052	0.0081	0	0.019	0	0.0253
AC016747.2	0	0	0.0377	0	0.0728	0.0278	0.0251	0.0745	0.0211	0.0806	0	0.0244	0.0297	0	0.0405	0	0	0	0.0344	0.0366	0.0319	0.074	0	0.0199	0	0.0493	0	0	0	0	0	0	0.0722	0	0.1172	0	0	0	0.0288	0.0173	0.3364	0.0246	0.0742	0	0.1572	0.1005	0	0.0721	0.4686
AC016747.4	0	0	0	0	0	0.0177	0	0.0476	0	0	0.0157	0	0	0.0133	0	0	0	0	0	0	0	0	0	0	0.0122	0	0	0	0	0	0	0	0.0231	0	0	0	0.0096	0	0	0	0.043	0.0157	0	0	0	0.0161	0	0.023	0.0315
AC016773.1	0	0.0331	0.0237	0.036	0.0228	0.0523	0.0158	0.1248	0.0265	0.0632	0.0308	0.0459	0.1119	0.013	0.127	0.0598	0.0548	0.0119	0.0216	0.0115	0.01	0.0465	0	0.025	0.0598	0.0155	0.3046	0.025	0.0117	0.0172	0	0.0619	0.0566	0.011	0.103	0.2545	0.0472	0.2025	0.5606	0.0544	0.3097	0.2474	0.0466	0.0255	0.1382	0.0789	0.0929	0.0905	0.4335
AC016821.1	0.0129	0.0213	0.0171	0.0087	0.011	0	0.0076	0.015	0	0.0122	0.0223	0.0516	0	0	0	0.0173	0.0053	0.0343	0.0677	0.0111	0.0097	0.0336	0.0115	0.012	0.0173	0	0	0.018	0	0	0.0113	0.0298	0.0109	0	0	0.0189	0.0091	0.0279	0.0087	0.0157	0.0746	0.0074	0	0.0061	0.019	0.038	0.0522	0.0164	0.3356
AC016877.3	0	0.0308	0.1652	0	0.1915	0.0487	0.0441	0.0436	0.2957	0	0	0.1283	0	0.0728	0.2838	0.0669	0	0	0.1207	0	0.028	0.1299	0	0.0349	0.0668	0	0.1064	0	0.0655	0.0481	0.0653	0	0.1898	0.6479	0.2468	0	0.132	0.0404	0.2021	0.2129	0.6293	0.1728	0	0.2136	0.0551	0.6172	0	0.569	1.0381
AC016885.2	0	0	0	0.0632	0	0	0	0	0.3719	0.0148	0	0.0359	0.0219	0	0	0	0	0.0417	0	0.0673	0	0	0	0	0	0	0	0.0146	0	0.0403	0.0274	0.0181	0	0	0	0	0	0	0	0	0	0	0	0	0	0	0	0	0
AC016902.1	0	0.0494	0	0.0536	0.017	0	0	0.093	0	0	0	0.114	0.0556	0	0	0	0.0327	0.0177	0	0.0513	0	0.0346	0	0	0	0.1154	1.2766	0	0	0.0256	0.0522	0.0231	0.1519	0	0	0.9042	0.3801	0.0216	0.943	0.0324	0.2098	0	0.1042	0.057	0	0	0	0	0
AC016907.2	0	0.0037	0.0039	0.012	0.0191	0.0233	0	0.0104	0.0132	0.0295	0	0.0307	0	0.0217	0.0593	0.028	0.0073	0.0198	0.0577	0.0038	0.0033	0.0116	0	0.0042	0.004	0.0052	0	0.0042	0	0.0057	0	0	0.0038	0.0037	0.0098	0	0.0063	0.0145	0	0	0.0047	0	0	0	0.0066	0.0105	0.0052	0	0.0413
AC016925.3	0	0	0	0	0	0.0066	0	0	0	0.0096	0	0.0058	0	0	0.0097	0	0	0	0.0082	0	0	0	0	0	0	0.0059	0	0	0	0	0	0	0	0.0042	0	0.0075	0	0.0331	0	0.0042	0.2417	0.0236	0	0	0.0376	0	0	0	0.1299
AC016949.1	0.0268	0.022	0.0354	0.0448	0.0342	0.1216	0.0629	0.0466	0.1318	0.0126	0.0461	0.0915	0.1115	0.0519	0.3037	0.0716	0.1202	0.0709	0	0.0343	0	0.0579	0.0118	0.0997	0.143	0	0.0949	0.0622	0.0701	0.0686	0.0349	0.1388	0.1129	0.066	0.1614	0.0975	0.386	0.4325	0.7568	0.1085	0.3507	0.262	0.1393	0.0127	0.177	0.283	0.1389	0.2029	0.432
AC017006.1	0.0519	0.0427	0.0458	0	0	0	0.1221	0	0.1024	0	0	0	0	0.1008	0	0	0	0	0.0836	0	0.0388	0	0	0.1451	0.0463	0	0	0	0.0454	0	0	0	0.1314	0.0427	0.0569	0.0757	0.1096	0.1119	0	0.5895	0.3812	0.0598	0	0.0493	0	0	0.0599	0.3939	0
AC017048.3	0	0.0382	0.0205	0	0.0198	0.0302	0	0.027	0.0458	0	0	0.053	0	0	0	0.0207	0	0	0.0374	0.0199	0.0694	0	0	0	0.0207	0	0.0989	0.0216	0.0406	0.0298	0.0809	0.0536	0.51	0	0.0765	0	0.0818	0	0.2819	0.1131	0.0731	0.0268	0.1211	0.0662	0	0.0547	0.0805	0.0392	0.1341
AC017050.1	0.0236	0.0065	0	0.0053	0.0067	0	0	0.0091	0	0	0.0361	0.0269	0.0218	0	0	0	0	0.0555	0	0.094	0.0059	0	0	0.0073	0	0.1177	0	0	0	0.1309	0	0	0	0.0065	0	0	0	0	0.0106	0	0	0.009	0.0136	0	0	0	0	0	0
AC017076.1	0	0.0807	0	0.0219	0.0278	0.0425	0.0384	0.038	0.0967	0.0924	0.0376	0.0746	0.0454	0	0	0.0292	0	0	0.0263	0	0	0.0283	0	0.0914	0	0.0377	0.1391	0	0	0.0419	0	0.0754	0.5794	0.0807	0.1793	0.0954	0.3683	0.1762	0.2643	0.1326	0.3429	0.226	0.3974	0.1862	0.3847	0.2691	0.3018	0.0551	1.999
AC017083.1	0	0.0476	0.034	0.0517	0	0.0501	0	0.0673	0.0381	0.0364	0	0.066	0.0268	0	0.0731	0.0344	0.0473	0.0171	0	0.0165	0	0	0.0171	0	0	0.0223	0.0548	0.0359	0.1012	0.0248	0.0168	0.0668	0.0489	0.0318	0.0635	0.2252	0.0136	0.0832	0.13	0.1096	0.1417	0.1779	0	0.0183	0.1987	0.0908	0.1114	0.0325	0.4454
AC017099.2	0	0	0.0451	0	0.0327	0	0.0151	0.0149	0.0379	0.0121	0	0.0146	0	0.0124	0	0.0342	0	0.0113	0	0	0	0.0222	0.0113	0	0	0	0.0363	0	0	0.0328	0	0.0738	0.0324	0.0211	0.0421	0.0187	0.018	0.0138	0.0173	0.0519	0.0269	0.0148	0	0.0122	0.0188	0.0151	0.0443	0.0108	0.0738
AC017100.1	0.2426	0.4788	0.0142	0.4226	0.5779	1.7846	0.4941	0.6951	1.0995	0.8224	0.0743	0.7374	0.2697	0.1098	0.3671	1.3694	0.2641	0.857	0.3513	0.7054	1.2074	0.9099	0.2148	0.7229	0.461	0.6341	0.3899	0.3758	0.3531	0.8707	0.5487	0.0745	0.191	0.0665	0.2128	0.7781	0.33	0.0349	0.7188	0.708	0.1526	2.7009	0.3369	0.1381	0.0238	0.114	0.0746	0.0681	0.5781
AC018450.1	0	0	0.0223	0	0.0216	0.0329	0	0	0.2247	0.0239	0.0291	0.0289	0	0	0	0.0226	0.0414	0.0224	0.0408	0.065	0.0378	0.0219	0	0.0236	0	0.0877	0.1437	0	0.0221	0.0325	0.022	0.0584	0	0.0208	0.389	0.0369	0	0.0819	0.1024	0.1027	0.2657	0.3503	0	0	0.1863	0.0894	0.2046	0	0.4676
AC018467.1	0	0.0088	0	0.0287	0.0182	0	0	0.0871	0	0	0.0123	0.4151	0.0149	0	0.0405	0.0095	0	0.1135	0.0086	0.0366	0	0.0093	0.0095	0	0.0095	0.2347	0	0	0	0.1236	0	0	0.009	0	0	0	0.0075	0	0.0144	0	0.0112	0	0	0	0.0157	0	0	0	0.0371
AC018521.5	0.6225	0.9843	0.5872	1.5068	0.6155	0.8822	0.4327	3.8913	0.9936	0.9249	0.9619	3.0585	0.4386	1.1825	1.3021	1.1059	0.4833	1.8472	0.575	1.6836	0.419	1.1158	0.7414	0.7105	0.6522	3.0741	1.5605	0.3912	0.5973	3.0519	0.8773	0.773	0.4844	0.4075	0.7835	0.7798	0.2067	0.6	1.612	0.423	0.7033	0.6262	0.5708	0.4119	0.4383	0.4431	0.4753	0.4138	0.364
AC018529.1	0.0524	0.2153	0.0461	0.1754	0.1337	0.136	0.0615	1.7035	0.0516	0	0.3609	1.4923	0.5094	0.0508	0.9906	0.0467	0.0428	2.4053	0.5478	1.3436	0	0.136	0	0.1951	0	3.2008	0.2228	0	0.0915	0.6042	0.0456	0.0604	0.0442	0.1292	0	0.1527	0.0369	0	1.199	0	0	0.0603	0.1818	0.0994	0	0	0	0.0883	0
AC018545.1	0.0128	0.0053	0.0056	0.0086	0.0545	0.0083	0	0.0372	0.0316	0	0	0.0073	0	0.0124	0.097	0	0.0052	0	0	0.0055	0	0	0.0057	0	0.0114	0	0.0091	0.0119	0.0056	0	0.0056	0.0739	0.0162	0	0.0914	0	0	0.0138	0.0173	0.0052	0.0202	0.0369	0	0.0304	0.0188	0.0151	0.0444	0.0216	0.0148
AC018552.3	0	0	0	0	0	0	0	0	0.0335	0	0	0.0775	0.0472	0	0.0643	0	0	0.03	0.0274	0	0	0.0294	0	0	0.0606	0	0	0.0316	0	0	0	0	0.0574	0	0	0	0	0	0	0.0276	0.2139	0	0	0.0645	0	0	0	0.1146	0.0392
AC018553.3	0	0.0293	0	0.0358	0.1062	0	0	0.0414	0	0.0504	0	0	0	0	0.0337	0.0159	0	0	0.1005	0.0153	0.0266	0.0154	0.0158	0.0166	0.0318	0	0	0.0497	0	0	0	0	0	0	0	0	0.0126	0	0	0	0.0187	0	0	0.0169	0	0	0	0	0
AC018557.3	0	0.1158	0	0.0236	0.3295	0.2285	0	0	0.2081	0.2321	0.0809	0.0803	0	0.1025	0.1332	0.251	0	0	1.0764	0.0602	0.2891	0.3657	0.0623	0.2295	0	0	0	0.0982	0	0	0	0.0406	0	0	0.0386	0	0.0248	0	0.0474	0.1427	0.0369	0	0	0.0334	0.0518	0.0414	0	0.1483	0.406
AC018558.7	0	0	0	0	0	0.0226	0	0	0.1029	0	0	0	0.0242	0	0	0	0	0	0	0.0149	0	0	0	0	0	0	0	0	0.0456	0	0.1817	0.2608	0.0734	0	0	0	0	0.0375	0	0.1835	0.2555	0.0201	0.1813	0.2313	0.1024	0	0	0	0
AC018616.1	0.0346	0	0	0.116	0.0295	0	0	0	0.0682	0	0	0	0	0	0	0	0	0.0306	0	0	0	0	0	0	0.0308	0	0	0	0	0	0.0602	0	0.0876	0	0.0759	0	0.0487	0.3358	0.0933	0.0281	0.2178	0.0399	0	0.0657	0.1018	0	0	0	0.0399
AC018618.1	0	0	0	0.2177	0	0	0	2.7689	0.0178	0	0.5807	0.1852	0.0753	0	0.1366	0	0.0147	0.303	0.0145	0.4633	0	0	0.016	0	0.0322	0.8329	0.0512	0.0503	0	0.5093	0.0157	0	0	0	0	0	0	0.0195	0	0	0.1325	0	0	0	0	0	0	0	0
AC018647.1	0.0028	0.0185	0.0124	0.0452	0.055	0.0365	0	0.0425	0.0305	0.0556	0.0032	0.0641	0.0117	0.0273	0.0372	0.0276	0.0046	0.0919	0.0068	0.0192	0.0378	0.073	0	0.0236	0.015	0.0778	0.0199	0.0131	0.0098	0.0613	0.0073	0.0065	0.0024	0.0069	0.0185	0.0082	0.004	0.003	0.0909	0.0091	0.0177	0.013	0.0098	0	0	0.0099	0	0.0047	0.013
AC018648.1	0.0283	0.0233	0	0	0	0	0	0.0658	0.0279	0.0267	0	0	0.0393	0	0.1071	0.0505	0.0693	0.1	0	0.0242	0	0.0735	0	0	0	0.0326	0.0401	0.0789	0	0.1088	0.0246	0.1305	0	0.0466	0.1241	0.3714	0.0996	0.122	0.343	0.0459	0.1187	0.1956	0.0491	0	0.208	0.0333	0.0653	0	0.0653
AC018653.3	0.0481	0.1451	0.1554	0.1289	0.2729	0.229	0.1884	0.6334	0.6794	0.2416	0.1842	0.4204	0.6239	0.0622	0	0.2858	0.2226	0.17	0.1677	0.1646	0.0838	0.347	0.1562	0.4331	0.1714	0.037	0.0227	0.149	0.056	0.1233	0.1395	0.5359	0.5681	0.1715	1.6174	0.5143	4.7504	0.4492	0.2592	0.819	2.0848	0.8865	0.4732	0.2435	1.3672	1.4888	1.0541	1.4999	0.6841
AC018653.4	0	0.0215	0	0	0	0	0.0307	0.091	0	0	0	0.0298	0.0726	0	0	0.0233	0	0	0	0.0223	0	0.0226	0	0.0243	0	0	0.0741	0	0	0	0	0	0.044	0.043	0.0286	0	0.1102	0.0281	0.0352	0.0212	0.1095	0.0602	0	0.0248	0.0768	0.0307	0	0.022	0.0903
AC018678.1	0	0	0	0	0.0142	0	0	0	0.0165	0	0	0	0	0	0	0	0	0	0	0	0	0	0	0	0	0	0	0	0	0	0	0	0	0	0	0	0.0235	0	0	0.0678	0.0175	0	0	0	0	0	0	0.0141	0
AC018695.2	0	0	0	0	0	0	0	0	0.0374	0	0	0	0.0527	0	0	0	0.093	0	0	0	0	0	0	0.0354	0	0	0.1077	0	0	0	0	0.0437	0.032	0	0	0	0	0	0	0.0308	0.0796	0	0	0	0.1116	0.0892	0.1751	0	0.0876
AC018695.3	0	0	0	0.031	0	0.0602	0	0	0	0	0	0	0.0644	0	0	0	0.0378	0	0	0	0	0	0	0.0432	0	0	0	0.0431	0	0	0	0	0	0	0.0508	0.0676	0	0	0	0	0.0972	0	0	0	0	0.0545	0	0	0.2672
AC018695.6	0.1062	0.0873	0.2495	0.0949	0.1205	0.0919	0.1248	0.3702	0.1047	0	0	0.0807	0.1476	0.0687	1.1385	0	1.0406	0.5629	0.2849	0.0606	0	0.1839	0.094	0.0659	0.1577	0	1.4057	0.4607	0.0309	0.0454	0.0308	1.1832	0.7167	0.1747	1.0868	0.671	1.1709	1.1826	1.1443	1.062	2.3757	1.468	0.6145	0.3359	4.1117	1.6643	1.9599	0.9547	2.7352
AC018695.9	0.019	0.0546	0.0835	0.0952	0.1854	0.0492	0.2672	0.1651	0.0187	0.0178	0.0544	0.0432	0.2502	0.0368	0	0.0338	0.3018	0.3599	0.1677	0.0243	0.0071	0.0246	0.0503	0.1412	0.076	0	0.3763	0.2026	0.0414	0	0.033	0.3276	0.5915	0.1403	0.4052	0.3178	0.8202	0.4697	0.2425	0.8297	2.2356	0.5785	0.1645	0.1978	2.0897	0.6348	1.0711	0.4312	1.0818
AC018714.2	0	0	0	0.0187	0	0	0	0	0.0138	0	0	0	0.0194	0	0.0264	0	0	0.0247	0	0.012	0.0104	0	0	0	0.0249	0.0161	0	0.013	0	0	0.0122	0	0.0236	0	0.0306	0.0407	0.0197	0.0753	0.0188	0.034	0.0586	0.0322	0.0243	0	0.0616	0.0164	0.0161	0	3.1258
AC018716.2	0.0666	0.0126	0.0677	0	0.0044	0.0067	0.1866	0	0.0858	0	0.0118	0	0.0214	0	0	0	0	0.0091	0.0082	0	0	0	0.0045	0.0763	0.2373	0	0.0145	0	0.0313	0	0.0045	0.0472	0.0086	0.118	0.2247	0.0373	0.0252	0.1159	0	0.1537	0.5211	0.0767	0.0534	0.0389	0.0527	0.0843	0.0473	0.0777	0.0059
AC018730.1	0	0.0125	0	0	0	0.0066	0	0.0059	0.0498	0	0	0.0115	0	0.0147	0	0	0	0.0089	0	0	0	0	0	0	0	0	0	0	0	0	0.0044	0	0	0	0	0	0	0	0	0	0	0	0	0	0	0	0	0	0
AC018742.1	0.1114	0.0916	0	0.0124	0.079	0.4581	0	0.0431	0.3477	0.1224	0	0.0212	0.0258	0.0901	0.1054	0.0166	0.1061	0.0328	0	0.0476	0.0971	0.0322	0	0.0346	0.0165	0.0642	0	0.0345	0.0324	0	0.1131	0	0	0	0	0	0	0.02	0	0	0	0.0428	0.0645	0.0176	0	0	0.0857	0	0.0857
AC018865.2	0	0	0	0	0	0	0	0	0	0.0043	0	0	0	0	0	0	0	0	0.0037	0	0.0034	0	0	0	0	0	0	0	0	0.0059	0.004	0	0	0	0.0404	0.0671	0.0065	0.1984	0	0.1679	0.4295	0.0159	0.008	0	0.3315	0	0	0	0.3078
AC018866.1	0	0	0	0	0.0272	0	0	0	0.0315	0	0	0	0	0	0.0604	0.0285	0	0	0	0	0	0	0	0	0	0	0	0	0	0	0	0	0	0	0	0	0	0.6194	0	0	0.1339	0	0	0	0.0469	0	0	0	0
AC018978.1	0.032	0.0659	0.2823	0.1825	0.0136	0.0208	0.1883	0.0558	0.0474	0	0.3865	0.1644	0.0223	0	0.3637	0	0	0.9198	0.0258	0.3426	0	0	0.0567	0	0.2426	0.037	0.3408	0.1042	0.3218	0.3286	0.1115	0	0.4459	0.0659	0.1757	2.0555	0.5637	0.0518	0.3021	0.4806	0.2016	0.3137	0.7508	0.152	0.1178	0.9415	0	0.648	0
AC019068.1	0	0	0.0149	0	0	0	0	0.0197	0	0.016	0	0	0	0	0.0321	0	0	0.0449	0	0.029	0	0	0	0	0	0	0	0	0	0	0	0	0	0.0976	0	0.0247	0.0716	0	0	0.0687	0.0533	0.0586	0.0589	0.0161	0	0.0797	0	0.1143	0
AC019080.4	0.0335	0.0551	0	0.0674	0.1141	0.0435	0.0788	0.0779	0	0	0.0385	0.191	0.0466	0.0976	0.0634	0.0896	0.0547	0	0.3776	0	0	0	0.0297	0.0312	0.0299	0	0	0.0623	0	0.043	1.079	0.1931	0	0.2206	0.6983	0	1.3917	0	0.0903	1.6848	0.0703	1.0038	0.1745	0.1272	0.3449	0.0788	0.0773	0.9604	0.1933
AC019117.1	0	0.0222	0.019	0.0036	0.0688	0.056	0.0127	0	0.0531	0.0355	0.0062	0.0123	0.0374	0	0.0102	0.0336	0.0132	0.0143	0.3381	0.0046	0.0121	0.028	0.0095	0.0652	0.0672	0	0.0076	0.015	0.0235	0	0	0.0869	0.0727	0.0089	0.1713	0.0079	0.0114	0	0.0218	0.428	0.4632	0.1055	0.0561	0.0511	0.1109	0.0127	0.0497	0.0136	0.0311
AC019117.2	0.0097	0	0	0	0.074	0.0125	0	0	0.0381	0.1092	0	0	0	0	0	0.1808	0	0	0.4275	0	0.0649	0.4181	0	0.027	0	0	0	0	0	0	0	0	0.0081	0	0	0	0.0136	0.0104	0	0	0.0203	0	0	0	0	0	0	0	0
AC019118.2	0	0	0	0	0	0	0	0	0	0	0	0	0.0276	0	0	0	0	0	0.016	0	0	0	0	0	0	0	0	0.0185	0	0	0	0	0	0	0	0	0	0	0	0.0161	0	0	0	0	0	0	0.0229	0	0.0687
AC019131.1	0	0	0	0	0	0	0	0.0706	0	0	0	0.0346	0	0.0295	0	0	0	0	0	0	0	0.0263	0.0269	0	0	0.0351	0	0	0	0	0	0	0	0	0.0333	0	0	0.262	0	0.0246	0	0.035	0	0	0.0894	0	0	0.0512	0.2453
AC019171.1	0	0	0	0	0.0152	0	0	0.0208	0.0176	0.0169	0	0.0816	0	0	0.0339	0.0479	0	0	0	0.0306	0.1203	0.0155	0	0.0834	0	0	0	0	0	0	0.0312	0	0.0604	0.1031	0	0.0522	0	0.0386	0.0482	0	0.0375	0.0206	0	0	0.079	0.021	0	0	0.0413
AC019185.1	0	0.0299	0	0	0.0309	0	0	0	0	0	0	0	0	0	0	0	0	0	0	0	0	0	0	0	0	0	0	0	0	0	0	0	0.0307	0	0	0	0	0	0.0979	0.0295	0	0	0.0631	0	0	0	0	0	0.2515
AC019257.1	0.0079	0	0	0.0107	0.0068	0.0826	0	0.0739	0.0627	0.0374	0.0183	0.0091	0	0.0077	0.015	0.0142	0	0.007	0.0192	0.0136	0.0356	0.0482	0	0.0148	0	0.0183	0	0	0	0.0408	0.0277	0	0	0	0	0	0	0.0171	0	0	0.025	0.0092	0	0	0	0	0	0	0.0642
AC020550.2	0	0	0	0.0128	0.0163	0	0	0	0	0	0	0	0.0266	0.0371	0	0.017	0.0156	0	0.0154	0	0	0	0	0	0	0	0	0	0	0	0	0.0661	0.0161	0.0157	0	0.0279	0.0269	0.0824	0	0.0155	0.0401	0.022	0.0332	0.0363	0	0	0.022	0	0.3306
AC020584.1	0.0135	0.0111	0	0.009	0.0115	0	0	0.0471	0	0	0.0155	0.077	0	0	0	0	0	0.0954	0	0.0231	0	0.0117	0	0	0	0.1402	0	0	0	0.1212	0	0	0	0	0	0	0	0	0	0	0	0	0	0	0	0	0	0	0.0156
AC020637.1	0.1531	0.3867	0	0.4102	0.0093	0.0568	0	0.7113	0.0108	0.1133	0.2135	3.764	0.1215	0	0.8894	0.0097	0.0357	0.763	0	0.7855	0	0	0.0484	0.0916	0.0877	0.2396	0.8993	0.0711	0.0095	0.8691	0.0666	0	0.0184	0.009	0	0.0638	0.0385	0	0.6774	0.0089	0.0229	0.0126	0	0.0726	0.0161	0	0	0	0.0252
AC020656.2	0	0	0	0.0215	0.0061	0	0	0.091	0	0.0067	0.1268	0.0244	0.0346	0	0.0337	0	0.0029	0	0.0774	0.0091	0	0	0.0032	0	0.0032	0.0041	0.0303	0.0232	0	0	0.0031	0	0.003	0.0029	0.0039	0.0052	0.0175	0	0.0096	0	0.0075	0.0041	0	0.0034	0.0105	0.0042	0.0493	0	0.308
AC020687.1	0.0122	0.0302	0	0.0492	0	0	0	0.0569	0	0	0.0281	0.0418	0.068	0	0.0463	0	0	0.2918	0	0.3558	0	0	0	0	0	0.0423	0	0.0227	0	0.2667	0.0106	0	0.0103	0	0	0.0178	0.0431	0	0	0.0496	0.077	0.0141	0	0.0116	0.018	0	0	0	0.0141
AC020891.2	0.0731	0	0.3434	0.0163	0.1036	0.0316	0.0573	0	0.144	0	0.084	0	0.3047	0.0709	0.2304	0	0.0995	0.0215	0.1372	0.1042	0	0	0	0.1134	0.1736	0	0.1382	0.0453	0.1277	0	0.106	0.3088	0.6987	0.02	0.3205	0.5328	0.7543	1.1025	0.2297	0.8493	0.3321	0.477	0.296	0.1849	0.2507	1.2312	0.3934	0.349	0.618
AC020891.3	0	0	0.2294	0.0349	0	0	0	0	0	0	0	0	0.1447	0	0	0	0	0	0.1257	0	0	0	0	0	0	0	0	0	0	0	0	0.12	0.3075	0.0857	0.5139	0	0.2565	0.2806	0.0701	0.2111	0.1638	0	0.0904	0	0.0766	0.1224	0.0601	0.0439	0.1802
AC020907.4	0.0359	0	0.0317	0.0482	0.0612	0.2333	0.0845	0.1253	0.1062	0.0677	0.0826	0.1639	0.0499	0.0697	0	0.1922	0.1467	0	0.0578	0.0307	0.0805	0.1556	0.0318	0	0.064	0	0.1019	0.167	0	0.2304	0	0.1657	0.0909	0.0887	0.1576	0.0524	0.177	0.2711	0.1936	0.0291	0.6407	0.0828	0.1248	0.0682	0.2114	0.7181	0.4145	0.0606	1.4506
AC020911.1	0	0	0	0	0	0	0	0.19	0	0	0	0.0373	0	0.0317	0	0	0	0	0.0263	0	0.0244	0	0	0	0.0291	0	0.0464	0.0304	0	0	0	0.0377	0	0.1076	0.0359	0.0477	0.0921	0.0352	0	0	0.0343	0	0	0	0.0962	0.0384	0	0	0.3394
AC020913.3	0	0.1244	0	0.1013	0.1287	0.1963	0.1777	0.3514	0.149	0	0	0	0	0.2935	0	0	0	0.2672	0	0	0	0	0	0	0	0	0	0.1406	0	0	0	0.3486	0.2551	0	0	0.2205	0.3193	0	0.4074	0	0.9515	0	0	0	0	0.711	0	0	1.3952
AC020931.1	0	0.0116	0.0247	0.0094	0.012	0	0	0.0163	0.0138	0.0132	0	0.016	0	0	0	0	0	0	0	0	0	0	0	0	0	0	0.0199	0.0131	0	0	0	0	0	0.0116	0	0	0.0198	0	0	0.0114	0.0147	0.0162	0	0.0267	0.0206	0.1321	0.0648	0.0237	0.0648
AC021028.1	0.0632	0.13	0.5014	0.0212	0.0807	0	0.0371	0	0.0623	0.1786	0.0726	0.1441	0.0879	0.092	0.0598	0.2254	0	0	0.1526	0.0811	0.0708	0.0547	0.056	0.1178	0.2253	0.0729	0.6276	0.0588	0.1104	0.1216	0.0825	0.3279	0.88	0.364	0.1386	1.4288	0.6896	0.0681	0.3832	0.3844	0.0994	0.2913	0.2744	0.45	0.4648	2.0064	0.2917	0.9591	0.6197
AC021055.1	0.0262	0.0647	0.1617	0.0351	0.0223	0	0.1232	0.0305	0	0	0	0	0	0.2035	0	0	0.0428	0.0695	0.1055	0.0224	0	0	0.0464	0.0488	0	0	0	0.0731	0.0229	0	0.0912	0	0.199	0	0.2875	0	0.4613	0.0283	0	0.9353	0.3849	0.0604	0.4096	0.0498	0.0385	0.0925	0.0302	0.0221	0.4535
AC021127.1	0	0.0087	0.0093	0.0071	0	0	0	0.0122	0.0312	0	0	0	0	0	0	0	0	0	0.0424	0	0.0079	0	0	0	0	0	0	0	0	0.0676	0	0	0.08	0.0087	0	0	0.0074	0	0	0	0.0221	0.0121	0.0366	0.02	0	0	0.0122	0.0178	0.0122
AC021218.1	0	0.0184	0.0328	0.005	0	0	0.0088	0	0	0	0.0171	0.0085	0.0104	0	0	0.0133	0	0.0198	0.012	0	0	0	0	0.0069	0	0	0.0106	0	0.0065	0	0	0.043	0.0063	0	0.0327	0.0109	0	0.0161	0	0	0.0156	0.0687	0.0259	0	0.011	0.0088	0.086	0.0063	0.043
AC021236.1	0	0	0	0	0	0	0	0.0129	0	0	0	0.0127	0	0	0.042	0	0	0.0196	0	0.0095	0	0	0.0098	0	0	0	0	0	0	0	0	0	0	0.0091	0.0122	0	0.0234	0.012	0	0.036	0	0.0128	0	0.0211	0	0.0261	0	0	0.0128
AC021546.1	0	0	0.0323	0	0.0156	0.0238	0	0.0426	0.0723	0	0	0.0836	0	0.0178	0.0347	0.0817	0	0	0.0148	0.0157	0.0137	0	0	0.0342	0	0.0211	0.078	0	0	0.047	0.0319	0	0	0	0	0	0	0	0	0	0	0	0	0	0	0.0216	0	0	0
AC021549.1	0.131	0.5386	0.2693	0.3218	0.1486	0.5668	0	0.0507	0.3011	0.9457	0.0502	0.0995	0.182	0.0424	0.3304	0.6616	0.3208	0.3085	0	0.0747	0.7823	0.7937	0.1546	0.9352	0.1167	0.3021	0	0.487	0.1907	0	0.2279	0.0503	0	0.0718	0.3351	0.0637	0	0	0	0.1062	0.1831	0.4526	0.0758	0.0414	0.1284	0.1026	0.1007	0	0.2014
AC021613.1	0	0	0	0.0039	0.0024	0.0262	0	0.015	0.0028	0.0027	0	0.0115	0	0	0.0027	0.0167	0	0.0051	0	0.0406	0.0064	0.0286	0	0.0013	0.0038	0.0017	0.0041	0.0027	0	0.0092	0	0	0.0024	0.0036	0	0.0021	0.002	0	0.0058	0.0012	0	0.0017	0	0	0.0021	0.0017	0.0017	0	0
AC021683.3	0	0	0	0	0.0043	0.0196	0	0.0029	0.0149	0	0.0029	0.0029	0	0.0024	0.0238	0	0	0.0044	0.0101	0.0043	0	0	0	0	0	0	0.0036	0	0.0022	0	0	0	0	0.0021	0.0028	0.0037	0.0018	0	0.0034	0	0.0106	0.0116	0.0087	0	0.0444	0	0.0145	0.0021	0.7928
AC021683.6	0	0	0	0	0	0	0	0.0101	0.0258	0	0	0.01	0	0	0	0	0	0	0	0	0	0	0	0	0	0	0	0	0	0	0.0152	0	0	0.0072	0.0096	0	0.0246	0.0282	0	0.0142	0.0549	0	0	0	0.0128	0.0103	0.0101	0	0.4431
AC021713.1	0.0741	0.0305	0	0	0	0	0	0	0	0	0	0	0	0	0	0	0	0	0	0	0	0	0	0	0	0	0	0	0	0	0	0	0.0313	0	0.3251	0	0.0261	0	0	0.0301	0.1555	0.8539	0	0.1407	0.0545	0	0	0.1249	0
AC022031.1	0	0	0.0064	0	0.0062	0	0	0.0085	0	0	0	0	0	0	0	0	0	0	0	0	0	0	0	0	0	0	0	0	0	0	0	0	0.0184	0.012	0.032	0.0531	0	0.0628	0	0.0355	0.0076	0	0.038	0	0.0107	0.0343	0	0	0.4035
AC022031.2	0.0071	0	0.8284	0.0048	0.2727	0.0185	0	0.0166	0.007	0.0201	0	0	0	0.0069	0	0.0317	0	0.0126	0.1318	0.0122	0.0479	0.0062	0.0126	0.0066	0.0127	0.0082	0.2323	0.0066	0.0995	0	0.0372	0.2791	1.418	0.1406	0.2577	1.9732	0.015	1.8421	0.4509	1.386	0.351	0.443	2.1267	0.3312	0.7854	0.787	0.0082	0.114	4.1317
AC022079.1	0.0314	0	0.083	0.0842	0.1336	0.1223	0.1107	0	0	0	0.1082	0.1432	0.0436	0	0	0.1959	0.2051	0	0.1516	0.0537	0	0.0272	0	0.117	0	0	0	0.1168	0	0	0.0273	0.0362	0.0795	0.0517	0.0689	0	0.1547	0.2369	0.0423	0.1782	0.0329	0.217	0.2725	0.0298	0.5078	0.0369	0.326	0	0.2173
AC022081.1	0	0	0	0	0.0371	0.0567	0	0	0	0	0	0.0995	0	0.0424	0	0	0	0.0386	0	0.224	0	0	0	0	0	0.1511	0	0	0	0.2799	0	0	0	0.0359	0	0	0	0	0	0	0	0.0503	0	0	0	0	0	0	0
AC022092.1	0	0.0308	0.033	0.0754	0.0319	0.0487	0	0	0	0	0.1723	0	0.0521	0.0364	0.071	0.1003	0	0	0	0	0	0	0	0	0	0	0.0532	0	0.0328	0	0.0326	0	0.1266	0	0.0411	0.0547	0	0.0404	0.0505	0.1825	0	0.0432	0.0651	0.0356	0	0.1763	0.4759	0	0.0865
AC022118.1	0	0	0	0	0.0294	0	0	0.522	0	0	0.0397	0.0788	0.048	0	0.0654	0	0	0.0305	0	0.1182	0	0	0	0	0	0.0399	0	0.0321	0	0.3988	0	0	0	0	0.0379	0	0.0243	0	0	0	0.1087	0	0	0.0328	0	0	0	0.0291	0
AC022126.1	0	0.0219	0.0176	0.0134	0.1872	0.0087	0	0.0155	0.0328	0.0377	0.0077	0.0608	0.0278	0	0	0.0297	0.0054	0.0177	0.059	0.0228	0.01	0.0231	0.0236	0	0.0297	0.0154	0.0095	0.0062	0.0116	0.0427	0.0174	0.0999	0.0225	0.1097	0.0512	0.5151	0.0797	0.0144	0.0718	0.0216	0.0349	0.0691	0.567	0.038	0	0.0235	1.5146	0.1629	0.0846
AC022164.1	0	0	0	0	0.0241	0	0	0	0	0	0	0	0	0	0.0134	0	0	0	0	0	0	0	0	0	0	0	0	0	0	0	0	0	0	0	0	0	0	0.0229	0	0.0115	0.0074	0	0	0	0.052	0	0	0	0.0082
AC022165.1	0	0	0.0838	0.0213	0.108	0.0412	0.0373	0	0.0313	0	0.2186	0	0.0441	0.0615	0	0	0	0	0.0255	0.0271	0.0237	0	0	0	0	0.0366	0	0.0295	0.0277	0	0.0276	0.1097	0.0803	0.1044	0.1391	0.1387	0.067	0.0342	0.0427	0.36	0.2328	0	0.0551	0.0602	0.0466	0.1491	0.2927	0.3742	0.0732
AC022167.3	0.0885	0.2549	0.117	0.0297	0.0753	0.2299	0.052	0.2057	0.0436	0.2085	0	0.2523	0.2461	0.1289	0.2513	0.2762	0	0.1564	0.1069	0.3029	0.1653	0.1533	0.0784	0.0825	0.1578	0.4085	0.4395	0.0823	0.0387	0.4541	0.1156	0	0.0373	0.0728	0.2427	0	0	0.1908	0.1789	0.0718	0.1393	0.357	0	0.042	0.4556	0	0	0.0373	0.0511
AC022210.1	0.0168	0.0276	0.1402	0.073	0.0713	0.0217	0.0492	0.1362	0.0743	0.071	0.0289	0.0573	0.0466	0.0244	0.301	0.0448	0.0616	0.037	0.1281	0.0215	0.0125	0.0363	0.0222	0.039	0.0448	0.0386	0.3207	0.0156	0.0439	0.0859	0.0437	0.2027	0.1837	0.0482	0.1561	0.3664	0.1297	0.5235	0.2143	0.3327	0.3777	0.1447	0.0291	0.0397	0.2832	0.5316	0.5313	0.24	0.5602
AC022211.1	0	0.0867	0.0929	0.0883	0	0	0.1239	0.2757	0.0779	0.0497	0.0909	0.0301	0.0733	0.1791	0	0	0.1722	0.0466	0.1273	0	0.0197	0.0913	0.1634	0.1719	0.0705	0.0304	0.0748	0.3431	0.023	0	0.0229	0.1519	0.3114	0.1084	0.4047	0.1538	0.167	0.1136	0.071	0.2138	0.8017	0.0607	0.0458	0.025	0.3101	0.1549	0.1825	0.1778	1.2466
AC022217.2	0.0451	0.2041	0.0398	0.0151	0.0384	0.0293	0.0265	0.0262	0.2001	0	0.0777	0.1286	0	0	0.0427	0.0402	0.0184	0.1993	0.1089	0	0	0.0781	0.0399	0.2521	0.0201	0	0.096	0.0839	0.0197	0.0289	0.0393	0.026	0	0	0.0247	0.0329	0	0	0.1215	0.0183	0.0237	0	0	0	0	0.1061	0.0781	0	0.026
AC022296.4	0	0	0	0	0	0.0609	0	0.109	0	0	0	0	0	0	0	0	0	0	0	0	0	0.0406	0	0.0437	0	0	0.133	0	0	0.0601	0	0	0.0791	0	0	0.0684	0.066	0.4549	0.1264	0	0.0492	0.1081	0	0	0.1379	0	0	0	0.0541
AC022400.2	0	0	0	0.0146	0	0.0283	0	0.0507	0.043	0.0411	0	0	0.0303	0	0.0826	0.0389	0	0	0	0.0187	0.2934	0	0	0	0	0	0.031	0	0	0	0.057	0	0	0	0.0239	0	0.0154	0.0235	0	0	0	0	0.0379	0	0.0321	0	0	0	0.0252
AC022405.1	0	0	0	0	0	0	0	0.0426	0	0	0	0	0	0	0	0	0	0	0.0295	0	0	0	0.0324	0	0	0	0.052	0	0	0	0	0	0.0618	0	0.0402	0	0.0258	0	0	0.1188	0.0384	0	0	0	0.0539	0	0.0423	0	0.0845
AC022431.1	0	0.029	0.0622	0.1418	0	0	0	0.041	0.1738	0.0664	0	0	0.049	0.1369	0.2002	0.0629	0	0.0312	0.0568	0	0.079	0.0916	0.0937	0.0985	0.1571	0.0407	0	0.0328	0.0616	0	0	0	0	0	0.0387	0	0	0.038	0	0.0286	0	0	0	0	0	0	0	0	0
AC022440.1	0	0.0113	0	0	0	0.0446	0	0	0.0745	0.0388	0	0.0157	0	0	0.013	0.0367	0.0056	0.0243	0	0.0235	0.0051	0.0059	0	0.0128	0	0	0	0	0	0	0	0	0.0058	0	0	0	0	0.0074	0	0.0056	0.0144	0.0158	0	0.0065	0	0.0323	0	0	0
AC022463.1	0	0	0	0	0.1229	0.0625	0	0.056	0	0.2268	0	0.0549	0	0	0	0.4722	0	0	1.0464	0.0824	0.1079	0.1042	0	0.0224	0	0	0	0	0	0	0	0	0	0.0198	0	0	0	0	0	0	0	0	0	0	0	0.0283	0.0556	0	0.3055
AC022596.2	0	0	0.0162	0	0.0052	0	0.0072	0.0071	0	0	0	0	0	0	0	0	0	0	0	0.0053	0	0	0	0.0057	0	0	0	0	0.0054	0	0	0.0142	0.0104	0.0101	0.0067	0	0.0043	0.0132	0.0248	0	0.0064	0	0.0107	0.0058	0	0.0144	0.0142	0.0052	0
AC022613.1	0.0069	0.0341	0.0426	0	0.0412	0.0538	0.0081	0.0161	0	0.3254	0	0.0315	0	0.0134	0.0131	0.1047	0	0	0.0945	0.0414	0.2218	0.1256	0.0061	0.0322	0.0123	0.0398	0.0392	0.0128	0.0121	0.0177	0	0	0.577	0.0171	0.0227	0.0604	0.248	0.0447	0.1489	0.2129	0.2898	0.4059	0	0.0525	0.0508	0.1787	0.0239	0.064	0.0239
AC022784.1	0.0119	0.0339	0.0038	0.0189	0.012	0.0775	0.0714	0.0781	0.0588	0.0664	0.0536	0.1187	0.0317	0.0179	0.0616	0.0803	0.0416	0.0393	0.0157	0.0241	0.0178	0.0892	0.0259	0.0455	0.0087	0.0438	0.0215	0.0635	0.0057	0.0737	0.0198	0.0025	0.0101	0.0062	0.0036	0.0443	0.0084	0.0316	0.0205	0.0035	0.0068	0.0037	0.0056	0.001	0.0048	0.0025	0.0075	0.011	0.1389
AC022816.1	0	0	0.0133	0.0304	0	0	0	0.0176	0	0	0.0174	0.0345	0.021	0	0.0286	0	0	0.0134	0	0	0	0	0	0.0282	0.0135	0	0.0429	0	0.0132	0	0.0132	0.0174	0.0128	0	0.0166	0	0	0	0.0204	0.3311	0.0159	0.0871	0.0788	0.0287	0.1334	0.16	0.0174	0	0
AC022819.1	0	0.008	0.0085	0.013	0.0082	0.0188	0	0.0225	0.0143	0.0273	0.0167	0.022	0	0.0094	0.0366	0.0043	0.0237	0.0043	0.0039	0.0124	0.0072	0.0167	0.0086	0.0225	0.0086	0.0056	0.0274	0.0135	0.0042	0.0062	0.0042	0.0669	0.0245	0.0159	0.0954	0	0.0102	0.0729	0.0065	0.0392	0.147	0.0223	0.0168	0.0092	0.0142	0.0341	0.0446	0.0204	0.1059
AC022868.1	0	0	0	0	0	0	0	0.0106	0	0	0	0.0208	0	0	0	0.0081	0	0.0081	0	0	0	0	0	0	0	0	0.0388	0	0	0	0	0	0	0	0.01	0.0266	0.0064	0.0098	0.0123	0	0.0096	0	0	0.0087	0	0.0215	0.0105	0	0
AC022872.1	0.0484	0.0199	0	0.0973	0.0206	0	0.1138	0.1406	0.0716	0.0228	0	0	0.0336	0.3053	1.3737	0.0216	0	0.0428	0.039	0.0207	0.0181	0.021	0.0429	0.0225	0.1078	0	0	0.1575	0.0634	0	0.1474	0.1116	0	0	0.0265	0	0.0341	0.0782	0	0.0196	0.1523	0.0279	0.042	0	0	0.0284	0.0558	0	0.3908
AC022893.3	0	0	0	0	0.0736	0.1123	0	0.1005	0.0426	0	0.0497	0.0986	0	0	0.2455	0	0	0	0.0348	0.037	0.0323	0.1498	0	0.0403	0	0.1996	0	0	0	0.1109	0	0	0	0	0.0474	0	0	0	0	0	0.0454	0	0	0	0	0	0	0	0.4989
AC022898.1	0	0.0226	0	0.0184	0.0351	0.1606	0.0162	0	0.0406	0.0259	0.0158	0	0	0	0.104	0.0123	0.0112	0	0	0	0	0.0476	0	0	0.049	0.0317	0	0.0511	0.012	0	0.0359	0	0	0.0226	0	0	0.0097	0	0.0185	0	0.0721	0.0158	0	0.013	0.0202	0	0	0.0232	0
AC022915.3	0	0	0	0	0	0	0	0	0.0314	0.03	0	0	0	0	0	0	0	0	0	0	0	0	0	0	0	0	0	0	0	0	0.0277	0.0367	0.0537	0.0262	0	0.0464	0.0896	0	0	0.1032	0.0334	0	0	0	0	0.1496	0	0.1341	0.0734
AC022973.3	0	0.0064	0	0.0052	0	0	0.0091	0.018	0.0076	0.0219	0.0178	0.0177	0.0108	0	0.0147	0	0	0.0068	0.0187	0.0066	0.0058	0.0067	0	0	0.0138	0	0	0.0144	0	0	0	0.0089	0.0065	0.0255	0	0	0.0327	0.0167	0.0104	0.0377	0.0488	0	0.0135	0.0074	0.057	0.0365	0.0268	0.0196	0.0179
AC023034.1	0	0	0	0	0	0	0	0.0146	0	0	0	0.0143	0	0	0	0	0	0.0332	0	0.0107	0.0094	0.0109	0	0.0117	0.0112	0	0	0	0.0109	0	0.0109	0	0.0529	0.0103	0.0412	0.0914	0.0176	0.054	0	0	0.0131	0.0144	0.0218	0	0.1106	0	0.0145	0	0.1012
AC023095.1	0.0071	0	0	0.2187	0	0.0184	0	0.0082	0.028	0	0.0082	0.0081	0.0197	0	0.0134	0	0.0058	0.0125	0	0.0243	0.0053	0	0.0126	0	0	0	0	0.0198	0.0124	0	0.0185	0	0	0	0	0	0.005	0	0	0	0	0	0	0.0067	0	0	0	0	0
AC023202.1	0.0261	0	0.0115	0.0088	0	0	0.0154	0	0	0	0	0.0447	0	0	0	0.0116	0	0.0577	0.0105	0.0112	0	0	0	0	0.0116	0	0.0185	0.0121	0.0456	0.0167	0	0	0.011	0	0	0	0	0.0282	0	0.0212	0	0	0.0227	0.0124	0.0384	0.0154	0.0151	0.011	0.0151
AC023282.1	0	0.0024	0	0.002	0.0075	0	0.0035	0.0102	0.0377	0.0111	0	0.0067	0	0	0.0222	0.0052	0.0024	0.0104	0.0024	0	0.0022	0	0.0052	0.0027	0	0	0.0125	0	0	0	0.0026	0.0068	0.0099	0	0.0064	0.0043	0.0062	0.0032	0	0.0095	0.0185	0.0135	0.0102	0.0139	0.013	0.0345	0.0034	0	0.2102
AC023300.2	0	0.0508	0	0	1.8398	0	0	0	0	0	0	0.0352	0	0.03	0	0.0551	0	0	19.6601	0.0264	0	0.1604	0	0	0	0.1069	0	0	0	0.0396	0	0	0	0	0	0.045	0	0.0666	0.0832	0	0	0	0	0	0	0	0	0	1.2467
AC023310.4	0	0	0.0256	0.039	0	0	0	0.1014	0.0573	0.0274	0.1002	0.0332	0	0	0	0.0259	0	0.1028	0.117	0.0995	0.0869	0.0755	0	0.0813	0	0.0671	0.0412	0.027	0	0.1864	0	0.0335	0.0491	0	0	0.0848	0.0819	5.4844	0.1959	0.0707	0.3964	0.3015	2.8271	0.0552	0.8979	0.0684	0.2013	0.098	0.0671
AC023355.1	0	0.0066	0.0177	0	0.0205	0.0313	0.0236	0.0466	0.004	0.0227	0.0046	0.0183	0.0223	0	0	0.0179	0.0033	0.0071	0.0194	0.0172	0.012	0.0243	0.0071	0.0037	0.0286	0.0185	0	0.0149	0.0175	0.0257	0.014	0.0278	0.0169	0.0099	0.0572	0.0527	0.0254	0.0822	0.1081	0.0358	0.0463	0.0324	0.007	0.0114	0.0413	0.0094	0.0231	0	0.1389
AC023421.1	0.0106	0.0435	0	0.0284	0.027	0	0	0.123	0.2609	0.4289	0.0122	0.0966	0.0441	0.0308	0.1002	1.2178	0.0173	0.0281	0	0.0453	0	0.1192	0.0094	0	0.0472	0.1588	0	0	0	0.1358	0.0092	0.0122	0.0447	0	0.0929	0.0463	0.0149	0.0114	0.0571	0.0172	0.0333	0.0122	0	0.0201	0.0156	0.0498	0	0	0.1343
AC023480.1	0	0	0	0.0346	0	0.0335	0	0.1199	0.6865	0.0324	0	0.0392	0	0	0.0163	0.0077	0	0.1595	0	0.0515	0.0064	0.0298	0.0076	0	0.023	0.0397	0	0.016	0	0.0331	0	0.0099	0.0073	0	0	0.0251	0.0121	0.0093	0.0232	0.0139	0.018	0	0	0.0163	0	0.0202	0.0099	0	0.0397
AC023481.1	0	0	0	0.0097	0.0061	0.0751	0.0085	0	0.0214	0.0136	0	0.0577	0	0	0	0.0064	0.0118	0.0064	0	0	0.0971	0.0876	0.0128	0	0	0.0333	0	0	0.0063	0	0.0063	0.0167	0	0	0	0.0105	0	0	0	0.0059	0	0	0	0	0.0106	0	0	0	0.0333
AC023510.2	0	0.0208	0.0447	0.034	0.69	0.0658	0.0893	0.0294	0.0999	0.1193	0	0.1733	0.0352	0.0738	0.0959	0.0452	0	0	0.7544	0.0217	0	0.0219	0.0224	0.118	0	0	0.0359	0.0236	0	0	0	0.0876	0	0	0.1111	0.0369	0.0178	0	0	0	0.0266	0	0.044	0	0	0	0.2046	0	0.1169
AC023593.1	0	0	0.006	0	0	0	0	0.0158	0	0.0064	0.0078	0	0.0189	0.0132	0	0	0	0	0	0	0.0102	0	0	0	0	0.0078	0	0	0.0059	0.0087	0	0.0078	0.0172	0	0.0373	0.0099	0.0096	0.0586	0.0092	0.011	0.0285	0	0	0	0.01	0.048	0.0157	0.0115	0.1255
AC023787.3	0.0063	0	0.0166	0	0	0	0	0	0.0124	0	0.0072	0	0.0087	0	0	0.0056	0	0	0	0	0	0	0	0	0.0056	0.0072	0.0267	0	0	0.0161	0	0	0	0	0.1378	0.0092	0	0.0068	0	0.0153	0.0856	0.0145	0	0	0.0092	0.1181	0.0072	0	0.1159
AC023794.2	0	0.0094	0.01	0	0	0	0	0	0	0	0.0131	0	0	0	0	0	0	0	0	0	0.0085	0	0	0	0	0	0	0	0.01	0	0	0	0.0096	0	0.0125	0	0	0.0246	0.0153	0	0.0119	0	0	0	0.0168	0	0.0394	0	0.0657
AC023794.5	0.0088	0	0	0	0	0	0	0	0	0	0	0.02	0	0	0	0	0	0.0155	0	0	0	0	0	0	0	0	0.0124	0	0	0	0	0	0.0074	0.0072	0	0	0.0062	0.0094	0.0118	0	0.0276	0	0	0	0	0.0515	0.0202	0	0.0101
AC023813.3	0	0	0	0	0.0298	0.1366	0.0824	0	0.0691	0.033	0.1209	0	0.0975	0	0.199	0.0313	0	0	0	0.03	0.0524	0.0911	0.0932	0	0.0312	0	0.0995	0	0	0	0.061	0	0.0888	0.0577	0.0385	0.1534	0.0494	0.0756	0.0945	0.5118	0.5149	0.3232	0	0.1331	0.4125	0.1237	0.1214	0.1182	0.0404
AC023824.1	0	0	0.0112	0.0043	0	0	0	0	0.0313	0	0	0	0.0088	0	0	0	0	0	0	0	0	0	0.0056	0	0	0	0	0	0	0	0	0	0	0.0052	0	0	0	0	0	0	0.2332	0	0	0	0.0093	0	0	0	0
AC023824.3	0	0.0077	0.0331	0	0.0559	0.0122	0	0.0546	0.037	0	0	0	0	0	0	0	0	0	0.0227	0	0	0	0	0	0.3681	0	0	0	0.0082	0	0	0	0.7446	0.2626	1.1944	0	0	0.9006	0	0	0.128	0.0108	0	0.5258	0.5523	0	0	0	0.5198
AC023825.2	0	0	0	0.0377	0.0479	0	0	0	0.0554	0	0.0323	0	0.1564	0	0.0532	0	0.0459	0	0	0	0	0	0.0249	0.0262	0.0501	0	0.3989	0.0261	0	0.0361	0	0.1621	0.0237	0.0926	0.3084	0	0.1584	0.1213	0.1137	0.0456	0.2655	0.0324	0	0	0.0414	0.1984	0.1947	0.0711	0.3244
AC023855.1	0.0527	0.1299	0	0.1411	0.0896	0.2051	0	0.0612	0.0519	0	0	0	0.0732	0.2554	0.1992	0	0	0	0.0424	0	0	0.0456	0	0	0.0469	0	0	0.1468	0.046	0	0	0	0	0	0.0577	0	0.0371	0.1135	0	0	0.1656	0.0607	0	0	0.0774	0.1238	0	0.0444	0.2429
AC023866.1	0.139	0.0457	0.049	0.0559	0.0237	0	0	0.0323	0.137	0	0	0	0.0773	0.1079	0	0	0	0.0246	0	0.0238	0	0.0241	0.0246	0	0.1238	0	0	0.0517	0.0486	0	0.0484	0	0	0	0.0305	0	0	0.0599	0	0	0	0.032	0	0.0528	0	0	0	0	0
AC023906.2	0.4501	0.3365	0.8292	0.4112	0.2089	0.1594	0.4808	0.2852	0.1613	0	0.282	0	0.398	0.1985	0.2322	0	0.4343	0.1807	0.1317	0.14	0.0306	0.0354	0.3261	0	0.7655	0	0.5803	0.4564	0.3931	0.0525	0.356	1.8391	1.5532	1.5819	1.0767	0.0597	0.7487	0.6614	0.5511	3.1516	2.1024	0.8012	0.1421	0.1941	0.6617	0.529	0.2832	1.7931	1.274
AC023906.4	0.0123	0	0.0758	0.0165	0.0105	0	0.0144	0.0286	0	0.0116	0	0.028	0.0342	0	0	0	0	0	0	0.021	0	0	0	0	0.0109	0	0	0.0229	0	0.0158	0	0.0142	0.0518	0.1921	0.0404	0	0.0259	0.0265	0.0166	0.0698	0.0902	0.0283	0	0.0233	0.0542	0.0289	0.0142	0.0311	0.0425
AC023906.5	0	0.1224	0.2885	0.1596	0.1267	0	0.1049	0.2075	0.3227	0.0841	0.1026	0.1018	0.1655	0	0	0.0265	0.1215	0.0263	0.0719	0.0509	0.0222	0.0258	0.1054	0.2773	0.1591	0.0343	0	0.2767	0	0.0382	0.1554	1.1665	0.904	0.6857	0.9792	0.1302	0.2305	0.1283	0.0802	0.7482	2.0603	0.4801	0.1034	0.0565	0.3501	0.7698	0.3434	0.3512	1.0299
AC023908.3	0	0	0.0164	0.0291	0.0211	0.0081	0.0146	0.0649	0.0183	0.0643	0	0.0071	0.0345	0.006	0.0352	0.0221	0.0101	0.0055	0.025	0.0053	0.0185	0.0054	0.011	0.0116	0.0221	0.0072	0.0088	0.0058	0.0163	0.0159	0.0162	0.093	0.0576	0.0306	0.1361	0.0905	0.1179	0.1404	0.0418	0.0553	0.2407	0.0858	0.0108	0.0353	0.0456	0.0583	0.0358	0.0209	0.5438
AC024084.1	0	0	0	0.0171	0.0109	0	0.0301	0	0	0.0241	0.0294	0	0	0	0	0.0342	0	0.0113	0.0309	0	0	0.0111	0.0113	0.0238	0.0228	0.0148	0.0363	0	0.0447	0	0.0334	0	0.0432	0.021	0.028	0.0186	0.018	0.317	0	0.0622	0.0268	0.0295	0	0	0.188	0.0301	0	0	0.0737
AC024132.3	0	0.024	0	0	0	0	0	0	0.0861	0	0	0.0996	0	0.0283	0	0	0	0.0772	0	0.1246	0.0435	0.0504	0	0	0	0.0672	0	0.0271	0	0.0747	0	0	0	0	0	0	0	0	0	0	0.0305	0	0	0	0	0	0	0	0
AC024145.1	0	0.0802	0	0.0981	0	0.2534	0.0573	0.9919	0.2884	0.1838	0.1401	0.3615	0.0339	0.0473	0.8767	0.4131	0.0398	0.0862	0	0.0209	0.1821	0.2956	0.108	0.1363	0.3042	0.0563	0.1038	0.3854	0.1065	0.0625	0.0637	0.0281	0.0206	0.0602	0.2674	0.0711	0.2918	0	0	0.0989	0.2558	0	0.1694	0.0231	0.1076	0.1433	0.5064	0.0206	0.0844
AC024230.1	0	0.0099	0	0	0	0	0	0.0187	0	0	0	0.0413	0	0	0.0609	0	0	0.0036	0	0.0034	0	0	0	0	0.0933	0.0046	0.0057	0.0037	0	0	0.0105	0	0	0	0.0309	0	0	0.1302	0	0.0294	0.038	0.0325	0	0.0115	0	0	0	0	0.0325
AC024267.5	0	0	0	0	0	0	0	0	0.0311	0.0297	0	0	0	0	0	0.0281	0	0	0	0.027	0.0236	0	0	0	0	0	0.0448	0.0293	0	0	0	0	0	0	0	0	0.0666	0	0	0	0.0331	0.0364	0	0	0	0.0371	0	0	0.4367
AC024337.1	0	0.0095	0	0.0232	0.0689	0.03	0	0	0.0228	0.0218	0	0.0659	0	0	0.0875	0.0103	0	0	0.1116	0.0099	0.0086	0.0701	0	0	0	0.0133	0	0	0	0.0148	0	0	0.0098	0	0	0	0	0	0	0	0	0	0	0	0.034	0	0	0	0
AC024337.2	0.0068	0.0278	0	0.0226	0.0518	0.0263	0.0238	0.0942	0.02	0.0255	0	0.1387	0	0	0.2429	0.0181	0.0055	0.0239	0.0218	0.0578	0.0252	0.0293	0.012	0.0126	0.006	0.0234	0.0479	0.0188	0	0.104	0.0059	0.0078	0	0.0334	0.0148	0	0.0095	0.0218	0.1001	0.0055	0.0354	0.0545	0	0	0.0298	0.0079	0.0078	0.0057	0.0156
AC024361.2	0.0211	0.0173	0.0556	0.0141	0.0358	0.41	0	0.1223	0.0415	0.5353	0	0.096	0.0585	0.0613	0	0.1876	0.0172	0.1859	0.1016	0.09	0.3615	0.164	0.0186	0.0196	0.075	0.1942	0.0597	0	0.0552	0.1619	0.0733	0	0.0355	0.0346	0.0231	0.0921	0.0444	0.0681	0.0567	0.1707	0.0221	0	0	0.04	0.0309	0.0495	0.0243	0.0532	0.4127
AC024361.3	0	0	0.05	0	0.0483	0	0	0.066	0	0	0	0	0	0	0.2148	0	0	0	0	0.0971	0	0.0491	0.1005	0.0529	0	0.0655	0	0.0528	0	0.0728	0	0.1309	0.0479	0	0.3735	0	0.04	0.1223	0.0765	0.046	0.2381	0	0	0	0.0835	0.0667	0.0655	0	0.3928
AC024451.4	0	0.0413	0.0664	0.0674	0	0.0326	0	0.0876	0.0991	0.0237	0.0289	0.0573	0.0349	0	0.2378	0.0224	0.0205	0	0.0202	0	0	0	0	0.0702	0.0896	0	0.0356	0.0467	0.0439	0.0322	0.0219	0.1449	0	0.0414	0.0551	0.11	0.1238	0.0813	0.0677	0.0611	0.1582	0.1448	0	0	0.1848	0.1182	0.145	0.0847	0.058
AC024475.3	0	0	0	0	0.0099	0	0	0.0135	0	0	0	0	0	0	0	0	0	0	0	0.0198	0	0	0	0	0.0103	0	0	0	0	0	0	0	0	0	0.0127	0.0338	0	0.075	0	0.0188	0.0122	0	0	0	0	0	0	0.0098	0
AC024581.1	0	0	0.2354	0	0.1989	0	0	0	0.0658	0	0	0	0	0.0972	0	0	0	0	0	0	0	0	0	0	0.0595	0	0.0474	0.031	0.0292	0	0	0	0.5071	0	0.1831	0.1461	0.0235	0.144	0	0.1354	0.035	0.0769	0.1739	0.1902	0.2946	0.2748	0	0	0.3081
AC024592.2	0.1909	1.0077	0.1262	0.1812	1.706	0.4338	0.991	0.9244	0	0	0.128	0.0907	0.1327	4.3074	9.3317	0.0142	0.4418	0.253	1.2548	0.2041	0.0238	0.0275	3.142	0.5928	1.5877	0.0184	0.1354	1.3016	1.084	0.0204	0.443	0.0367	0	0.0785	0.3664	0.0464	0.0112	0.1715	0	0	0.1335	0	0.0276	0.0302	0	0.0187	0.3671	0.0134	0.6423
AC024610.2	0.0188	0.0376	0.0071	0.009	0.016	0.007	0.0253	0.0375	0	0	0.0093	0.0214	0	0.013	0.0153	0.0024	0.0066	0.0095	0.0303	0.0023	0.012	0	0.019	0.015	0.0048	0.0031	0	0.0025	0.0117	0	0.007	0	0	0	0.0206	0	0.0019	0.029	0	0	0	0	0	0.023	0.0119	0.0126	0.0031	0.0023	0.0527
AC024651.3	0	0	0	0	0	0.0073	0	0	0.0055	0	0	0	0	0	0	0	0.0046	0	0	0	0	0	0	0	0	0	0	0	0	0	0	0.0129	0.0047	0	0.0062	0	0.0079	0	0.0076	0.0046	0	0	0	0	0	0	0	0	0
AC024884.2	0	0.0374	0.0267	0.0203	0.0516	0.0197	0.0178	0	0.0299	0.0143	0.0174	0.0346	0.0211	0.0294	0	0.027	0.0495	0.0134	0	0	0.0113	0.0525	0.0268	0.0565	0.0135	0	0.043	0.0141	0	0	0.0791	0.1223	0.0384	0.0998	0.133	0.1989	0.0107	0.1307	0.5105	0.0246	0.1272	0.3143	0.1053	0.0144	0	0.2138	0.0874	0.115	0.0175
AC024909.1	0.0921	0.0758	0.1993	0.1235	0.2993	0.4893	0.0492	0.0681	0.1486	0.4339	0.0577	0.5824	0.1164	0.0813	0.1901	0.3584	0.0479	0.0518	0.3842	0.4012	1.2945	0.8918	0.0371	0.156	0.1567	0.2415	0.1425	0.0934	0.0219	0.0644	0.1603	0	0.113	0.2411	0.2388	0.232	0.1238	0.1173	0.1467	0.258	0.1405	0.164	0.2472	0.1431	0.0985	0.2461	0.3091	0.0988	0.0966
AC025031.4	0	0	0.0153	0	0.0098	0.0225	0.0068	0.047	0.0057	0	0.0133	0.0461	0.0161	0	0.0328	0.0412	0	0	0.014	0.0099	0.0086	0.02	0.0051	0	0.0103	0.0067	0.0082	0.0107	0	0.0296	0.0101	0.02	0.0292	0.0095	0.0317	0.0337	0.0407	0.0747	0	0.0469	0.097	0.0399	0	0	0.0085	0.034	0.0133	0.0341	0.0533
AC025040.1	0	0.0317	0	0	0.0109	0.0334	0.0151	0	0.0507	0.3631	0	0.1172	0	0	0.2431	0.1833	0	0	0	0	0.0672	0.0556	0	0	0.0114	0	0.0182	0	0.0112	0.0165	0.0112	0	0.0108	0	0	0.0187	0	0	0.0173	0.0208	0	0.0148	0	0	0.0189	0.0151	0	0	0
AC025154.2	0	0	0	0	1.3183	1.9647	0.1411	0	0.5207	2.6468	0	1.6566	0	1.7828	0	1.1669	0	0.0106	5.3345	1.0786	4.6451	0.8525	0.0106	0.4922	0	0.651	0	0.1116	0	0.1694	0.0104	0.0138	0.0101	0	0.0132	0	0.0169	0	0	0	0.0882	0	0	0	0	0.0988	0.0139	0	0
AC025164.1	0.0236	0.0161	0.0554	0.0211	0.0718	0.0382	0.0138	0.0365	0.1026	0.037	0.0226	0.094	0.0218	0.0076	0.052	0.0455	0.0032	0.0156	0.0253	0.0101	0.0249	0.0527	0.0156	0.0091	0.0507	0.0068	0.0529	0.0219	0.024	0.0126	0.0205	0.0769	0.0282	0.0145	0.1765	0.02	0.0594	0.0762	0.0053	0.0462	0.0494	0.0905	0.0511	0.1435	0.0404	0.0369	0.0747	0.0165	0.1313
AC025165.1	0	0	0	0.0049	0	0.0094	0	0.076	0.0072	0	0	0.0083	0.0202	0	0	0.0065	0	0.0064	0.0234	0.0187	0	0.0063	0.0129	0	0	0.0168	0	0.0135	0	0.0093	0	0	0.0123	0.006	0.0159	0	0.0256	0.0235	0	0.0059	0.0381	0.0084	0	0.0276	0	0.0171	0.0084	0	0.0755
AC025171.1	0.2894	0.6852	0.1932	0.3144	1.0373	0.4384	0.4586	0.4178	0.6438	0.446	0.1713	0.6798	0.2559	0.434	0.5475	0.5511	0.1934	0.4106	0.5963	0.5101	0.1539	0.4593	0.198	0.8944	0.8477	0.4551	0.9266	0.2201	0.697	0.5566	0.4693	1.3443	0.9432	2.3301	1.0097	0.9654	1.9534	0.7655	0.7442	1.6425	1.6369	2.8589	0.2893	0.516	1.4054	0.5927	0.521	1.7073	0.6119
AC025176.1	0	0	0	0	0.1322	0	0	0	0.051	0	0	0.1181	0	0	0.2939	0.0923	0.0423	0	0.0417	0	0.0387	0.0448	0.0459	0	0.0461	0	0.4407	0	0	0	0	0.2984	0.8301	0.4686	0.2839	0	0.0364	0.3349	0.8371	0.21	0.2715	0.0597	0.1798	0.0983	0.7614	0.8522	0.5376	0.3928	0.2986
AC025244.1	0	0.0331	0.2131	0.027	0.0686	0.2093	0	0	0.0397	0.1139	0	0.0459	0	0.0782	0	0.0359	0	0.0356	0.1297	0.0345	0.0301	0.0349	0	0	0.0718	0	0.0572	0.0375	0	0	0	0.511	0.306	0.3979	0.3978	0.1763	0.1702	0.9555	0	0.5882	0.1691	0.5571	0	0	1.4222	0	0	0	1.6269
AC025271.3	0	0	0	0.0993	0	0	0	0.1723	0.0731	0.1396	0.0852	0	0	0.0719	0.7012	0	0.1816	0.131	0	0.1268	0.0554	0	0.2626	0	0	0	0	0.0689	0.1942	0.1901	0.0645	0	0	0	0	0	0.0522	0	0	0	0	0	0	0	0	0	0	0	0
AC025271.4	0.0767	0.0631	0	0.0587	0.1025	0.0995	0.0257	0.0763	0.1079	0.3507	0.0126	0.0874	0.1065	0.0425	0.0622	0.1855	0.0089	0.029	0.0353	0.178	0.1308	0.0853	0.0194	0.0408	0.039	0.0505	0	0.0814	0.0574	0.0702	0.1334	0.0126	0.0092	0.0541	0	0	0	0.0118	0	0	0	0.0126	0	0	0.0161	0.0257	0	0	0.0126
AC025419.1	0.0088	0.0072	0.0078	0.003	0.0037	0.0229	0	0.0102	0.013	0	0	0.0251	0	0	0.0167	0.0118	0.0036	0.0117	0	0.0038	0.0066	0.0496	0	0	0.0039	0	0.0375	0.0082	0.0154	0.0169	0.0038	0.0203	0.1411	0	0.0241	0.0385	0.0775	0.0047	0.0297	0.3035	0.0739	0.071	0.0764	0.0418	0.0712	0.0932	0.0152	0.0816	0
AC025470.2	0	0.0476	0	0.0111	0.0844	0.0751	0	0.0288	0.0815	0.1246	0.0095	0.1602	0	0	0.0156	0.1989	0.0067	0.0073	0.0266	0.1485	0.0987	0.2791	0	0.0385	0	0.0667	0	0.0154	0	0.0636	0.0144	0	0	0	0	0	0.0116	0	0.0111	0	0.0087	0.0095	0	0	0	0	0	0.0139	0
AC025539.1	0.0047	0.0155	0	0.0032	0.1881	0.2137	0.0221	0.0328	0	0.2171	0.027	0.1394	0	0.3331	0.1157	0.9056	0.023	0.0332	0.897	0.0443	0.0246	1.0383	0.1791	0.2059	0.0042	0.0217	0.04	0.1661	0.037	0	0.0123	0	0.0238	0.0077	0.0052	0	0.0166	0.0051	0	0.0153	0	0	0	0	0.0207	0.0608	0.1085	0.0079	0.0217
AC025569.1	0.003	0.0122	0.0052	0.0099	0.0253	0.0077	0.007	0.0586	0.0146	0.0419	0	0.0237	0.0083	0.023	0.0281	0.0159	0.0024	0.0105	0.0406	0.0305	0.0199	0.0257	0.0026	0.0028	0.0106	0.0171	0.0168	0.011	0.0207	0.0266	0.0103	0.0205	0.01	0.0195	0.0586	0.4069	0.2967	0	0.016	0.3851	0.635	0.2394	0.0361	0.0056	0.0873	0.0244	0	0.01	0.1677
AC025575.1	0	0	0	0	0	0	0	0	0	0	0	0	0	0	0	0	0	0	0	0	0	0	0	0	0	0	0	0.0323	0	0	0	0.04	0	0	0.0381	0.152	0	0.0749	0	0	0	0.04	0.1206	0	0.1022	0	0	0	0
AC025575.2	0	0	0.9139	0.0448	0.8541	0.0434	0	0.0389	0	0.0315	0	0.0381	0.0465	0	0.2532	0.0298	0.0273	0.0591	0.5654	0.1145	0.025	0.029	0.0296	1.0284	0.2086	0.0386	0.3321	0.9019	0	0	0.0291	0.9255	2.1167	0	3.9987	5.854	0.0235	6.3095	0	0	0.842	11.4463	7.8407	0	5.5586	0.3933	0	0.0282	2.8552
AC025580.1	0.1815	0.0853	0.0228	0.0347	0.4854	0.202	0.0914	0.0603	0.3066	0.9036	0.0894	0.6208	0.036	0.2516	0.0491	5.6399	0.0423	0.1145	0.6051	0.1109	0.0387	0.6061	0.0689	0.3623	0.0231	0.1196	0.2574	0.0723	0.2038	0.1995	0	0.0299	0.0219	0	0.199	0	0.0182	0.0559	0	0	0.0544	0.0299	0.045	0.0246	0.2669	0.1219	0.2991	0.0219	0.0897
AC025614.2	0.034	0.042	0	0.0114	0.029	0.0221	0.04	0	0.1174	0.032	0	0.1358	0.0236	0.0165	0.0322	0.1062	0.0139	0.0902	0	0.0582	0.0127	0.0147	0	0.0317	0	0.0392	0	0.0316	0.0149	0.2181	0.0296	0	0.0287	0	0	0	0.0359	0.0183	0.0229	0	0.0178	0	0	0	0.05	0.04	0	0	0
AC025627.1	0	0.0639	0	0.1041	0	0	0	0.4513	0	0	0	0.0295	0	0	0	0	0.0423	0.1144	0	0	0	0	0	0.0241	0	0.0896	0	0.0241	0	0.0996	0	0	0.0218	0	0	0	0	0.0279	0.0349	0	0	0	0	0	0.0761	0	0	0	0
AC025766.1	0.0462	0.038	0	0.0619	0	0.3	0.1086	0.1611	0.0911	0.0435	0.0531	0.0527	0	0	0	0	0.0377	0	0	0	0.0345	0.08	0.0409	0.0861	0.0412	0.0533	0	0.043	0.0807	0	0	0.4794	0.156	0.1901	0.2027	0.2022	0.0325	0	0	0.1499	0.0969	0.0532	0.0802	0	0.068	0	0.2666	0.0779	0.1599
AC025809.1	0	0	0	0	0	0.0877	0	0.0392	0	0	0	0	0	0	0	0	0	0	0.0272	0	0	0.0584	0	0.0314	0	0	0.0479	0	0	0	0	0	0.0285	0	0.037	0.1477	0.0238	0	0	0.0274	0.2832	0	0	0	0	0.119	0.0389	0	0
AC026120.3	0	0	0	0.0044	0.0056	0	0.0077	0	0.0129	0	0.0075	0.0074	0.0182	0	0	0	0	0	0	0	0.0049	0	0	0	0	0	0.0093	0.0061	0	0.0084	0.0057	0	0.0055	0.0054	0.0072	0	0.023	0.0141	0	0.0265	0	0	0	0	0	0.0077	0.0151	0	0.0452
AC026202.2	0	0.0463	0	0.0565	0.1436	0.1826	0.0331	0.1634	0.0832	0.5034	0.0646	0.5131	0.0391	0.1092	0.2661	0.1254	0.0689	0.3479	0.2716	0.2647	0.4621	0.3166	0.1744	0.0786	0.1504	0.3244	0.0399	0.0523	0.0737	0.3246	0.0734	0.0648	0.0237	0.0231	0.0925	0.123	0.0792	0.0606	0.1516	0.0912	0.0295	0.0324	0	0.0267	0.1654	0.0331	0	0	0.0324
AC026310.1	0	0.0214	0.0229	0	0.0442	0	0	0.0302	0	0	0	0	0	0	0	0	0.0212	0	0	0	0.0194	0	0	0	0	0	0	0	0.068	0	0.0226	0.0599	0.1533	0.1068	0.0569	0	0.1462	0.0839	0	0.2737	0.5173	0.0897	0.2705	0.0246	0.2672	0.2442	0.4792	0.0219	0.9582
AC026316.5	0	0.0174	0.0093	0	0.0451	0	0	0.1355	0	0	0.0122	0.0846	0	0.072	0.0802	0	0	0	0.0171	0.0091	0.0079	0	0	0.0691	0	0.11	0	0	0	0.0408	0	0	0	0	0	0.0309	0.0075	0	0	0	0	0	0	0	0	0.0249	0	0	0.0245
AC026329.1	0.0085	0.021	0	0.0854	0.0108	0.1103	0.02	0.3553	0.1423	0.08	0.0195	0.0775	0.0649	0.0206	0.0482	0.0227	0.0035	0	0.0205	0.0218	0.0159	0.0551	0.0038	0.0712	0.0265	0.0196	0.0602	0.1066	0.0185	0.0218	0.0813	0.0245	0.0036	0.0105	0.0279	0	0.009	0.1327	0	0.0069	0.0891	0.0049	0.0074	0.0322	0.0187	0.03	0	0	0.0098
AC026341.1	0.004	0.0033	0.007	0.016	0.0236	0.0206	0	0.0092	0.0196	0.0262	0.0091	0.0407	0	0.0039	0.1051	0.0177	0	0.0105	0.0032	0.0102	0.0148	0.0344	0.0035	0	0.0035	0.0137	0.0169	0.0037	0.0069	0.0254	0.0035	0	0.0737	0.0065	0.0044	0.0347	0.0419	0.0299	0.0481	0.0354	0.0208	0.0412	0	0	0.07	0	0.0137	0.0033	0.0229
AC026341.3	0	0	0	0	0	0	0	0.0058	0	0	0	0	0	0	0.0094	0	0	0.0044	0	0	0.0074	0	0	0.0046	0	0	0.0281	0	0	0	0.0043	0	0.0418	0.0082	0	0	0.0454	0	0	0	0.0156	0.0114	0	0	0.0292	0.0117	0	0	0
AC026355.2	0.0966	0.1059	0.0851	0.1295	0.411	0	0	0.0748	0.0317	0	0	0	0	0.0625	0.792	0	0.1052	0	0	0.0551	0.0481	0.0279	0.1996	0	0.0574	0	0.5937	0	0	0	0.056	0.1856	0.163	0	0.3178	0.4226	0.0453	0.1735	0.0434	0.1306	0.4728	0.0742	0.3354	0	0.1894	0.0757	0	0	0.8913
AC026356.1	0.1532	0.0573	0.5033	0.3453	0.3082	0.1628	0.1146	0.259	0.4256	0.0656	0.08	0.2541	0.0968	0.0811	0.2635	0.1738	0.3754	0.2338	0.2466	0.1311	0.0416	0.4583	0.259	0.3114	0.1117	0.3695	1.3434	0.1683	0.146	0.3929	0.3515	0.4174	0.6581	1.2376	0.2138	0.8734	0.8235	0.9007	0.8068	1.1859	1.6214	0.9628	1.1366	0.423	1.065	0.5894	1.1569	0.5048	0.4819
AC026356.2	0.0211	0.026	0.0185	0.0705	0.0537	0.082	0.0371	0.0611	0.1037	0.0099	0.0363	0.096	0.0146	0	0.0199	0.0375	0.0945	0.0093	0.0423	0.036	0.0157	0.1185	0.0186	0.0588	0.0188	0.0607	0.1493	0.0881	0.0276	0.0675	0.0366	0.1213	0.1687	0.0693	0.0577	0.1842	0.1852	0.1928	0.0851	0.2389	0.5298	0.1576	0.201	0.0699	0.1702	0.2845	0.17	0.0355	0.0728
AC026369.1	0	0	0.0122	0.0047	0.0118	0.0226	0	0.0162	0.024	0	0	0.0238	0.0097	0	0	0.0093	0	0	0	0.003	0	0.0331	0	0.0129	0.0062	0.004	0	0.0032	0	0.0045	0.0151	0	0.044	0.0029	0.0076	0.0659	0.0122	0.0075	0.0515	0.0592	0.0547	0.008	0.006	0.0066	0.0204	0.0613	0.0561	0.0205	0
AC026369.2	0.0687	0.0424	0.0908	0.046	0.0438	0	0.0605	0.1197	0.1015	0	0.0592	0.274	0.0477	0.0167	0.065	0.0459	0.0701	0.273	0.0276	0.0587	0	0	0.0304	0.032	0.0459	0.5346	0.8522	0.016	0.03	0.3082	0.0747	0.0198	0.1014	0.2683	0.3953	0.2003	0.6162	0.296	0.2544	0.1949	0.3961	0.1978	0.0894	0.1629	0.6058	0.2018	0.2773	0.246	0.0198
AC026391.1	0.0112	0.0046	0	0.0075	0.0095	0	0.0066	0.013	0.0165	0	0	0.0064	0	0.0054	0.1161	0.005	0	0.0197	0	0.0143	0	0.0097	0.0148	0.0052	0.005	0.0064	0	0.0104	0.0049	0.0072	0	0	0.0047	0	0.0122	0	0.0039	0.006	0	0	0	0.0064	0	0.0053	0.0328	0	0	0.0094	0.0064
AC026401.3	4.6296	5.0766	11.6521	6.2467	6.146	6.8733	5.1128	1.9921	8.7016	2.8664	13.1477	3.8359	3.6038	2.2874	6.3252	3.1332	9.3456	3.0102	6.2948	2.9147	0.8482	3.4325	4.9343	7.2863	10.4442	1.3842	14.8935	3.7853	6.814	1.264	4.6061	27.6657	12.1856	12.7818	12.6432	11.1875	26.1846	32.265	17.0611	10.0961	9.8213	21.454	12.2033	9.6205	23.4128	19.2966	49.393	13.0951	32.7001
AC026408.1	0	0	0	0	0.0468	0	0	0	0.0181	0.0345	0	0	0	0	0	0	0.015	0	0	0	0	0.111	0	0	0.0163	0	0	0	0	0	0.0159	0.0422	0.0464	0	0.0201	0.0534	0	0.0197	0	0.0446	0.0576	0.0211	0.0318	0.0174	0.0808	0.0861	0	0	0.2957
AC026462.3	0	0	0	0	0.0099	0.0075	0	0.0068	0.0057	0.0274	0	0.0132	0	0	0	0	0	0.0051	0	0.0249	0.0217	0	0	0	0	0.0067	0	0	0	0	0	0	0	0	0	0	0	0	0	0	0	0	0	0	0	0	0	0	0
AC026469.1	0.0114	0.0188	0	0.0192	0.0924	0.0148	0	0.0531	0.0225	0.0108	0.0066	0.0326	0.0159	0	0.0108	0.0408	0.0047	0.0556	0.0046	0.0245	0.0128	0.0297	0	0.0053	0	0.0462	0.0162	0	0.01	0.1026	0.01	0	0.0048	0.0141	0.0063	0.0584	0	0	0.0154	0.0046	0.018	0.0066	0.0099	0	0.0084	0.0067	0	0	0.033
AC026495.1	0	0	0.0528	0	0.0102	0	0	0.3203	0.0118	0	0	0	0	0.0116	0	0.0107	0	0.0106	0	0.0205	0	0	0	0.0112	0.0107	0	0.051	0	0.0105	0	0	0.7184	0.0506	0	0.5915	0.0524	0.0675	0.7363	0.3068	0	0.6033	0.3728	0.4786	0.1934	0.0176	0.0282	0.1383	0	0.0138
AC026725.1	0	0	0	0.008	0	0	0	0	0	0.0112	0	0.0136	0	0	0	0	0	0	0	0	0	0	0	0	0	0	0	0	0	0	0	0	0	0	0	0	0	0	0	0	0	0	0	0	0.035	0.028	0.0275	0	0
AC026736.1	0.021	0	0	0.0564	0	0	0	0.2199	0	0	0.0242	0.2876	0	0	0	0	0	0.3715	0	0.3057	0.0157	0.0182	0.0186	0	0	0.0243	0.0298	0	0	0.4044	0.0183	0	0	0	0	0.0613	0	0	0.085	0	0	0	0	0	0	0	0	0	0
AC026740.1	0.239	0.1769	0.5264	0.3843	0.4881	0.7137	0.3932	0.2499	0.7536	0.6302	0.6589	0.1907	0.5646	0	1.4919	0.4261	0.4293	0.2322	0.8846	0.2453	0.1071	0.6	0.127	0.6678	0.3832	0.1102	1.0506	0.4221	0.5636	0	0.4367	0.7712	0.5645	0.9043	0.7337	1.0105	1.5809	1.4422	4.6996	0.7363	1.6038	7.763	1.9913	0.2041	2.3541	1.0112	5.0444	4.6524	0.6063
AC026765.3	0	0	0	0.082	0.013	0.0298	0	0.151	0	0	0.0439	0.1133	0.0638	0	0.0579	0.0136	0.0062	0.0608	0.0123	0.0065	0.0171	0.0132	0.0339	0	0.0136	0.097	0	0	0.0067	0.1471	0.0133	0	0.0065	0.0063	0	0	0.0108	0.0247	0.0309	0	0.008	0	0	0	0	0	0	0.0064	0.0265
AC026771.1	0	0	0	0	0.0388	0	0	0	0	0	0	0.0519	0	0	0	0.0406	0	0.0402	0	0	0	0	0	0	0.0812	0	0	0	0	0	0	0.0525	0.0384	0	0.1498	0	0.0641	0	0	0	0.0478	0.0525	0.0791	0	0	0	0	0	0.1576
AC026782.2	0	0	0	0.0199	0	0	0	0	0	0	0	0	0	0	0	0	0	0	0	0	0	0	0	0	0	0	0	0	0	0	0	0	0.1003	0	0	0.13	0.0209	0.0961	0	0	0	0.1027	0.1032	0.0564	0.1311	0.2445	0	0	0.0686
AC026785.3	0	0	0	0	0	0	0	0.0162	0	0	0	0	0	0	0.0791	0	0.0114	0.0246	0.0112	0	0	0	0	0.013	0.0124	0	0.0593	0	0	0	0.0606	0.0161	0.4233	0	0.0153	0	0.0785	0.1202	0	1.6728	0.0146	1.4452	0	0.0661	5.3085	0.0328	0	0	0.0643
AC026956.2	0.0058	0	0	0.1048	0.0099	0	0	0.0135	0.0228	0	0.0067	0.0132	0.0081	0	0	0	0.0047	0.0102	0	0.0149	0	0	0.0051	0.0162	0	0	0	0	0	0	0.0101	0	0.0049	0.0048	0	0.0084	0	0.0624	0.0078	0.0094	0.1155	0	0	0.0055	0.0937	0.0272	0.0067	0	0.0067
AC027013.1	0.0126	0	0	0.0084	0.0107	0	0	0.0146	0.0372	0.0118	0.0144	0.1863	0	0.0122	0	0	0	0.0666	0	0	0.0188	0.0109	0.0111	0.0117	0	0.2754	0.1248	0.0234	0	0.0483	0	0	0	0	0	0	0.0088	0.0135	0	0	0.0132	0	0	0	0.0185	0	0	0	0.0145
AC027088.3	0	0.0178	0	0	0	0.0563	0.0509	0	0.0427	0	0	0.0247	0	0	0	0	0	0.0383	0	0.0185	0	0	0	0.0202	0	0	0	0	0	0	0	0.025	0	0.0178	0	0	0	0	0.0292	0.0176	0.0909	0	0	0	0	0.0255	0	0.0913	0
AC027088.5	0	0	0	0.0032	0.004	0	0	0.0219	0.0046	0	0	0	0	0	0.0089	0	0	0	0.0038	0.004	0	0.0082	0	0	0	0.0054	0	0	0	0	0.0041	0.0217	0	0	0	0.0069	0.01	0	0	0	0.0049	0	0	0.0045	0	0	0	0	0.0163
AC027117.1	0	0.0299	0	0.0182	0.417	0.271	0.016	0.2056	0.0894	0.7949	0.0052	0.2483	0.0126	0.0132	0.2318	1.5694	0.0111	0.0481	1.5919	0.1514	0.3896	0.275	0.008	0.0423	0.0121	0.0733	0.0129	0.0633	0.0119	0.0524	0.0118	0.0314	0.0038	0	0.0199	0.0265	0.0096	0.1222	0.0306	0.0368	0.0809	0	0.0079	0.0086	0.04	0.208	0.0157	0.0268	0.9471
AC027117.2	0.0371	0	0.098	0.0745	0.2208	0.1925	0.0436	0.2584	0	0.3142	0.0426	0.169	0.103	0.036	0	0.4626	0	0.0327	1.2825	0.0317	0.3321	0.1283	0.0656	0.069	0	0.0427	0	0.0345	0.0647	0.0475	0	0	0.0625	0	0.2032	0	0.0522	0.0799	0	0	0.1555	0	0	0	0.0545	0.0436	0	0.0625	0.3847
AC027128.1	0.0371	1.0589	0.2618	0.0747	0.0948	0.0161	0.8874	0.2733	0.4148	0.0117	0.3129	0	1.0666	1.6095	0.2342	0	0.0101	0.0219	0.1096	0.0635	0	0	0.2302	0.0807	0.8823	0.0428	0.0702	0.1496	0.2054	0.0159	0.4739	0.1141	0.1566	0.0611	0.2308	0.0361	0.183	0	0	0.1807	0.4933	0.0285	0.0215	0.2232	0.0364	0.5529	0.1428	0.0939	0
AC027130.1	0	0.0469	0	0	0.0324	0.1975	0	0	0.075	0.7881	0	0.1518	0	0	0	0.1695	0	0	0.4897	0.1139	7.2987	0.0988	0	0.0354	0	0.0439	0	0	0	0.0975	0	0	0	0	0	0	0.0134	0	0	0	0.0199	0	0.066	0	0	0	0.0219	0	0
AC027228.2	0.237	0.1371	0.1315	0.1235	0.1195	0.2507	0.2063	0.0918	0.0692	0.0248	0.0202	0.1201	0.1463	0.1618	0.1494	0.0548	0.1577	0.0775	0.113	0.0751	0.0131	0.114	0.0855	0.1471	0.2971	0.0405	0.0871	0.1224	0.1686	0.0225	0.1298	0.091	0.3998	0.4981	0.1251	0.2431	0.2285	0.1229	1.1584	0.2562	0.1012	0.4044	0.3047	0.1416	0.2839	0.7117	0.0911	0.2737	0.506
AC027237.4	0	0	0	0	0.0232	0	0.032	0.0633	0.0537	0.0257	0.0313	0.0621	0.0379	0	0	0	0.0445	0.0722	0	0	0.0407	0.0472	0.0482	0.0254	0.0243	0	0	0.0253	0	0	0	0	0.0919	0	0.0299	0.0397	0	0	0.0367	0.0663	0.1143	0.0628	0.0473	0.0517	0	0.064	0.0314	0.0918	0.0628
AC027243.1	0	0	0	0.2005	0	0.4209	0	0.1159	0	0.2114	0	0.2843	0.104	0	0.0944	0.1334	0.0611	0	0	0.1067	0.5214	0.1727	0.1104	0	0.0222	0.1726	0	0.1623	0	0	0.1736	0.0287	0.0421	0.041	0.082	0	0.0176	0.0806	0	0	0.2354	0.0575	0	0.0237	0.22	0.1172	0	0	0.0575
AC027288.3	0	0.0621	0.0148	0.0281	0.0928	0.0109	0	0.0292	0.0331	0.0158	0.0096	0.1435	0.0233	0.0407	0.0476	0.0374	0.0137	0	0.0405	0.0215	0.0313	0.0291	0.0669	0.0078	0.0075	0.0097	0.0119	0.0312	0.0366	0.0215	0.0292	0.0774	0.0354	0.0552	0.0092	0	0.0295	0.0723	0.0113	0.2177	0.0352	0.116	0.0291	0.1194	0.2344	0.0296	0.0194	0.0212	0.1355
AC027329.1	0	0.0107	0.1071	0.0058	0.0259	0.0394	0.0204	0.0151	0.0214	0.0286	0.005	0.0643	0.006	0.0126	0.0164	0.0464	0.0142	0.1649	0	0.0223	0.0324	0.0902	0.0115	0.0526	0.0039	0.035	0	0	0.0227	0.0334	0.0076	0.1051	0.5419	0.0536	0.0333	0.3544	0.1436	0.0094	0.1111	0.732	0.0956	0.055	0.3466	0.1854	0.0447	1.9846	0.0851	0.9035	0.0751
AC027338.1	0	0.0188	0.0202	0	0.039	0.1487	0	0	0	0	0	0	0	0.0222	0	0.0204	0	0	0	0.0196	0	0.0595	0	0	0	0	0.0325	0	0.02	0	0	0.3433	0.0193	0	0.0251	0	0	0	0	0	0.1201	0.0264	0	0.0435	0	0.0269	0	0.0772	0
AC027348.1	0.0307	0	0	0.0618	0.0785	0.1197	0	0.25	0.1212	0.0289	0.1412	0.4555	0.0427	0	0.3489	0.0548	0.0251	0.5702	0.0247	0.3155	0.023	0.0798	0	0.0573	0.0548	0.7444	0.4359	0	0.0537	0.5911	0.1337	0	0.1037	0	0	0	0	0.4968	0.2484	0.0498	0.0645	0	0	0.0292	0	0.2529	0.0355	0	0.1063
AC027584.1	0	0.0095	0.0509	0.0077	0	0	0	0	0.0114	0	0	0.0264	0.0161	0	0	0	0.0094	0	0	0	0	0	0	0	0.0206	0	0.0164	0	0	0	0.0201	0.04	0.3414	0	0.0761	0.2529	0	0.2243	0.0156	0.2344	0.0485	0.04	0.2007	0.0439	0.102	0.1087	0	0.0195	0.92
AC027601.1	0.0042	0.0104	0.0444	0.0422	0.0214	0.0163	0.0296	0.1365	0.0413	0.0119	0.0289	0.0335	0.0641	0.0081	0.0476	0.015	0.0411	0.0222	0.0101	0.0072	0.0157	0.0109	0.0223	0.0117	0.0374	0	0.0238	0.0234	0.022	0.0054	0.0438	0.0435	0.0212	0.0483	0.1288	0.0795	0.0738	0.1085	0.0452	0.0544	0.2464	0.0435	0	0.0358	0.074	0.0888	0.0919	0.0778	0.6048
AC027612.3	0.1011	0.1247	0.0891	0.5418	0	0	0	0.0587	0	0	0.0145	0	0.158	0.1839	0.4064	0	0.031	0.0223	0	0.0865	0	0	0.3357	0	0.0225	0	0	0.1879	0	0	0.4508	0.0437	0	0.0624	0.0416	0	0	0	0	0.0102	0.159	0	0	0	0	0	0	0.0106	0
AC027627.1	0	0	0	0.0336	0	0	0.0295	0	0	0	0	0	0	0.0244	0	0	0	0	0	0	0	0	0	0	0	0	0	0.0233	0	0	0	0.0579	0.0847	0	0	0	0.0353	0	0	0.0204	0.0526	0	0	0	0	0.059	0	0.0423	0
AC027682.6	0.1713	0.1232	0.0566	0.2438	0.0547	0.139	0	0.4228	0.1266	1.0485	0.1967	0.3905	0.0297	0.1039	0.972	0.2672	0.035	0.8132	0.0689	0.3479	0.2238	0.6857	0.0758	0.1396	0.0381	0.3704	0.4858	0.0995	0.0561	0.7411	0.0931	0.0493	0.1264	0.1057	0.0235	0.5931	0.226	0.1153	0.6055	0.1215	0.1796	0.0986	0	0.0813	0.1889	0.1007	0.0247	0.018	0.1728
AC027763.2	0.0701	0	0.0618	0.0705	0.5372	0.3643	0.2061	0.326	0.553	0.1652	0	0.2399	0.0487	0	0.1327	0.1563	0	0.0929	0.3951	0.03	0.0524	0.2125	0.0311	0.49	0.0937	0.0404	0	0.0652	0	0	0.061	0.1617	0.0296	0.1442	0.3461	0.3068	0.469	2.3054	0.0472	0.5118	0.5516	1.01	0.0609	0.1997	1.2375	0.2061	0.2023	0.0591	1.1729
AC032011.1	0.0122	0	0	0.0164	0.0208	0.0158	0	0.0142	0.0481	0.0919	0	0	0.017	0	0	0.087	0	0	0	0.0209	0.2187	0.1373	0	0	0	0.0844	0.0173	0	0	0.0313	0.0212	0.0281	0.0515	0	0.0134	0.0534	0.0172	0.0263	0.0493	0	0.0128	0	0.0212	0.0116	0	0.0287	0	0.0103	0.0985
AC034139.1	0.02	0.1481	0.0176	0.2011	0.3747	0.1299	0.0353	0.1628	0.069	0.2922	0.0805	0.616	0.0973	0.0097	0	0.2052	0.0163	0.4243	0.8375	0.3167	0.1569	0.2859	0.0709	0.028	0.0446	0.5194	0	0.0651	0.0524	0.757	0.0435	0	0.0338	0.0165	0	0.1021	0.0211	0	0.0135	0.0325	0.1889	0	0.0347	0.0475	0.0294	0	0	0	0.0115
AC034154.1	0	0	0	0	0	0	0	0	0	0	0	0	0	0	0	0	0	0	0	0	0	0	0	0	0	0	0.0348	0	0	0	0	0	0	0	0	0	0	0.0529	0	0.199	0	0.198	0	0	0.1444	0	0	0	0
AC034159.2	0	0	0	0	0	0	0	0	0	0	0	0	0	0	0	0.0149	0	0	0	0	0	0	0	0	0	0	0	0	0	0	0	0	0	0	0	0	0.0117	0	0	0.0135	0.0175	0	0	0	0.1962	0	0	0	0
AC034199.1	0.0083	0.0137	0.0073	0.0167	0.0354	0	0	0.0193	0.0082	0.0549	0.0382	0.019	0.0462	0	0	0.0593	0.0068	0.0147	0	0.0142	0	0.0216	0.0074	0.0155	0.0074	0	0.0472	0	0	0.0107	0	0	0.1614	0.0274	0.0274	0.1941	0.0527	0.009	0.0224	0.0472	0.0436	0.0288	0.0867	0.0237	0.0245	0.088	0.048	0.021	0.0192
AC034213.1	0.0454	0.0249	0.0267	0.0709	0.0257	0	0	0	0.0447	0.1424	0.1042	0.0172	0.063	0	0.1717	0.1348	0.0123	0.0267	1.6185	0.0259	0.3839	0.0916	0	0.0704	0.0404	0	0.0214	0.0141	0.0396	0	0.0263	0.122	0.1531	0.0746	0.1824	0	0.0106	0.0326	1.2425	0.0123	2.4263	0.2613	0	0.0861	0.378	0.3733	0.9768	0.3059	59.7323
AC034223.1	0	0	0	0.007	0	0	0	0	0	0	0	0	0.0145	0	0	0	0.0085	0.0184	0.0335	0.0089	0	0	0	0	0	0	0	0	0.0091	0	0.0272	0.0841	0.4835	0.2057	0.2628	0	0.154	0.0786	0	0.3464	0.3825	0.2161	0.1447	0.0593	0.046	0	0	0.0703	0.024
AC034223.2	0.0445	0	0.0392	0.0596	0.0757	0.0577	0	0	0.0438	0	0	0	0	0	0	0	0	0	0.179	0	0	0	0	0	0.0396	0	0	0	0	0	0.1161	0.6664	2.7015	0.5488	0.634	0.1946	0.5008	0.1917	0.1198	3.1735	3.5447	4.2525	2.0847	0.6332	0.1308	0.1046	0.0513	0.2999	0
AC034238.1	0	0.0075	0	0.0061	0.0078	0.0059	0	0	0	0	0	0	0.019	0	0	0.0122	0	0.004	0	0	0	0.0158	0.004	0	0	0	0	0	0	0	0	0	0.0039	0.015	0.005	0.0133	0	0.0049	0.0246	0	0.0048	0.021	0	0	0.0067	0	0.0632	0.0038	0.0053
AC034243.1	0	0.053	0.0851	0.2373	0.4658	4.5575	0.2649	0.1122	0	0.273	0.222	0.5874	0.0448	0.5312	0.3046	2.2965	0.0263	0.0569	0.2073	0.1102	0.2645	0.7806	0.057	0.3599	0.2295	0	0.2284	0.0299	0.0844	0	0.3362	0.0742	0.0272	0	0	0	0	0	0	0.0522	0.0338	0.4451	0	0.1528	0.2367	0.0379	0.0371	0.0543	0.6685
AC035140.1	0	0	0	0	0.0653	0	0	0.0445	0.0378	0	0	0	0.0533	0.0744	0	0.1025	0	0.2371	0.3394	0.164	0.0286	0.0332	0	0	0	0.0884	0	0	0	0.0983	0	0	0	0	0	0	0.027	0.0413	0.1033	0.0622	0.0804	0.0442	0	0	0	0	0	0	0
AC036108.3	0.0494	0.2962	0.0062	0.2791	0.1622	0.1009	0.0498	0.9845	0.2227	0.2128	0.146	0.8211	0.1864	0.0343	0.0134	0.1007	0.0231	1.0292	0.0682	0.5496	0.0896	0.3668	0.0688	0.0987	0.1132	0.4561	0.2303	0.1904	0.0432	1.3127	0.0983	0.1628	0.1966	0.0581	0.1084	0.1338	0.0348	0.3348	0.1712	0.0286	0.3554	0.1545	0.0245	0.0469	0.1765	0.1328	0.0489	0.0833	0.1629
AC036176.1	1.1318	0.9705	0.3819	1.3392	1.209	2.9702	0.7924	3.2734	2.2069	2.5175	1.2449	4.2275	1.2381	0.6075	2.5056	1.4596	0.7472	2.8078	3.3716	1.8331	2.1037	2.314	0.9595	2.0186	0.8152	1.3886	0.7855	0.6715	0.7993	3.2726	1.8438	0.6106	0.1828	0.7329	0.4753	0.632	0.9151	1.2715	1.3298	0.6834	1.0101	0.7767	0.7106	0.5485	1.0267	0.1981	0.3055	0.7103	1.694
AC037450.1	0	0	0	0	0	0	0	0	0	0	0	0.0333	0	0	0	0	0	0.0258	0.0235	0	0	0	0	0	0	0	0	0	0	0	0	0	0.0246	0	0	0	0.0206	0	0	0.0237	0.337	0	0	0.0277	0	0	0	0	0
AC037486.1	0	0.0984	0	0	0	0	0.0562	0.0834	0.0472	0	0.0275	0	0	0.2322	0	0	0	0	0	0	0	0	0.0212	0	0	0	0.0679	0	0	0	0	0	0.2624	0	0.0262	0	0	0	0	0.0388	0.0251	0	0	0	0.0704	0.6188	0	0	0.3587
AC040168.1	0.0021	0.0051	0.0036	0.0138	0.0262	0.0133	0.0024	0.0287	0.0284	0.0213	0	0.0141	0.0029	0.004	0.0078	0.055	0.005	0.0054	0.0099	0.0264	0.0107	0.0267	0	0.0019	0.0092	0.0356	0.0087	0.0191	0.0108	0.0211	0.0036	0.0024	0.0017	0.0034	0.0023	0	0	0.0044	0.0138	0.0017	0.0086	0	0.0143	0.002	0	0	0.0024	0	0.0284
AC040173.1	0	0	0.0094	0.0071	0	0	0	0.0247	0.021	0.0802	0	0.0121	0	0.0103	0.0402	0.0095	0	0	0.0086	0	0.0477	0.0092	0	0.0099	0	0.0123	0.0151	0	0	0.0409	0.0185	0.0123	0	0	0.0117	0	0.0374	0	0	0.0172	0.3012	0.0123	0	0	0.0469	0	0.0245	0	0
AC040904.1	0	0	0.1494	0	0.1443	0	0.0996	0	0	0	0	0	0	0	0.1604	0	0	0.0749	0.0682	0.0725	0	0	0	0	0	0	0.1202	0	0	0	0	0.0977	0.0715	0	0.0929	0.1236	0.1193	0	0	0.0687	0	0	0	0.0804	0	0	0.1956	0	0.1955
AC040914.1	0	0.0978	0	0	0	0.0772	0.1397	0.0691	0.0586	0	0	0	0	0	0	0.106	0.2427	0.1575	0	0	0.0444	0.0515	0	0	0	0.0686	0	0.0553	0	0	0	0	0	0	0	0	0	0	0	0	0	0	0	0	0	0	0	0	0
AC044784.1	0	0	0.1968	0.0187	0	0	0	0	0.0275	0	0	0	0	0	0	0	0	0	0	0	0	0	0	0	0	0	0	0	0	0	0	0	0.0236	0	0.1225	0	0	0	0	0.0226	0	0.0322	0	0.0265	0.0821	0	0.0966	0	0
AC044798.1	0	0	0	0	0.1154	0	0	0	0	0	0	0	0	0	0	0	0	0	0	0	0	0	0	0	0	0	0	0	0	0	0	0.1042	0.1144	0.1116	0	0.0659	0	0	0	0.1467	0.1423	0.0521	0	0.3004	0.0665	0	0.0522	0	0
AC044798.2	0	0	0	0	0.013	0	0	0	0	0	0	0.0174	0	0	0	0	0	0	0	0	0	0	0	0	0	0	0	0	0	0	0	0.0176	0.0775	0.0252	0	0.0446	0.0862	0	0	0.0372	0.2568	0	0	0.0436	0	0.09	0.0353	0	0
AC044893.1	0.1139	0.0504	0	0.0176	0.3131	0	0.0824	0.1425	0.0086	0.0165	0.0101	0.0599	0.0243	0.2975	0	0	0.0358	0.0542	0.9375	0.0974	0	0	0	0.8975	0	0.0808	0	0.0407	0.0765	0.1123	0.0305	0	0	0	0	0	0	0	0.0236	0	0.0092	0.111	0	0.0914	0	0	0	0.0074	0
AC046129.1	0.0355	0.0292	0.0313	0.0713	0	0.1381	0	0	0.1747	0.0334	0.0407	0	0.0493	0.0688	0.0671	0.0316	0	0.0313	0.371	0.0303	0.1059	0.0307	0	0	0.158	0.2045	0.0503	0.033	0.031	0.0455	0.0617	0	0.0898	0.0583	2.0611	0	0.0499	0.0382	0	0.0575	0.1116	0.0409	0	0.4039	0.0521	0	0	0.0299	19.4688
AC046143.1	0.1556	0.2239	0.1885	0.1173	0.3806	0.606	0.3657	0.226	0.4791	0.2931	0.2011	0.3769	0.1892	0.2642	0	0.312	0.3176	0.2233	0.7042	0.1663	0.0581	0.1515	0.1722	0.634	0.2079	0.1346	0.7447	0.3073	0.2378	0.2992	0.1523	0.2466	0.4594	0.224	0.7464	1.1059	0.9991	0.9221	4.9509	0.5992	0.673	0.9857	0.4389	0.2399	0.5433	1.2344	0.3589	0.3114	8.2087
AC046158.2	0	0	0	0	0.1138	0	0.0628	0	0.0527	0	0	0	0	0	0.0506	0	0.0218	0	0	0	0	0	0.0237	0.0498	0.0953	0	0.1138	0.0497	0	0	0	0	0	0	0	0	0.0565	0	0	0.1517	0.0841	0.2156	0.0464	0	0	0	0	0.0676	0.0308
AC046168.2	0	0.0127	0	0.0103	0.3285	2.5867	0	0.0359	0.1674	0.1018	0	0.6338	0	0	0.0584	0.234	0	0.0136	0.3852	0.1453	0.173	0.3075	0	0.0288	0.0138	0.0712	0.1314	0	0	0.0198	0.2822	0	0	0	0	0.045	0	0	0.1456	0	0.0162	0.0178	0	0	0.0681	0.0363	0	0	0.0178
AC048341.2	0.0385	0.0317	0.2035	0.1548	0.1966	0.1999	0	0.9393	0.0759	0.2538	0.0885	0.2194	0.321	0.1121	2.0394	0.0343	0.1572	0.17	0.031	0.0659	0.115	0	0.0341	0.1076	0.3773	0	1.365	0.1074	0.1345	0.1974	0.0335	0.8874	0.2598	0.2217	0.8865	1.5718	0.3522	1.3691	1.7631	0.8428	1.09	1.5965	0	0.2558	0.7925	1.5386	0.4885	0.2271	1.3764
AC048344.4	0.0717	0.118	0	0.1202	0.1221	0	0.0422	0.0833	0.0707	0	0.0412	0.0818	0	0	0	0.1599	0.0586	0.1267	0.0577	0.1227	0	0.0932	0.0318	0.1002	0.032	0.0827	0.3561	0.0667	0.0313	0.092	0.0936	0.1654	0.0605	0.0885	0.4326	0.3138	0.3029	0.2319	0.2899	0.2908	0.1881	0.2066	0.1245	0.034	0.1055	0.4638	0.7861	0.2116	0.5378
AC048382.5	0	0.0381	0.0045	0.0207	0.0263	0.0335	0	0.1497	0.0762	0.0922	0.0237	0.0705	0.0215	0.005	0.0975	0.0092	0	0.0637	0.0166	0.0882	0.0346	0.0446	0.0137	0.0192	0.0184	0.0832	0.0292	0.0096	0.0045	0.1652	0.0448	0.0119	0.013	0.017	0.0057	0.0376	0.0073	0.05	0.0139	0.0292	0.0162	0.0119	0.0268	0.0245	0.0227	0.0182	0.0178	0.0087	0.0297
AC051619.6	0	0.025	0.0267	0	0.0258	0.1576	0	0.0353	0.0299	0.2858	0	0.1384	0	0	0.0574	0.027	0.0248	0.0268	0.0244	0.0519	0.0227	0.1051	0	0	0.027	0.14	0.0861	0	0	0.1167	0	0	0	0.0499	0	0.0442	0.0427	0.0327	0	0	0	0	0	0	0.0446	0	0	0.0256	0.035
AC051619.7	0	0.0505	0.0541	0.0822	0.0522	0.1594	0	0.1426	0	0.0578	0	0.2799	0	0	0	0.2188	0	0.1084	0	0.0525	0.0458	0.1594	0	0	0.0547	0.0708	0	0	0	0	0.0534	0	0	0	0	0	0	0.1984	0	0	0	0	0	0.1165	0	0	0	0	0
AC053503.3	0	0.2776	0	0.4523	0.1436	0	0	5.4907	0	0	0.0969	0.3848	0.3518	0	0.3193	0	0	0.5964	0	0.1444	0	0	0	0	0.0752	0.1947	3.4707	0.1569	0	0.1082	0	0	0.0712	0	0	0.4922	0.1188	0	0.7957	0	1.4159	0	0	0	0	0	0	0	0
AC053545.1	0	0	0.0148	0.0028	0	0.0054	0	0.0292	0.0579	0.004	0.0048	0.0239	0.0058	0	0	0.0112	0.0034	0.0482	0	0.0323	0.0063	0.0182	0	0	0.0037	0	0.0059	0.0039	0	0.0269	0	0.4834	0.3644	0.0035	0	0.0734	0.0089	0	0.0113	0.0646	0.0044	0.0048	0.0291	0.0119	0.0062	0.6014	0.0532	0.0495	0
AC055714.1	0.0039	0	0.0034	0	0.0099	0	0.0046	0	0.0038	0	0	0.0088	0	0	0.044	0	0.0063	0.0068	0.0094	0	0	0	0	0.0036	0	0	0.0165	0	0	0	0	0	0.0033	0.0032	0.0042	0.017	0	0	0.0052	0	0.0081	0.0491	0.0067	0.0331	0.0171	0.0182	0.0045	0.0131	0.0045
AC055720.1	0	0	0	0.0112	0	0	0	0.097	0	0.0157	0	0.0571	0	0	0	0	0	0.0295	0.0269	0.0286	0	0.0434	0	0	0	0.0385	0	0.0466	0	0.0856	0.0291	0	0.0141	0	0	0	0.0118	0	0.0225	0	0	0.0192	0	0	0	0.0393	0	0	0.077
AC055736.1	0	0.0494	0.1589	0.0201	0.0256	0.039	0	0	0.1777	0	0	0	0	0	0	0	0.0491	0	0	0.0257	0	0.1041	0.0266	0.028	0.0268	0	0.4688	0	0	0	0.0523	0.3464	0	0	0.0989	0	1.7766	0.2915	0	1.73	1.4812	0.727	0.7304	1.4545	0.7953	2.1548	0.0347	0	0.9704
AC055758.1	0	0.0273	0	0.0223	0.0283	0	0.2733	0.386	0	0	0.0382	0	0.1385	0.0967	0	0	0.0543	0	0	0.0284	0	0	0.3236	0.0309	0.0888	0.0383	0	0.2779	0	0.0426	0.1156	0	0	0	0	0	0	0	0	0	0.0348	0	0	0	0	0	0	0.028	0
AC055758.2	0	0	0	0.0227	0	0	0.1192	0.1768	0	0	0.2137	0.0385	0.094	0.0656	0	0	0.0276	0.0149	0.0272	0.0868	0.0126	0	0.1198	0.0157	0.0151	0.078	0	0.0786	0	0	0.0588	0	0	0	0	0	0	0	0	0.0411	0	0	0.0294	0	0.0249	0	0	0.0142	0
AC055807.1	0	0.0206	0	0	0	0.0326	0	0.35	0	0.0236	0.0865	0.1431	0.0349	0	0.1425	0	0	0.2883	0.0202	0.0429	0	0	0	0	0	0.2027	0	0.0933	0	0.1609	0	0.0289	0	0	0	0	0	0.0271	0	0	0.0526	0.0289	0	0	0.0369	0	0	0	0.0869
AC061975.1	0	0.0057	0	0.0046	0	0	0	0	0.0068	0	0	0.0158	0.0192	0	0.0131	0	0	0	0	0.0059	0	0	0	0	0.0185	0	0.0098	0.0064	0	0	0.006	0.0398	0	0	0.0606	0.0302	0.0097	0.0074	0.0186	0	0	0.0239	0.036	0	0.0203	0.0081	0	0	0.3107
AC061975.6	0	0	0	0	0	0	0	0	0	0	0	0	0	0	0	0	0	0	0	0.0104	0	0	0	0.0113	0	0	0	0	0	0	0	0	0	0	0	0	0.0086	0	0	0	0	0.0421	0	0	0.0358	0	0.014	0	0.014
AC061975.8	0	0.04	0.5792	0.0245	0.2486	0.0316	0.0143	0.0566	0.036	0.1261	0.014	0.0971	0.0169	0.0118	0.1151	0.1085	0.0099	0.0323	0.049	0.0521	0.0727	0.0738	0.0108	0.0453	0.141	0	0.069	0	0.0213	0.0156	0.0741	0.2946	0.1746	0.2303	0.5873	0.0532	0.3084	0.5247	0.082	0.7599	0.702	0.4627	0.3803	0.3696	0.6264	0.2003	0.1544	0.0923	0.4492
AC062015.1	0	0	0	0.2457	0.0142	0	0	0.6391	0	0	0.0766	0.095	0.1158	0	0	0	0	0.9424	0	0.9838	0	0	0.0148	0.0155	0	0.1923	0	0	0	2.1799	0	0	0.0844	0	0.0914	0	0	0	0	0.7298	0.1923	0.0384	0	0	0	0	0	0.0562	0
AC063919.1	0.0072	0	0.0064	0.0048	0.0062	0.0094	0	0.1008	0.0143	0.0341	0	0.0907	0	0	0	0.0322	0	0.0256	0.0116	0.0062	0.0162	0.0501	0	0	0.0129	0.0083	0.0615	0.0134	0.0063	0.0185	0	0	0.0183	0	0	0.0105	0.0051	0.0156	0.0097	0.0117	0.0303	0.0167	0	0	0	0.034	0	0	0
AC063926.1	0	0	0	0.0916	0	0	0	0	0.0449	0	0	0	0	0	0	0	0	0	0	0	0	0.0394	0.0403	0	0	0	0	0	0	0	0.0793	0.0525	0.0384	0	0.1998	0	0	0.1473	0	0	0	0.0525	0	0	0.2009	0.0535	0.0525	0	0.0525
AC063952.4	0	0	0.0202	0	0.0195	0	0.0269	0	0	0	0	0	0	0	0	0	0	0	0	0	0	0	0.0203	0	0	0	0	0	0	0	0	0.0264	0.0387	0.0188	0	0.0334	0.0968	0.0741	0.0309	0.1858	0.0481	0.0528	0	0	0.0337	0	0.0793	0.0386	0.0528
AC063960.2	0.0215	0.0601	0.0038	0.0144	0.1645	0.2678	0.0151	0.02	0.1143	0.1862	0.0148	0.3037	0.006	0	0.065	0.1685	0.0035	0.0304	0.0934	0.0662	0.1733	0.3683	0.0457	0.1161	0.0153	0.0496	0	0.024	0.0788	0.0275	0.0337	0	0.0072	0.0106	0.0283	0	0.0091	0.0139	0	0.0035	0.0225	0.0099	0	0.0082	0.0063	0.0202	0.005	0.0036	0.1338
AC063977.5	0	0	0	0	0	0	0	0.0125	0	0	0	0	0	0	0	0	0	0	0	0	0	0	0	0	0	0	0	0	0	0.0137	0.0093	0	0	0	0	0	0	0.312	0.0144	0.0087	0	0.0124	0	0	0	0.0504	0	0	0
AC064799.2	0	0	0	0	0	0	0.018	0	0	0.0144	0	0.0174	0	0	0	0	0	0.027	0	0.0131	0	0.0132	0	0.0142	0	0	0	0	0	0	0	0.0352	0	0	0.0335	0	0.0215	0	0.0206	0.0372	0.016	0	0	0	0	0.0539	0.1058	0.0129	0
AC064802.1	0	0	0	0	0	0	0	0	0	0	0	0	0	0	0	0.0141	0	0	0.0128	0	0.0118	0	0	0	0	0.0183	0.0225	0	0	0	0	0	0	0.013	0.0174	0	0	0	0	0.0643	0.0665	0	0	0	0	0	0	0	0.0366
AC064805.2	0	0	0	0	0	0	0	0	0	0	0	0	0	0	0	0.005	0	0.005	0.0045	0	0	0	0	0	0	0	0	0.0104	0	0	0	0	0	0	0.0061	0	0.0039	0	0	0.0045	0.0118	0	0	0	0	0	0.0129	0	0.0065
AC064807.2	0	0.0231	0.0496	0.0754	0.0479	2.9584	0	0.0654	1.4969	0.159	0.0969	0.2565	0	0	0.1596	0	0	0.0994	0	0.0722	0.3361	0.0731	0	0.0786	0.0501	0.0324	0	0.0523	0	0.1803	0	0	0	0.0231	0	0.082	0.0198	0	0.1137	0.0456	0.059	0	0	0.0801	0.0827	0	0.0324	0.1422	0
AC064836.1	0	0	0	0	0	0	0.0962	0.0951	0.0403	0	0	0.0466	0	0	0	0	0	0	0.0658	0	0	0	0	0	0	0	0.058	0	0	0	0	0	0	0	0	0.0597	0	0.0441	0.1102	0.0332	0.0858	0.0943	0.071	0	0	0.0962	0.0944	0	0.1416
AC064836.3	0	0.0416	0.0892	0.147	0.0574	0.0657	0	0.098	0.1331	0.1431	0.2133	0.0962	0.1642	0.0164	0.0958	0.0451	0.2756	0.0447	0.0407	0.0289	0.0126	0.0877	0.1196	0.11	0.0752	0	0.2872	0.1098	0.0295	0.0649	0.0441	0.5058	0.242	0.0972	0.3886	0.443	0.1069	0.3274	0.1591	0.2463	0.6018	0.7582	0.0586	0.0481	0.5956	0.615	0.8761	0.1422	1.2263
AC064856.1	0	0.015	0	0	0	0	0	0	0	0	0	0	0.0254	0	0.1381	0	0	0	0	0	0	0	0	0	0	0	0.0259	0	0	0	0	0	0.0154	0	0.02	0	0.0642	0	0.0492	0	0.0191	0.021	0	0	0.0537	0	0	0	0.0631
AC064875.1	0.0127	0	0.0028	0.0192	0.0108	0.0413	0.0075	0.0222	0.0157	0.006	0	0.1702	0	0.0031	0.024	0.0142	0.0052	0.0112	0.0205	0.0217	0.0071	0.0963	0.0084	0.003	0.0113	0.066	0	0.0236	0.0167	0.0448	0.0276	0.0037	0.0027	0	0	0.0093	0.0022	0	0.0086	0.0026	0.0067	0	0	0.006	0.0187	0.0336	0.0073	0	0.0037
AC066580.1	0.0089	0	0.0078	0	0	0	0	0	0.0175	0	0.0204	0	0	0	0	0	0	0.0157	0	0	0	0	0	0	0	0	0	0	0	0	0.0077	0	0	0.1021	0.0292	0	0.0125	0	0.0239	0	0.0186	0.0204	0	0	0.013	0	0.0102	0.0747	0
AC067751.1	0.0151	0	0	0	0.0257	0	0.0177	0	0.0298	0	0	0	0	0	0.0286	0	0	0.0133	0	0.0129	0	0	0.0267	0.0141	0.0269	0.0174	0.0214	0	0	0	0.0131	0	0	0	0.0331	0.044	0.0106	0	0.0813	0.0122	0	0	0.1048	0	0.0666	0	0	0	0.0348
AC067863.1	0	0	0	0	0	0	0	0.0111	0.0188	0	0	0.0327	0.0133	0	0	0	0	0.0169	0	0.0082	0	0	0.0085	0.0089	0.0085	0	0	0	0.0083	0	0	0	0.0161	0.0785	0.0105	0	0	0.0206	0	0.0232	0	0.066	0	0	0	0	0	0.008	0.044
AC067930.4	0.0483	0.0663	0.0568	0.0864	0.0411	0.0209	0.2273	0.3932	0.1906	0.0304	0.2036	0.0919	0.2015	0.0625	0.061	0.0575	0.0526	0.0142	0.013	0.0138	0	0	0.0571	0.1501	0.0287	0	0	0.2097	0.0422	0	0.0421	0.0371	0.0272	0.0133	1.2723	0.1175	0.0454	0.9378	0.1302	0.0784	1.8251	0.1114	0.1679	0.0918	0.4265	0.5304	0.3346	0.163	0.539
AC067930.9	0.0311	0.0613	0.115	0.05	0.111	0.2017	0.0803	0.0505	0.1347	0.1873	0.0571	0.0496	0.1036	0.0422	0.1411	0.1828	0.0355	0.0439	0.155	0.0319	0.065	0.1076	0.077	0.0579	0.072	0.0932	0.0617	0.0578	0.0488	0.0558	0.0595	0.0716	0.131	0.1533	0.184	0.0815	0.1443	0.3415	0.2595	0.1209	0.0847	0.2362	0.1618	0.0295	0.1096	0.5697	0.0573	0.2828	0.1792
AC067945.2	0	0	0	0	0	0	0	0	0.0358	0	0	0.0414	0.0505	0.0353	0	0.0324	0	0	0.0293	0	0	0.0629	0.0644	0	0.0972	0.0419	0	0.0338	0.0318	0	0	0	0.0307	0	0.0399	0.053	0.1279	0.0392	0	0.0589	0	0	0	0.0345	0.1069	0.0855	0.4193	0.0306	0.0419
AC067969.1	0	0	0	0	0.0583	0	0	0.557	0	0	0.0393	0.3123	0	0	0	0	0	0.0908	0	0	0	0	0	0	0	0.0395	0	0	0	0.1317	0	0	0.0289	0	0	0	0	0	0.0461	0.0278	0.1796	0	0	0	0	0	0	0	0.079
AC068051.1	0.0147	0.5919	0	0.0098	0	0	0.0173	0.0683	0.0289	0	0	0	0.0204	2.1519	0	0	0.012	0.0519	0.0118	0.0251	0.011	0	0.104	0	0.157	0.0169	0	0	0.077	0.0377	0.0128	0	0.0124	0.0121	0	0	0	0.0158	0	0	0	0	0	0	0.0432	0	0	0	0
AC068057.1	0.0231	0.0095	0.0102	0.0465	0.0098	0	0	0	0.0342	0.0327	0.0133	0.1846	0	0	0.1751	0	0.1134	0.0102	0	0.0396	0.0086	0.1602	0.0205	0.0754	0.0103	0.0133	0.0164	0.0215	0	0	0.3825	0.0133	0	0	0	0.1855	0	0.0249	0	0.0094	0	0	0.1607	0.011	0	0	0	0	0
AC068057.3	0	0	0	0	0.0032	0	0	0	0	0	0	0	0	0	0	0	0	0	0	0	0	0	0	0	0	0	0	0	0	0	0	0	0	0	0	0	0	0	0	0	0.004	0	0	0	0	0.0134	0	0	0.022
AC068189.2	0	0	0	0	0	0.0158	0.0143	0.0142	0.012	0.023	0	0.0139	0.0169	0	0	0	0	0	0	0	0	0	0	0	0	0	0	0.0113	0	0	0.0106	0.014	0	0	0.0267	0	0.0172	0	0.0164	0.0099	0.0895	0	0	0	0.0179	0	0	0.0103	0.0281
AC068205.2	0.0052	0.0213	0.0274	0.0277	0.0308	0.0269	0.0182	0.1203	0.0153	0.0439	0.0416	0.0826	0.1007	0.005	0.1665	0.0415	0.0254	0.0229	0.0125	0.0133	0.0155	0.0179	0.0229	0.0145	0.0461	0.006	0.0807	0.0241	0	0.0398	0.018	0.0179	0.0393	0.0128	0.1249	0.2189	0.0765	0.1227	0.237	0.0378	0.2225	0.0477	0.0719	0.0393	0.1142	0.1217	0.0119	0.0218	0.1671
AC068228.1	0.0487	0	0.0643	0	0.0207	0	0.3717	0.0565	0	0.0687	0.0559	0	0.0676	0.2124	0.0921	0	0.1987	0.1075	0.0392	0.0208	0.0363	0	0.0646	0.0227	0	0	0	0.1131	0.0637	0	0.0212	0.0841	0.1437	0.08	0.2401	0	0.1883	0.1049	0.0328	0.2564	0.5613	0.1401	0.0422	0.0462	0.1788	0.5147	0.0561	0.5126	0.0561
AC068234.2	0	0.0298	0	0	0.0308	0.094	0	0	0	0.648	0.0416	0.8669	0	0	0	0.5165	0	0.032	0	0.1549	0.027	0.3448	0	0	0	0.0835	0	0	0	0.0464	0	0	0	0	0.0397	0	0	0	0.0488	0	0.038	0	0	0	0	0.0426	0	0.0305	0.0418
AC068282.1	0	0.0077	0.0165	0.0063	0	0	0	0	0	0	0	0	0	0	0	0	0.0076	0	0.0075	0.016	0	0.0081	0	0.0087	0.0167	0	0.0133	0.0348	0	0	0.0082	0.0216	0	0.0077	0.0205	0.041	0	0	0	0.0228	0.0196	0.0216	0.0163	0.0089	0	0.022	0.0108	0	0.0216
AC068282.2	0.022	0	0	0	0	0	0	0	0.1301	0.0829	0.0253	0.0753	0.0917	0.0641	0	0.2354	0	0.0972	0.2302	0.0376	0.0822	0.3239	0	0.0615	0	0.0508	0.0312	0.0409	0.0192	0.1129	0	0	0.2228	0.0543	0	0.1925	0.0929	0.2134	0.1186	0.5353	0.5769	0.2535	0.0382	0.0418	0.4206	0.1035	0.1269	0.1113	0.1015
AC068338.3	0	0	0.0398	0.0606	0.077	0	0.0531	0.1051	0.0446	0.2981	0.2078	0.1031	0.1257	0.0878	0.4278	0.2016	0	0.0799	0.2183	0.3481	0.3039	0.3523	0	0	0.0806	0.2086	0.3848	0	0.1185	0.5798	0.1574	0.0521	0	0.0372	0.0992	0.5275	0	0.4386	0.5482	0	0.2845	0.1042	0	0.0429	0.0665	0	0	0	0.3129
AC068473.3	0.0031	0.0076	0.0027	0.0062	0.0392	0.291	0	0.0285	0.3388	0.0896	0.0071	0.091	0.0043	0	0.0232	0.145	0.0075	0.0108	0.0667	0.0446	0.0665	0.1488	0.0082	0.06	0.0082	0.0956	0.0261	0.0114	0.0134	0.0472	0.0294	0	0.1502	0.0278	0.1279	0	0.0886	0.2117	0.0083	0.0224	0.4442	0.0071	0.016	0.1573	0.2212	0.1876	0.0071	0.0129	5.4412
AC068473.4	0.0323	0.0797	0.3132	0.0433	0.1375	0.8391	0	0.0375	1.0508	0.0304	0.0371	0.0368	0	0.0314	0	0.0288	0.0264	0.0571	0.078	0.0276	0.0241	0.028	0.0286	0.2107	0.1727	0.0373	0	0.0901	0.1411	0.0414	0.1406	0.2235	0.1363	0.2658	0.1772	0.4712	0.0455	1.0795	0	0	0.6099	0.0372	0	0.3067	0.2375	0.1139	0	0.2451	0.2981
AC068506.1	0.5352	1.7795	0	2.2432	0	0	0	0.7277	0	0	0.2355	1.8564	0.1424	0	0.2585	0	0.0558	5.7337	0.0092	0.7597	0	0	0.0403	0.0424	1.4203	0.7092	5.5716	0.1164	0.3979	2.19	0.3963	0	0.5764	0	0	2.2415	0.569	0	6.1967	0	1.6837	0	0	0.6916	0	0	0	0	0.0131
AC068580.2	0	0.046	0.0493	0.0375	0.0952	0	0.0657	0	0.1653	0.1053	0	0	0	0.1628	0	0.0499	0	0.0988	0.225	0.1435	0	0.0484	0	0.1563	0.0498	0.0645	0.0793	0.052	0.1465	0	0.0487	0	0	0	0.2453	0	0.0394	0.0603	0	0.0453	0.2346	0.2577	0.0971	0	0.2467	0.0657	0	0	0.0645
AC068580.3	0	0	0.0248	0.0063	0.0479	0.0122	0.0882	0.0436	0	0.0088	0.0862	0	0.0521	0.0091	0.0355	0.0502	0.0077	0	0.0226	0.016	0.021	0.0081	0	0.0524	0	0.0325	0.0133	0.0087	0.0082	0.012	0.0082	0.0108	0.0079	0.0154	0.2057	0.0958	0.0462	0.0505	0.0505	0.0076	0.0885	0.0756	0.0651	0.0356	0.0414	0.0772	0.0649	0.0474	0.0866
AC068587.4	0.1206	0.7465	0.2135	0.1593	0.0874	0.0696	0.1797	0.2127	0.2354	0.0189	0.1565	0.0204	0.4607	0.8698	0.2724	0.01	0.4139	0.2801	0.0692	0.2196	0.0075	0.0126	0.4587	0.4856	0.2506	0.0039	0.1267	0.2408	0.2418	0.0043	0.033	0.1081	0.0132	0.09	0.0992	0.0179	0.0079	0.3645	0.006	0.0181	0.1089	0.0013	0	0.0403	0.0476	0.0066	0.0077	0.0009	0.1648
AC068633.1	0.0337	0.0208	0.0372	0.0057	0.0502	0.011	0.0694	0	0	0	0.0194	0.0096	0	0	0	0	0.0069	0.0447	0	0	0	0.0073	0	0.0393	0.0075	0	0	0	0.0295	0	0	0	0.0142	0	0.1295	0	0.0059	0	0	0.0547	0.0177	0	0.1318	0	0.0124	0	0.0486	0	0
AC068700.1	0.1561	0.2899	0.0089	1.0122	0.09	0.1373	0.0473	1.3573	0.1389	0.0379	0.3182	2.3363	0.4478	0.0244	0.1143	0.0673	0.0493	5.0842	0.0122	2.4292	0.0677	0.1264	0.1159	0.272	0.2871	2.1314	0.15	0.2949	0.066	7.0757	0.2103	0.0116	0.1657	0.0497	0.0055	0.1468	0.124	0.0163	0.1967	0.1143	0.3115	0.0058	0	0.1051	0.0592	0.0059	0.0116	0	0.029
AC068733.3	0	0.0065	0.007	0.0133	0.0574	0.0412	0	0.0599	0.0196	0.0149	0.041	0.0543	0.0055	0	0.0525	0.0212	0	0.0701	0.0128	0.0407	0.0415	0.0137	0	0.0259	0	0.032	0.0113	0.0111	0	0.1119	0.0069	0.0046	0	0.0098	0.0044	0.0116	0.014	0.0043	0.0214	0.0129	0.0291	0.0091	0	0.0075	0	0.028	0.0046	0	0.0229
AC068790.2	0	0.0279	0	0.0455	0	0	0	0.1183	0.0334	0.032	0	0.1161	0	0	0.0642	0.0605	0	0.06	0	0	0	0.0588	0	0	0.0907	0.0391	0	0.0315	0	0.087	0.0295	0.1173	0.0573	0.0279	0.0372	0.0495	0.0239	0.2926	0	0.0275	0.1779	0	0.0589	0.0644	0	0.0798	0.0391	0	0.5088
AC068790.3	0	0	0	0.0458	0.0291	0.0444	0	0.1191	0.0337	0.0644	0	0.039	0	0	0.0647	0.0914	0	0.0302	0.0275	0.0292	0.051	0	0.0908	0.0955	0	0.0394	0.1454	0.1589	0	0.0877	0.0297	0.1576	0.0288	0.0844	0	0.1994	0.0481	0.5157	0.2302	0.2217	0.2868	0.0394	0.0593	0	0.1508	0.1205	0.276	0.0864	0.9067
AC068790.4	0	0	0	0.0963	0.1223	0	0	0	0.2833	0	0	0	0	0	0.4079	0	0	0.0635	0.0578	0.0615	0	0	0	0.1339	0	0	0.1019	0.0668	0	0	0	0.0828	0.0606	0	0	0.1048	0	0.0775	0	0.2914	0.1507	0.1656	0	0.0682	0.1057	0.0845	0.0829	0.0606	0.746
AC068790.5	0	0.0438	0	0.0357	0	0	0	0.1237	0.0525	0	0.0612	0	0.222	0	0.1007	0.0475	0.0435	0	0	0.0911	0	0	0	0.0496	0.0474	0	0.0755	0.0495	0	0.0683	0.0463	0.1841	0	0.0438	0.0584	0.0776	0.0375	0.3443	0.2152	0.3454	0.5584	0.2454	0	0	0.2349	0	0.1843	0.0898	0.6141
AC068790.7	0	0	0.0315	0.048	0.1219	0	0	0.1248	0.0706	0	0.0411	0.0816	0.0498	0.0347	0.1355	0.0957	0	0	0	0.0306	0.0267	0.031	0	0	0	0.0826	0.1015	0.0666	0	0	0	0.1238	0.1208	0.0589	0	0.1566	0.0756	0.1157	0.1929	0.1451	0.2628	0.0825	0	0	0.0526	0.0421	0.0413	0.0302	0.2477
AC068888.1	0.0781	0.2189	0.0258	0.2225	0.3407	0.3836	0.1435	0.6525	0.3513	0.9474	0.1066	1.2692	0.1289	0.0497	0.5312	0.5985	0.1475	0.4486	0.5875	0.495	0.6946	0.7609	0.1232	0.3752	0.0892	0.4449	0.187	0.2746	0.1024	1.2459	0.1848	0.0535	0.0597	0.0623	0.1392	0.0854	0.0601	0.3578	0.194	0.1445	0.1664	0.225	0.0381	0.0765	0.219	0.1578	0.0507	0.0514	1.605
AC068946.3	0	0	0	0.0128	0.0163	0	0	0	0	0	0	0	0	0	0	0	0	0.0169	0	0	0	0	0	0	0	0	0	0	0	0	0	0	0	0	0	0	0	0	0	0	0.02	0	0	0	0	0	0	0.145	0.022
AC068989.1	0	0.0059	0.0503	0.0239	0.0425	0.0093	0	0	0.0141	0.0067	0.0164	0.0244	0.0496	0	0.0135	0.0318	0	0	0	0.0061	0.0053	0.0185	0.0063	0.0067	0.0254	0	0.0304	0	0.0187	0.0092	0.0124	0.2305	0.012	0.0529	0.2506	0.1458	0.0352	0.2463	0.1347	0.0753	0.0374	0.0823	0.0868	0.0203	0.105	0.1511	0.2718	0.3731	0.0577
AC069061.2	0	0	0	0	0	0	0	0	0	0	0	0	0	0	0	0	0	0	0	0	0	0	0	0	0	0	0	0	0	0	0	0	0	0	0	0	0	0.8771	0	0	0.0275	0	0	0	0	0	0	0	0
AC069224.1	0.0992	0.1088	0.1068	0.3619	0.2157	0.6869	0.1166	2.2283	0.3041	0.5606	0.8231	0.9926	0.3063	0.1283	0.5213	0.3635	0.099	0.6329	0.1419	0.3583	0.502	0.3912	0.1269	0.2053	0.0982	2.0467	0.1094	0.2152	0.1252	1.3284	0.1534	0.0381	0.0651	0.0363	0.0967	0.1446	0.0698	0.7602	0.193	0.0268	0.2312	0.1016	0.0383	0.0523	0.1459	0.0518	0.0381	0.0186	0.2034
AC069234.1	0.0324	0	0	0.0217	0	0	0	0.0753	0.032	0.0305	0.0745	0.037	0.0901	0	0	0.0289	0.053	0.1718	0.1305	0.0277	0	0.0281	0	0	0.0289	0.1496	0	0.0603	0.0566	0.0831	0.0846	0.0747	0	0	0.0356	0	0	0.0699	0	0	0.034	0	0.0563	0	0	0	0	0	0
AC069257.1	0.0441	0.0362	0.0388	0.0295	0.0375	0	0	0.2048	0.0434	0.0415	0	0	0	0	0	0	0	0	0	0	0	0	0	0.0821	0	0	0	0.041	0	0	0	0.1524	0	0	0.1449	0	0.2171	0.3799	0	0.2144	0.5083	0	0.0765	0.0418	0	0	0.1017	0.0371	0.6606
AC069277.1	0.0208	0.0146	0.0549	0.0358	0.106	0.0038	0.0209	0.1275	0	0	0.0204	0.0068	0.0041	0.0489	0.0617	0	0.0048	0.0052	0.0429	0.0051	0.0022	0.0103	0.0105	0.0028	0.0264	0.0068	0.0631	0.0276	0.0363	0	0.0155	0.1059	0.0575	0.022	0.1236	0.0735	0.1899	0.0064	0.016	0.1899	0.0808	0.082	0.1287	0.0113	0.1831	0.007	0	0.2024	0.1299
AC069281.1	0	0	0.0334	0.0127	0.0484	0.0985	0	0	0.0187	0.0893	0	0	0	0	0	0.0338	0	0.0167	0	0	0.0566	0.0492	0	0	0.0507	0.0219	0.0538	0	0	0	0.0165	0.0437	0.032	0.078	0.0416	0.0829	0.0133	0.0817	0.0766	0	0	0	0	0	0.0279	0.0669	0	0	0.0219
AC069360.1	0.1188	0.5655	1.7577	0.8702	0.1228	0.2204	0.0199	4.4083	0.2091	0.072	1.5407	7.4121	0.5426	0.0494	0.9956	0.3254	0.1733	9.0351	0.0956	4.7845	0.0317	0.1911	0.1879	0.2372	0.3554	3.4264	1.7696	0.4103	0.1335	10.1318	0.3914	0.1174	0.5513	0.1257	0.1117	3.057	0.687	0.0183	2.0008	0.2753	0.6142	0.2151	0.5305	0.1692	0.1373	0.1397	0.0979	0.9729	0.0979
AC069368.2	0	0.0252	0	0	0.0261	0	0.0721	0	0.0605	0.0289	0	0	0	0	0	0.1368	0.0251	0	0	0	0.0229	0.0531	0	0	0	0	0.1741	0	0.0268	0.0787	0	0	0.1294	0	0	0.0895	0.0432	0.0331	0	0.199	0.0322	0	0.0533	0.0874	0.1354	0.1082	0.1062	0.0259	0.0354
AC069431.1	0.0201	0.0414	0	0.0202	0.0343	0.0523	0.1539	0.5148	0.0397	0	0.7173	0	0.2519	0.3322	0.5144	0	0.0576	0	0.0891	0.0775	0.015	0.0523	0.5351	0.1313	0.5563	0	0	0.4868	0.0968	0.0387	0.3067	0	0.0255	0.0166	0	0.0147	0.0071	0.0543	0.0136	0.0327	0.0211	0.0348	0.0175	0.0573	0.0148	0	0.0116	0.017	0.1161
AC069503.1	0.0496	0.0136	0.102	0	0.0563	0.0215	0	0.0384	0.0815	0	0	0	0	0	0	0	0.054	0.073	0	0.0141	0.0123	0.0143	0.0293	0	0.0295	0	0	0.0307	0.0722	0	0.0432	0.0381	0.0419	0.0544	0.2176	0.0965	0.1164	0.1248	0.1337	0.1743	0.0347	0.0572	0.0574	0.0942	0.1702	0.1361	0	0.0697	0.2098
AC069542.1	0	0	0	0	0.0578	0	0.0399	0	0	0	0.039	0	0.0472	0.0329	0	0	0.0277	0.03	0.0273	0	0.0253	0	0	0	0	0	0	0.0315	0.0296	0	0	0.0391	0.0286	0.0838	0.0372	0	0.0239	0	0	0.1101	0.0712	0.0391	0	0.0322	0	0.0798	0.2349	0	0.1174
AC073046.3	0	0.0241	0.0517	0.0197	0.05	0.0762	0.1035	0.1364	0.1446	0.0276	0	0.1338	0.2039	0.057	0.2777	0.0523	0.0479	0.0259	0.0236	0	0.0219	0.0254	0	0	0.0261	0.0339	0	0.1091	0.0769	0	0	0.0338	0.0495	0.0724	0.0644	0	0.1859	0.0949	0.0395	0.0238	0.5233	0.0676	0.051	0.0279	0	0.0345	0.0677	0.2474	0.2708
AC073114.1	0	0.0051	0	0.0041	0.0157	0	0.0072	0.0143	0.0243	0	0	0.0632	0	0.006	0.0116	0	0.005	0	0.005	0.0211	0	0.032	0	0.0115	0.011	0.0071	0.0087	0.0114	0	0	0.0107	0.0497	0	0	0.0202	0.0359	0.0433	0.0265	0	0.1597	0.0065	0.0284	0	0.0058	0.0453	0.0217	0	0.0623	0.0071
AC073115.1	0	0.0292	0.0626	0.1667	0.1512	0	0	0.0413	0	0	0.0408	0.0405	0	0	0.0672	0.095	0	0.0942	0.0572	0.0608	0.0265	0.0308	0	0	0	0.7786	0	0.033	0.031	0.7289	0.0309	0.0819	0.03	0	0	0.1036	0	0.1149	0	0.0288	0.0745	0	0	0	0	0	0.082	0	0.082
AC073130.1	0	0.0061	0	0	0	0	0	0.0086	0.0073	0	0.0085	0	0	0.0072	0	0.0066	0	0.0065	0	0.0063	0.0165	0.0128	0	0.0206	0	0	0	0	0	0	0	0.034	0.0561	0.0061	0.0324	0.0108	0.0104	0.008	0	0.1018	0.0465	0.0255	0.0128	0	0.0977	0.0347	0.017	0.056	0.017
AC073140.2	0	0.0161	0	0	0.0167	0.0255	0	0	0	0	0	0.0224	0.0272	0.019	0.1113	0	0	0.0173	0	0	0	0	0.0174	0.0548	0.0349	0	0.0278	0.0182	0	0	0.0171	0.0678	0	0	0.086	0	0.069	0.2113	0	0.0159	0	0	0	0.0186	0.1442	0.0691	0.0226	0.0496	0.5201
AC073225.1	0.0018	0.0172	0.0008	0	0	0	0.0021	0	0.0027	0	0	0	0.0013	0.0009	0.0034	0	0.0007	0	0	0	0	0	0	0	0	0	0	0	0	0	0.0024	0.001	0	0	0.001	0	0.0013	0.002	0	0	0	0.0021	0	0	0.0027	0	0	0	0.001
AC073236.1	0.019	0.0157	0	0.4337	0	0.0989	0	4.8437	0.1313	0	1.5964	0.8029	0.1323	0	0.2881	0	0.0466	0.2522	0	0.4071	0	0.033	0.0337	0.1241	0.0848	3.952	0.054	0.0531	0	3.1484	0.0994	0	0	0	0	0.0278	0	0	0.2051	0	0.02	0	0	0	0	0	0	0	0.0439
AC073283.2	0.0241	0.0066	0	0.0431	0.0479	0.0313	0	0.2522	0.0158	0.0984	0	0.0642	0.0335	0.0078	0.1065	0.043	0	0.5043	0.0712	0.2201	0.072	0.0905	0.0356	0.0075	0.0501	0.4544	0.0228	0.0822	0.007	0.1959	0.028	0	0.0475	0	0.0176	0.2228	0.0792	0.0173	0.2924	0	0.059	0	0	0.0534	0	0	0	0	0
AC073288.2	0	0.0234	0	0.0191	0.0242	0	0	0.0662	0.0561	0	0.0327	0	0.0396	0.0276	0	0.1015	0.0232	0.0251	0.0458	0	0	0	0	0.053	0.0507	0	0.1211	0.0529	0.0249	0	0	0	0.048	0.0234	0.0936	0.0415	0.0601	0.0614	0	0.0692	0.3284	0	0	0.054	0	0	0	0	0.0985
AC073316.1	0	0.0451	0.0193	0.0073	0	0	0	0.0127	0.0324	0	0	0.1374	0	0.0319	0	0.0586	0	0	0.0088	0.0562	0.0082	0.019	0.0097	0.0102	0.0098	0.0379	0.0155	0	0.0096	0.014	0.0191	0	0	0	0	0	0.0617	0.3188	0.0148	0.1599	0.0689	0.0505	0.038	0.0624	0.0806	0.0773	0	0	0.0758
AC073320.1	0	0	0	0.0083	0.0105	0	0	0.0287	0	0.0116	0	0	0	0	0	0.022	0	0.0109	0.0099	0	0.0276	0.032	0	0	0	0	0	0	0	0.0158	0	0.0142	0	0.0203	0.027	0	0.0087	0.0133	0	0.03	0.0129	0.0142	0.0214	0	0	0.0145	0.0569	0.0312	0.1138
AC073349.1	0.0178	0.0293	0	0.0239	0.0151	0.0924	0.0628	0.5997	0.1052	0.0168	0.0613	0.0609	0.1979	0.0173	0	0.0159	0	0.0157	0.0716	0.0304	0	0.0154	0.1103	0.0332	0	0.0411	0.0505	0.5295	0.0311	0	0.0929	0	0.045	0.0146	0.0781	0	0	0	0	0.0144	0.056	0.041	0	0.0507	0.0785	0.0209	0	0	0.2053
AC073352.1	0	0.1542	0	0.1257	0.1277	0	0	0.0872	0.037	0	0.0431	0.0855	0.0521	0.0364	0.071	0.0669	0	0	0	0.0321	0	0.0974	0.0332	0	0.1671	0	0	0.0697	0.0328	0	0.1305	0.0432	0.0949	0	0	0.3281	0	0.2021	0.6568	0.0912	0.1573	0.1296	0.0651	0	0.0551	0.1323	0.0433	0.158	0.3028
AC073359.1	0	0.0597	0	0	0.0309	0	0	0	0.0358	0	0.0417	0	0	0	0.0686	0	0	0	0	0.031	0	0	0	0	0	0	0.3087	0	0	0	0	0	0.0306	0.0895	0.1194	0.1058	0	0	0	0	0.0761	0.1254	0	0	0	0	0.0419	0	0
AC073365.1	0	0	0	0	0.0033	0	0	0	0.0232	0	0	0.0022	0	0	0	0	0	0.0035	0.0552	0	0.0132	0	0.0017	0	0	0	0.0028	0	0	0.0025	0	0.0023	0.0149	0.0016	0.0537	0.0714	0	0.0802	0.0026	0.0318	0.0246	0.1173	0	0	0.1555	0.0046	0	0	0.8492
AC073370.1	0.036	0.0296	0.0635	0	0.0306	0.0467	0	0	0	0	0.0414	0.2052	0.05	0.0349	0	0.0642	0.0294	0.0636	0.6374	0	0.0538	0	0.0319	0	0.1283	0	0.2553	0.0335	0.0314	0	0	0.0415	0.0304	0.1777	0.1579	0.21	0.2027	0.388	0.0485	0.7298	0.1888	0.0415	0	0	0.0529	0	0.0415	0.1517	0.1661
AC073389.2	0	0	0	0.0173	0.0055	0.0168	0	0.045	0.0064	0	0	0.0147	0	0	0	0	0	0.0513	0	0.0166	0	0.0056	0.0172	0	0.0173	0	0.0183	0.006	0	0.0414	0	0.0074	0	0	0	0.0094	0.0227	0.0139	0.0087	0	0.0135	0	0.0112	0	0	0	0	0	0.0521
AC073409.1	0	0	0	0	0	0	0	0	0	0	0	0	0	0	0	0	0	0	0	0	0	0	0	0	0	0	0	0	0	0	0	0.081	0.2964	0	0	0	0	0	0.284	0	0	0.3238	0.122	0	0	0	0	0	0
AC073530.1	0.0167	0.0275	0.0074	0	0.0071	0.0108	0	0	0	0	0	0	0	0	0	0.0074	0	0.0074	0	0	0	0.0072	0	0	0	0	0	0.0078	0.0146	0	0	0.0192	0	0	0.0275	0.0122	0.0059	0	0.045	0.0135	0.0088	0.0481	0	0	0.0123	0.0098	0	0.007	0.0096
AC073548.2	0	0	0.0077	0.0294	0	0.0228	0.0103	0.0611	0.0173	0.0165	0	0.01	0.0365	0	0	0	0.0143	0	0.0141	0	0	0	0	0	0.0156	0	0	0.0407	0	0	0.0153	0.0202	0	0.0072	0.0865	0	0.0308	0.0567	0	0.0071	0.0735	0.0202	0	0	0.0644	0.0309	0.0101	0.0148	0.0606
AC073578.1	0	0.0098	0.157	0	0.0303	0	0	0	0.0351	0.0112	0	0.0135	0	0	0.045	0.0318	0	0.0105	0.0574	0	0.0177	0.0103	0	0	0.0212	0	0	0	0.0311	0.0457	0.0103	0.0548	0.0802	0.0293	0.2736	0.693	0.184	0.1921	0	0.8766	0.5108	0.1916	0	0.0902	0.0524	0.1257	0.0274	0	0.1507
AC073578.2	0	0	0	0	0.0347	0	0	0	0.0401	0	0	0	0	0	0	0	0	0	0	0	0	0	0	0	0	0	0	0	0	0	0	0	0	0	0.0447	0.297	0	0	0	0.4955	0.2563	0.1877	0.0707	0	0	0.0479	0	0	0.094
AC073578.5	0	0.0162	0	0	0	0.0256	0	0	0	0	0	0	0	0	0	0	0	0	0.0159	0	0	0	0	0	0	0	0	0	0	0	0	0	0.0166	0	0.0649	0	0	0.0213	0	0.256	0.0621	0.0682	0	0	0	0.0232	0.0228	0	0
AC073636.1	0	0	0	0.0037	0.0047	0	0	0	0.0108	0	0	0	0	0.0106	0	0.0049	0	0.0097	0	0	0	0	0	0	0	0.0126	0	0	0	0.007	0	0.0189	0	0.0045	0	0	0	0.0177	0	0.0089	0.0115	0.0126	0	0.0052	0	0	0.0126	0	0.3917
AC073655.3	0.0297	0.0244	0	0.0199	0.0253	0	0	0.1727	0.0293	0	0	0.0678	0.0413	0	0	0.0265	0	0.0525	0.0239	0.1017	0	0	0	0.0554	0.0265	0.1028	0	0	0	0.0381	0	0	0.0251	0	0	0	0.0209	0	0	0	0	0.0342	0	0	0	0	0	0	0
AC073878.1	0	0.0068	0	0.0165	0.014	0.0641	0	0.0287	0.0162	0.0077	0.0094	0.0469	0.0114	0	0	0.0147	0.0336	0.0291	0	0.007	0.0246	0.057	0	0.023	0	0.019	0	0.0076	0	0.0211	0.0143	0	0	0	0	0	0	0.0089	0	0	0.0086	0	0	0.0078	0	0	0	0	0.019
AC073912.1	0	0	0	0	0.0548	0	0	0.0374	0.0317	0.0303	0	0	0	0	0	0.0287	0	0.0569	0	0	0	0	0	0	0	0	0	0.0299	0	0	0.056	0	0	0	0	0.047	0	0.0347	0	0	0	0	0	0	0.0473	0.1514	0.0371	0.1086	0.0743
AC073912.2	0	0	0	0	0	0	0	0.0693	0	0	0	0	0	0	0	0	0	0	0	0	0	0	0	0	0	0	0	0	0	0	0	0	0	0	0	0.0869	0.042	0	0	0.0483	0.0625	0	0	0	0.0877	0.0701	0	0	0
AC073957.1	0	0.0291	0	0.0237	0.5111	0	0	0.0411	0	0	0	0	0	0.0343	0	0.063	0.0289	0	0.0569	0	0.0264	0.0306	0	0	0.3777	0.0408	0.8519	0	0.1543	0	0.0922	2.6877	0.3875	0	0.6974	0.2061	0.0497	1.5992	0.4759	0	2.4824	2.4421	0.92	0	1.2468	0.9137	0.0408	0.1191	0.9372
AC074131.1	0	0	0	0.1001	0	0.097	0	0.2604	0	0	0.0858	0.2555	0	0	0	0.1332	0	0.132	0	0.1278	0	0.194	0.0662	0	0	0.1723	0.106	0.0695	0.0653	0.479	0	0	0.063	0	0	0	0.0526	0.0805	0	0	0.0783	0	0	0	0	0	0	0	0
AC074194.1	0.0387	0.0765	0.0068	0.0415	0.1253	0.0604	0.0546	0.144	0.0992	0.0146	0.0089	0.053	0.0646	0.0977	0.0147	0.0414	0.038	0.0821	0.1746	0.0861	0.0347	0.0067	0.0686	0.0794	0.0621	0.0357	0	0.036	0.0271	0.0397	0.0674	0.0446	0.0915	0.0637	0.1614	0.0791	0.1199	0.1503	0.0313	0.2513	0.0894	0.2231	0.0403	0.0882	0.4101	0.1548	0.0357	0.2873	0.3663
AC074286.1	0.0028	0.0204	0.0024	0	0.0071	0	0	0.0128	0.0272	0	0.0159	0.0094	0.0038	0.0322	0.0052	0.0025	0	0	0.0044	0.0024	0	0	0.0024	0.0077	0.0074	0	0.0313	0.0026	0.0024	0.0035	0.012	0.0127	0	0.0023	0.0273	0.004	0.0019	0.0327	0.0186	0.0269	0.0087	0.0064	0	0.0184	0.0244	0	0.0382	0.0023	0.7455
AC074290.1	0	0	0	0	0.2021	0	0	0	0	0	0	0	0	0	0	0	0	0	0	0	0	0	0	0	0	0	0	0	0	0	0	0	0.02	0	0	0	0	0.0256	0	0.0963	0.249	0.0274	0	0	0.4539	0.0279	0.0274	0	0.356
AC074387.1	0.0459	0.0567	0.0202	0.0462	0.0195	0.0298	0	0.0534	0	0	0.1583	0	0	0	0	0	0.2626	0.0812	0.0185	0.1179	0	0	0.0814	0	0	0	0.1303	0.0214	0.0401	0.1472	0.04	0.0529	0	0.0567	0.0756	0	0.0162	0.0743	0.0309	0	0.0723	0.0529	0	0.0218	0	0	0.2384	0	0.0265
AC074389.2	0	0	0	0.029	0.0368	0.0562	0	0	0.7673	0.0407	0	0	0.0601	0	0	0	0	0.0382	0	0	0	0.0374	0	0	0	0	0	0	0	0	0	0	0	0	0	0	0	0.0932	0	0	0	0.0498	0	0	1.0812	0	0	0	1.1973
AC076968.2	0	0	0	0.0176	0.0045	0.0205	0	0.0061	0.1919	0	0	0.006	0	0	0	0	0	0.0046	0	0	0	0	0.0047	0	0	0	0	0.0049	0	0.0067	0	0.0425	0.0222	0	0	0.0307	0	0.0454	0	0.0171	0.3036	0.0364	0	0.005	0.0077	0.0062	0	0.0044	0.0061
AC077690.1	0.0411	0.0102	0.0036	0.2592	0	0.0053	0	0.0287	0.0203	0.0039	0.0047	0.0141	0	0.012	0.0234	0.0073	0.0101	0.0145	0.0132	0.0106	0	0.0142	0.0109	0.0038	0.0073	0	0.0117	0.0038	0.0395	0.0053	0.0644	0	0	0.0034	0	0	0.0029	0.6297	0	0.01	0.0129	0	0.0071	0	0	0	0	0	0.0047
AC078778.1	0	0.0274	0.0294	0.0447	0.0567	0	0.0392	0.0775	0	0	0	0	0.0463	0.0323	0	0	0.0544	0.0294	0	0	0.0747	0	0	0	0	0	0	0.124	0.0291	0	0	0.0384	0.1125	0.1097	0.1828	0	0.1642	0	0.0449	0.0541	0.2098	0	0	0	0.049	0.1176	0	0.0843	0.2691
AC078788.1	0	0.0245	0.0263	0.04	0.0507	0	0	0.0346	0	0	0	0.034	0.0414	0.0289	0.1128	0.0266	0	0.0263	0	0	0	0	0.0528	0	0.0531	0	0	0	0.026	0	0	0.0687	0.0755	0.0491	0.2289	0.1304	0	0.4498	0.0402	0.3384	0.2501	0.0687	0.0518	0.0849	0.0877	0.2804	0.0344	0.0251	0.0688
AC078788.2	0	0	0.0436	0	0.0421	0	0	0	0.0488	0	0.0568	0	0	0	0	0.0441	0.0404	0	0.0398	0	0	0	0	0	0	0	0	0	0	0	0	0.1141	0.0835	0.0814	0.1628	0	0	0	0	0.0401	0	0	0	0.0939	0.1455	0.1745	0	0.3753	0
AC078795.1	0	0.0049	0.0159	0.0443	0.0614	0	0.0353	0.0629	0.0059	0.0227	0.0138	0.0411	0.0669	0.0058	0.0114	0.0161	0.0295	0	0.0678	0.0051	0.0135	0.0364	0.016	0.0112	0.0321	0.0069	0.0085	0.028	0.042	0	0.0157	0.0347	0.0152	0.0198	0.0791	0	0.0339	0.013	0.0162	0.0439	0.1324	0.0346	0.0209	0.0342	0.0884	0.0566	0.0416	0.0558	0.222
AC078845.1	0.0924	0.0903	0.0458	0.0116	0.0344	0	0.0136	0.0067	0.0341	0.0054	0.0597	0.0724	0.0321	0.0112	0.0219	0.036	0.0047	0.0102	0.0558	0.0296	0.0129	0.045	0.0153	0.0108	0.0257	0.0133	0.0655	0	0.0504	0.0074	0.0251	0.0133	0.2339	0.171	0.0317	0.0589	0.0081	1.2012	0.0311	0.0515	0.1514	0.2661	0.01	0.0493	1.1379	0.0543	0.0266	0.1022	0.1865
AC078860.3	0	0	0	0	0	0.0931	0	0	0.0353	0	0.0412	0	0	0	0	0	0	0.0317	0	0	0	0	0	0	0	0	0	0	0	0	0	0	0	0	0	0	0	0.0387	0	0.0291	0.0376	0.0826	0	0.034	0.0527	0	0	0	0.1655
AC078880.3	0.0169	0.208	0	0.1695	0.0143	0.0219	0	0.8033	0.1163	0.2065	0.0387	1.0765	0.0937	0	0.0957	0.1052	0.0551	0.3873	0.0136	0.3462	0.0252	0.0438	0.0299	0.0314	0.0451	0.2723	0.1674	0.1097	0.0147	0.2594	0.0293	0	0.0284	0.0139	0	0.1475	0.0356	0	0.0909	0	0.1945	0.0777	0	0.064	0.1488	0.3568	0.0195	0	0
AC078880.4	0.0108	0.0089	0	0.0072	0.0184	0	0	0.1507	0.0107	0	0	0.0616	0	0	0	0	0	0.0477	0	0.0277	0	0.0187	0	0.0201	0	0.0125	0	0.0201	0	0.0139	0	0	0	0	0	0	0	0	0	0.0088	0.034	0	0.0188	0	0	0.0254	0	0	0
AC078880.5	0	0.1108	0.0396	0.2708	0	0.0583	0	0.4695	0.0885	0.1692	0	0.9725	0.1248	0	0	0	0	0.357	0.0723	0.0384	0	0	0.0398	0.1255	0	0.1036	0	0.0835	0.0392	0.4605	0	0.0517	0.0379	0.0369	0	0	0	0	0.2419	0	0.1883	0	0	0.0426	0	0.1583	0.0518	0.0378	0.0518
AC078906.1	0	0	0	0	0	0	0	0.0275	0	0	0	0	0	0	0.1344	0	0	0	0	0	0	0	0	0	0	0	0.1344	0	0	0	0.0206	0.0546	0.02	0	0	0.0345	0.0333	0.1276	0	0.0768	0.0248	0.4093	0	0	0.2786	0.0557	0.0273	0	0.0546
AC078923.1	0.1501	0.6847	0.3127	0.0274	0.0813	0.1595	0.3368	0.5867	0.0269	0.8741	0.2038	0.0778	0.3035	1.9599	0.5681	0.438	0.0111	0.0965	0.1647	0.1051	1.2943	0.5199	0.5076	0.1017	0.2553	0.063	0	0.4821	0.2265	0.0175	0.1425	0.0472	0.0115	0.2919	0.3143	0	0.0288	0	0.0184	0.0885	0.3721	0.1887	0	0.1036	0.0201	0.2086	0.1102	1.4263	0.0315
AC078983.1	0	0.0178	0.0287	0.0073	0.1015	0	0	0.0252	0.0214	0.0102	0	0	0.0452	0	0	0	0.0177	0.0383	0.0349	0.0093	0.0162	0	0	0	0	0	0	0.0302	0.0095	0.0278	0	0.175	0.1189	0.0089	0.107	0.0158	0.3816	0.0117	0.0292	0	0.0114	0.0625	0	0.0103	0	0.0892	0.025	0.0366	0.0375
AC078993.1	0.0124	0.0102	0	0.0333	0.0106	0	0	0.0721	0.0367	0.0117	0.0143	0.0141	0.0172	0	0	0	0	0.0329	0.03	0.0318	0	0	0	0	0	0.0286	0	0	0	0.0477	0.0108	0	0.0524	0.0102	0.068	0	0	0	0	0.0201	0.039	0.0286	0	0.0471	0.073	0.4085	0	0	0.9877
AC079061.1	0.0061	0	0	0.0165	0.0314	0.008	0	0.0143	0	0.2084	0	0.028	0.0256	0	0	0.1699	0	0	0.0643	0.0421	0.2157	0.0532	0	0	0	0.0071	0.0087	0.0057	0	0.0236	0.016	0	0	0	0.0135	0	0	0	0	0	0	0	0	0	0.0181	0.0145	0	0	0.0071
AC079089.1	0	0.0474	0.0254	0.0901	0	0	0.0113	0.201	0.0189	0.0181	0.0773	0.5039	0.0134	0	0.0545	0.0428	0	0.4075	0.0309	0.1315	0.0072	0.0083	0.0085	0.0179	0.0428	0.1108	0	0.0357	0.042	0.4066	0.0418	0.0222	0.0243	0.0079	0.0105	0.028	0.0338	0.0104	0.0518	0.0078	0.0202	0.0111	0.0334	0	0	0.0113	0	0	0.0332
AC079140.6	0.0668	0.0824	0.0147	0.1902	0.2842	0.6288	0.0785	0.485	0.6253	0.8178	0.1918	0.1523	0.0464	0.1134	0.5686	0.2679	0.0545	0.0738	0.6719	0.1	0.2618	0.5349	0.0444	0.2178	0.0893	0.1156	0.071	0.1242	0.1604	0.0642	0.1453	0	0.0423	0.0687	0.0183	0	0.0588	0.072	0.045	0.0542	0.1576	0.0385	0	0	0.1228	0.0393	0.0193	0.0985	0.2311
AC079160.1	0	0	0.0905	0.0076	0.0356	0	0.0045	0	0	0	0.0044	0	0.0053	0.0111	0.0144	0.0034	0.0279	0	0.0245	0.0033	0	0	0	0	0.0034	0	0.0054	0.0035	0.0133	0	0.0165	0.0526	0.1123	0.2283	0.0334	0.0444	0.0589	0.3237	0.0051	0.3453	0.0439	0.1489	0.0198	0	0.3411	0.0983	0.1228	0.0256	0.4429
AC079193.2	0	0	0	0.0055	0.014	0.0107	0.0097	0.0192	0.0244	0.0078	0	0.0376	0.0115	0	0	0.0221	0	0.0219	0	0.0212	0.0123	0.0071	0.0073	0	0	0.019	0	0.0077	0.0144	0.0211	0.0072	0	0.0209	0	0	0	0	0	0	0	0.0173	0.0095	0	0	0.0243	0.0291	0	0	0.0095
AC079226.1	0	0.035	0.0375	0	0	0	0	0	0	0	0	0	0	0	0	0	0	0.1128	0.0343	0	0	0	0	0.0397	0	0	0	0	0	0	0	0	0.0359	0	0	0	0	0.0459	0	0	0.0446	0.049	0	0.0404	0	0	0	0.0359	0
AC079313.1	0	0.0285	0	0.0696	0	0.1349	0.0407	0.1207	0.1365	0	0.0398	0.0789	0	0.0336	0	0.0926	0.0565	0	0.0279	0.0592	0	0	0	0.2902	0.0925	0	0.1473	0.0322	0	0.0444	0.0301	0	0.0292	0	0.038	0.101	0.0244	0.0746	0	0.5333	0.0363	0.0399	0	0.0329	0.1018	0.3256	0.4393	0.0292	0.1996
AC079331.3	0	0.0416	0	0.0339	0.0215	0.1641	0	0.0294	0.0498	0.4998	0.029	0.0864	0.1054	0.0245	0	0.2253	0.0206	0.067	0.0203	0.0648	0.5095	0.0875	0.0224	0.2589	0.0225	0.0291	0.0358	0.047	0	0.0648	0.022	0	0.0426	0	0	0	0	0.0272	0.0681	0	0.053	0.0291	0	0	0.0372	0	0	0	0
AC079336.2	0	0.0335	0.1078	0.0547	0.0174	0.0265	0.0479	0.1185	0.0603	0.0384	0.1406	0.0232	0.085	0.0198	0.0386	0	0.0999	0	0.0164	0.0174	0.0152	0.0353	0.0181	0.114	0.109	0	0.0289	0.0569	0.0712	0	0.1419	0.1175	0.0516	0.0839	0.246	0.0892	0.1148	0.0659	0.1648	0.1323	0.1925	0.0705	0.2478	0.0968	0.2399	0.1438	0.1176	0.0859	0.2117
AC079336.5	0.0326	0.0345	0.0821	0.0967	0.0555	0.0302	0.0328	0.1298	0.0459	0.0526	0.0267	0.1062	0.0647	0.0632	0.0176	0.0208	0.0342	0.2221	0.0562	0.1633	0.0104	0.0242	0.0124	0.026	0.0332	0.0859	0.0264	0.0779	0.0244	0.1612	0.0365	0.1234	0.1178	0.0574	0.1481	0.0136	0.0754	0.0903	0.0314	0.0642	0.3125	0.0161	0.0162	0.053	0.0479	0.0547	0.0322	0.0706	1.2511
AC079340.3	0	0	0	0.0076	0.0096	0	0	0.1441	0	0	0	0.0643	0	0	0	0	0	0.0299	0	0	0	0.0195	0	0	0.0402	0.078	0.032	0	0	0.0578	0	0	0	0.0186	0	0	0	0	0.0152	0	0	0	0	0	0	0.0133	0.026	0.0095	0
AC079354.2	0	0.0096	0.0034	0	0	0.0457	0	0	0.0308	0.0147	0.0045	0.0223	0	0	0.0222	0.007	0	0.0035	0.0031	0.0033	0.0029	0.0102	0	0	0	0.0045	0.0166	0	0.0034	0.005	0	0.0045	0	0	0.0043	0	0	0	0	0	0.0041	0	0	0	0.0057	0	0	0.0033	0.009
AC079385.1	0	0	0	0	0	0	0.0275	0.0272	0	0	0	0	0	0	0.0296	0	0.0064	0.0069	0	0	0.0058	0.0068	0	0	0.0139	0	0.0111	0	0	0	0.0272	0.054	0.0132	0.0129	0.0343	0	0.0055	0.0084	0.0105	0.0063	0.0574	0.018	0	0	0.023	0.0092	0	0.0263	0.009
AC079465.1	0.0225	0.0297	0.0516	0.0453	0.0575	0.0176	0.0583	0.0052	0.0222	0.017	0.0518	0.0154	0.0251	0.0262	0.0085	0.0201	0.0258	0.008	0.058	0.0154	0.0034	0.0156	0.012	0.021	0.0442	0.0104	0.0256	0.0168	0.0433	0	0.0431	0.0519	0.0874	0.1446	0.0346	0.0131	0.0539	0.0146	0.0971	0.095	0.0425	0.161	0.1174	0.0684	0.0596	0.0742	0.0208	0.1481	0.0884
AC079466.1	0	0	0	0	0	0	0	0	0	0	0	0	0	0	0	0	0	0.007	0.0032	0	0	0	0	0	0	0	0.0056	0	0	0	0	0	0	0	0	0	0	0.0085	0	0.0225	0.0083	0	0.103	0	0	0.0047	0	0	0
AC079467.1	0.0226	0.0929	0.0199	0.0454	0.0577	0.0293	0.0796	0.0525	0.2003	0	0.3892	0.0257	0	0.0219	0.1709	0	0	0	0	0	0	0	0.04	0.021	0	0.1302	0	0.042	0	0.0869	0.059	0	0	0	0	0	0	0	0	0.0183	0.0237	0	0	0	0	0	0	0	0
AC079601.1	0	0	0	0	0	0	0	0.0079	0	0.0128	0	0.0077	0	0	0.0128	0.006	0	0	0.0055	0	0.0051	0.0176	0.006	0.0063	0	0	0	0	0	0	0	0	0.0057	0	0.0297	0	0	0.0073	0	0	0.0568	0.0078	0	0	0	0.008	0	0	0.0078
AC079610.1	0.3836	0.4506	0.338	0.6058	0.6294	1.3872	0.8692	1.6552	0.5129	0.6967	0.5036	0.9994	0.3046	1.9138	1.2439	0.928	0.5145	0.8228	1.0582	0.8904	0.6341	0.8301	0.8005	2.0414	0.659	0.7267	0.272	0.8149	0.7657	1.2996	0.4767	0.1263	0.1849	0.1803	0.2704	0.2796	0.0771	0.4133	0.1476	0.0444	0.0862	0.2209	0.3329	0.338	0.1611	0.322	0.5688	0.1385	1.0742
AC079753.2	0	0	0.0065	0	0.0063	0	0	0	0	0	0	0	0	0	0.014	0	0.012	0	0	0	0.0055	0.0064	0	0	0.0066	0	0	0	0	0	0.0064	0.0255	0	0.0121	0.0081	0.0538	0.0052	0.008	0.0099	0.0419	0.0232	0.017	0.0512	0.007	0	0.0087	0.0255	0.0311	0.017
AC079760.2	0	0	0	0	0.0061	0.0093	0.0084	0.0083	0.0211	0	0	0.122	0	0.0069	0.0135	0.07	0	0.0189	0.0115	0.0122	0.0107	0.0309	0	0.0199	0	0.0082	0.0202	0	0.0062	0	0	0.0082	0.006	0.0176	0	0	0	0.0615	0	0.0984	0.0299	0.0411	0	0.0135	0.0315	0.0084	0.0165	0	0.0165
AC079776.5	0.0062	0.0256	0	0.025	0.0053	0.0647	0	0.0868	0.0061	0.1172	0.0858	0.2554	0.0086	0.0121	0	0.0388	0	0.2309	0.02	0.1278	0.1348	0.0377	0.011	0.0348	0.0222	0.2082	0	0.0521	0.0054	0.3591	0.0217	0	0.0053	0	0	0.0091	0.0131	0	0	0	0	0.0072	0	0	0.0092	0	0	0	0
AC079804.3	1.4028	1.1649	0.78	1.022	1.0778	1.4323	0.2241	0.6329	1.3152	1.3212	0.4381	0.5279	1.4005	2.2332	0.3865	1.6996	0.5338	0.0842	0.6904	1.0018	1.4033	1.0139	1.0009	0.5835	0.5702	0.6911	0.0579	0.9115	0.8446	0.1397	1.0191	0.7534	0.0919	0.717	0.896	0.0596	0.2875	0.1761	0.1834	0.53	0.5998	0.3765	0.1891	0.349	0.0601	0.032	0.1414	0.7001	0.0314
AC079822.1	0.0556	0.0801	0.0245	0.0373	0.0947	0.0361	0	0.0485	0.1234	0.0393	0	0.2379	0	0.027	0.0789	0	0	0.0614	0	0.0476	0.0208	0.0241	0.0246	0.0259	0.0248	0.0642	0.0197	0.0259	0.0121	0.0713	0.0242	0.0321	0.0352	0.0114	0	0.0608	0.0098	0.045	0	0.0226	0.0583	0.016	0	0.0264	0.0205	0.0327	0	0.0117	0.016
AC079841.2	0	0	0	0	0.0157	0	0	0	0	0	0	0	0	0	0	0	0	0	0.0149	0.0079	0	0	0	0	0	0	0	0	0	0	0	0.0426	0.0234	0.038	0	0	0.0065	0.0896	0.0373	0.015	0.0291	0.0106	0	0	0.1223	0.0326	0.0107	0	0.0107
AC079907.1	0.1011	0.2494	0.1781	0.0339	0.043	0.0656	0.1188	0.0587	0.0996	0.0476	0.1161	0.1152	0.1405	0	0.0956	0.0901	0.1238	0.0893	0.0813	0.0865	0	0.1313	0.179	0	0.045	0	0.2867	0.5168	0.0441	0	0.088	0.3495	0.2558	0.291	0.3325	0.2211	0.0711	0.4902	0.2723	0.4508	0.318	0.2329	0	0.048	0.3716	0.3565	0.5247	0.0426	1.4572
AC079921.2	0	0.1708	0.183	0.1113	0.3182	0	0.1465	0.2413	0.3275	0.1565	0.3818	0.2368	0.1732	0	0	0.5555	0.0679	0.1101	0.5683	0.3198	0	0.2158	0.0736	0.2322	0.148	0.2396	0.8838	0.0772	0.1089	0.3196	0.1446	0.2394	1.2617	0.1025	0.0911	0.3635	0.4971	0.8954	0.2798	0.7074	0.5228	0.2871	0.7212	0.1971	1.1606	0.5372	0.3834	0.2101	0.4312
AC079943.2	0	0	0	0	0	0	0	0.0243	0	0	0	0	0	0	0.0198	0	0	0.0185	0	0	0	0	0	0	0	0	0	0	0	0.0134	0	0	0	0	0	0	0.0147	0.0113	0	0	0	0.0121	0	0	0	0	0	0	0.0362
AC079949.1	0.0046	0.0344	0.0041	0.0187	0.0514	0.0482	0	0.0324	0.0824	0.0175	0.0053	0.0424	0.0065	0.018	0	0.0166	0.0038	0.0123	0.0149	0.0199	0.0139	0.0241	0.0041	0.013	0.0124	0.0214	0.0263	0.0216	0.0122	0.0179	0.0404	0.0535	0.0627	0.0076	0.3005	0.0068	0.036	0.0751	0.0188	0.3314	0.039	0.1338	0.2499	0.0309	0.1571	0.0164	0.0107	0.0665	0.2035
AC079949.2	0.0064	0.0583	0.0398	0.0432	0.1645	0.1423	0.0076	0.2022	0.0572	0.0607	0.037	0.0808	0.0179	0.0375	0.0488	0.1436	0.0421	0.0399	0.0882	0.011	0.0529	0.1618	0.0342	0.1381	0.1263	0.0669	0.0731	0.0419	0.1182	0.1983	0.1009	0.2154	0.3969	0.1219	2.007	0.047	0.0635	0.8612	0.0434	1.6774	0.196	1.3215	2.4278	0.1162	0.2558	0.1591	0.0446	0.2118	2.1406
AC079949.3	0.0117	0	0.0103	0.0078	0.0099	0	0	0	0	0	0	0.0266	0	0	0	0	0	0	0	0	0	0	0.0103	0	0	0	0	0.0325	0	0	0	0	0.0394	0	0	0	0	0	0	0.0568	0	0.0269	0.0203	0.0111	0.0172	0	0	0.0098	0.1346
AC079949.5	0.0296	0.0243	0.0261	0	0.0503	0	0.0174	0.0172	0.0292	0.0279	0.034	0.0843	0.0411	0	0.1119	0.0791	0.0121	0.0131	0.0238	0.0127	0.011	0.0512	0.0131	0.124	0.0132	0.0171	0	0.0137	0.0129	0.0569	0.0515	0.0511	0.2495	0.0122	0.6325	0.0216	0.052	0.4304	0.0199	0.6236	0.0931	0.2726	0.8217	0.0983	0.0435	0.0348	0.0171	0.1745	0.4606
AC080037.2	0	0.1049	0.2623	0	0.3257	0.5522	0.3748	0.0247	0.1048	0.2804	0.0489	0.2666	0.1477	0.6808	0.3218	0.2654	0.0695	0	1.557	0.1455	0.0794	0.3866	0.0565	0.3565	0.1137	0.1226	0	0.0593	0.1486	0	0.0925	0.1961	0.3049	0.2274	0.1632	0.124	0.0898	0.802	3.4942	0.0345	0.446	0.7103	0.1107	0.2422	0.594	1.9245	0.1226	3.1539	5.2968
AC080079.2	0.0036	0	0	0	0.0015	0.0024	0	0.0021	0	0	0	0.0021	0	0	0	0	0	0	0.0058	0	0	0	0	0	0	0	0	0	0.0016	0	0	0	0.0307	0	0.002	0.0053	0.0064	0	0	0.0191	0.3543	0.0021	0	0.0034	0	0.0021	0	0.0015	0.22
AC080112.4	0.0283	0.0697	0	0	0.0962	0.0367	0	0.0328	0.0278	0	0	0.1288	0.0393	0	0	0.0756	0.0231	0.1747	0.3865	0.0725	0.0211	0.0245	0	0.1316	0	0.0326	0.2004	0.0525	0.0494	0	0.0246	0	0.0953	0.0465	0.031	0	0.0199	0	0	0.0458	0.0593	0.0325	0	0	0.0415	0	0.0978	0.1429	0
AC080129.1	0	0	0	0.0312	0.0396	0	0	0	0	0	0	0	0	0	0	0	0	0	0	0	0	0.0403	0.0412	0	0	0	0	0.0866	0	0	0	0.2683	0.1178	0	0.1532	0	0.0328	0	0	0.1888	0.0488	0	0	0	0	0.4378	0.1611	0.0785	0
AC080129.2	0.044	0	0	0.0295	0	0.1142	0	0.4597	0	0	0	0.0501	0	0.0427	0.6653	0.0392	0	0	0.0354	0.0376	0.0328	0	0	0	0	0.0507	0.1247	0	0	0	0	0.152	0.1113	0.0362	0.1446	0.1282	0	1.3265	0.1184	0.1426	0.2766	0.1013	0.0763	0.0417	0.0646	0.155	0.0507	0.037	1.0647
AC080132.1	0.0017	0.0086	0	0.0199	0	0	0	0.0243	0.0017	0.0033	0.012	0.0756	0.0121	0	0.0198	0.0016	0	0.1048	0	0.0418	0	0.0015	0	0	0.0078	0.0241	0	0.0032	0	0.0783	0.003	0	0.0029	0	0.0019	0.0025	0.0025	0.0019	0.0141	0	0.0146	0	0	0	0.0026	0	0.006	0	0
AC083801.2	0.1282	0.1713	0.2823	0.1825	0.0682	0.1456	0.1318	0.2233	0.1421	0	0.276	0	0.2226	0.2021	0.0303	0	0.1439	0.0425	0	0.0959	0	0	0.0567	0.0149	0.0999	0.037	0	0.268	0.028	0.0205	0.1254	0.24	0	0.0527	0.5621	0	0.0564	1.8644	0	0.0779	0.2856	0.1107	0	0.0608	0.1884	0	0.1848	0.054	1.4595
AC083809.1	0	0	0.0706	0	0.0341	0	0	0.0465	0.1973	0.0754	0	0	0	0	0	0.1071	0	0	0	0.0343	0.0299	0.1734	0	0	0.0357	0.0462	0	0	0	0	0	0	0	0	0.2635	0.1752	0.0846	0	0.0539	0.0974	0.462	0.2768	0	0.114	0	0	0	0	0
AC083841.2	0.0628	0.0258	0.0553	0.021	0	0	0	0.2554	0.1547	0	0	0	0.1309	0.0609	0	0.028	0	0.111	0	0.0269	0	0.0272	0.0278	0.1462	0	0	0	0.2919	0.1097	0	0	0.0724	0.106	0.0517	0.1722	0	0.0663	0.0338	0	0.1528	0.6586	0	0.0545	0	0.1847	0.0369	0.1087	0.4763	0
AC083862.1	0	0.1086	0.0727	0.1106	0.1405	0.0857	0.0776	0.0959	0.0813	0.0466	0.1138	0.0753	0	0.016	0.1562	0.2207	0.0135	0.1313	0.0664	0.0706	0.0493	0.0715	0.0439	0.0923	0.0588	0.1523	0.1405	0.0767	0.0144	0.2963	0	0.3615	0.1671	0.2988	0.1448	0.2889	0.4183	0.1957	0.1779	0.4283	0.1212	0.2662	0.172	0.1253	0.2427	0.2911	0.2285	0.3757	0.1523
AC083967.1	0	0	0	0	0.0184	0	0	0.0252	0	0	0	0.0494	0.0301	0	0	0	0	0.0191	0.0174	0	0	0.0188	0	0	0	0.1	0.0922	0	0.0189	0	0	0	0.9692	0	0.0238	0	0	0	0.0292	0.6855	0.0455	0.025	0.0376	0.0206	0.2231	0.051	0.025	0	0
AC083973.1	0.1249	0.1986	0.1981	0.067	0.1134	0.1946	0.1566	0.0871	0.279	0.0392	0.1244	0.0665	0.1157	0.202	0.3308	0.0371	0.0612	0.103	0.067	0.0499	0.0062	0.0505	0.0959	0.1939	0.1558	0.0096	0.1181	0.031	0.1382	0	0.0942	0.2975	0.0492	0.0069	0.557	0.2793	0.082	0.1885	0.7066	0.5131	0.2008	0.5372	0.3469	0.1027	0.4653	0.1762	0.5859	0.4632	0.1248
AC084026.2	0.0294	0.0484	0.0259	0.1184	0.2004	2.1409	0	0	1.1026	0.2496	0	0.235	0	0	0	0.2625	0	0.078	0.2132	0.3022	0.6376	0.5098	0.0261	0.0274	0	0.1019	0.0418	0.0547	0	0	0	0	0	0.0242	0	0	0	0	0	0	0.0309	0	0	0	0	0.1384	0.0679	0.0248	0.034
AC084030.1	0.0371	0.055	0.0196	0.0547	0.0126	0	0.2531	0.0518	0.022	0	0	0.0423	0.0206	0.3747	0.0984	0.0066	0.0121	0.0262	0.0359	0.0127	0	0.0129	0.0789	0.0138	0.0199	0	0.0211	0.0621	0.0195	0.0095	0.0452	0.0086	0.0251	0.0122	0.0163	0	0	0	0.01	0.012	0.1246	0.0599	0	0	0.0218	0.0786	0.0086	0.025	0
AC084064.1	0.0451	0.1855	0	0.0302	0.0384	0.2929	0.3181	0	0.1334	0.0425	0.0518	0.5657	0.0627	0.0438	0.5974	0	0.0368	0	0	0.0386	0	0.1172	0	0	0	0.4683	0	0	0	0	0	0	0	0	0	0.0658	0	0	0	0	0	0	0	0	0	0.1061	0	0	0
AC084082.1	0	0.0055	0	0.0045	0.0285	0.0261	0	0.0467	0	0	0.0077	0.13	0.0186	0	0	0.0239	0	0.0178	0.0324	0	0	0.1277	0	0.0187	0.006	0.0232	0.0285	0	0	0.0258	0.0058	0	0	0	0.0074	0	0.0283	0.0145	0	0	0.007	0	0	0	0	0	0	0.0057	0.0077
AC084212.1	0	0.0122	0	0.005	0.0063	0.0867	0	0.0086	0.1097	0.4264	0	0.0931	0.0103	0	0.014	0.2448	0	0	0.0179	0	0.8977	0.1735	0	0.0069	0	0.0514	0	0	0	0.0095	0	0	0.0125	0	0	0	0	0	0.01	0.012	0	0.0085	0	0	0.0109	0	0	0	0
AC084262.1	0	0	0.0222	0	0.2142	0.4249	0	0	0.124	0.0948	0	0.2869	0	0	0	0.2244	0.0206	0	0.081	0.0861	0.094	0.414	0	0.0469	0	0.1161	0	0.0234	0	0.0323	0.0219	0	0.0849	0	0	0	0.0177	0	0.0678	0.0408	0	0	0	0.0239	0	0.0592	0	0	0
AC084262.2	0.0058	0	0.0102	0.0078	0.0641	0.188	0.0068	0	0.1142	0.0873	0	0.0991	0	0	0.1425	0.1136	0.0047	0.0205	0.0373	0.0595	0.0389	0.1856	0.0103	0.0324	0.0155	0.02	0.0411	0	0.0152	0.0371	0.005	0.02	0.0195	0	0	0.0338	0.0041	0	0.0468	0.0047	0.0061	0.0133	0	0.0055	0.0085	0.0272	0.02	0.0049	0.0134
AC084346.1	0	0	0	0	0.0914	0.0465	0	0	0	0	0	0.0408	0	0.0347	0.1355	0.0319	0	0	0.1729	0	0	0	0	0.0333	0.0319	0	0.1015	0.0333	0	0	0.0312	0	0.0302	0	0.3926	0	0.1008	0.2315	0	0.1161	0.1126	0.0825	0.0621	0	0.1579	0	0	0.2112	0.1239
AC084375.1	0.0717	0.2065	0	0.3845	0.0458	0.3726	0.0211	0.25	0.0707	0	0.0412	0.5929	0.0748	0.2088	0.2375	0.0799	0.1757	0.0475	0.0144	0.2608	0.0268	0.2329	0.1588	0.0501	0.2077	0.0207	0	0.3501	0.1723	0	0.3589	0	0	0	0	0.0262	0	0	0	0.0291	0.0376	0.0207	0	0.017	0	0	0	0	0.6825
AC084398.2	0	0.0276	0	0	0.0285	0	0	0	0.033	0	0	0	0	0	0	0.0896	0	0.0296	0	0	0	0.029	0	0	0	0	0.0475	0	0.0293	0.043	0	0	0	0.0276	0.0368	0.0489	0	0.0361	0	0.1359	0.0351	0	0	0.0636	0	0.0788	0.0773	0.0282	0.1546
AC084757.2	0	0.0576	0.0308	0.0235	0	0	0.0411	0.0813	0.0345	0	0	0	0.0486	0	0	0	0.0286	0	0	0	0	0.0303	0.031	0	0	0	0	0	0.0306	0	0.0305	0.1614	0.0295	0.1152	0.1152	0	0	0.2263	0.3301	0.0284	0.1468	0.0806	0.0608	0	0.1544	0.0411	0	0	0.0807
AC084757.4	0	0	0	0	0	0	0	0	0.0354	0	0	0.041	0	0	0.068	0	0	0	0	0	0	0	0	0	0	0	0	0	0.0314	0	0	0	0	0	0	0	0	0.1936	0	0	0.0377	0	0	0	0.0528	0	0.0829	0	0.0829
AC084864.1	0	0	0	0.0415	0.0527	0	0	0	0	0.1167	0	0.0707	0.0861	0	0.1173	0.1105	0.2024	0.0547	0.2494	0	0.0463	0	0	0.1732	0.1104	0	0	0.1152	0	0	0.0539	0.0714	0	0	0	0.2711	0	0.2672	0	0.2513	0.13	0.0714	0	0.2353	1.0024	0.1457	0	0	1.0007
AC084871.1	0	0.0248	0	0.0202	0.0256	0.3908	0.0354	0.2448	0.2076	0.0283	0	0.0686	0	0.1752	0.5695	0.0268	0.0492	0.0532	0.0727	0.0515	0.0674	0.0782	0.0533	0.1682	0.0536	0.0694	0.0854	0.028	0	0.4245	0.0262	0.0347	0.2285	0.0248	0	0	0.0847	0.1297	0	0.0732	0.0631	0	0	0.1143	0.1328	0.1061	0.1389	0.1015	0.1041
AC084871.3	0.036	0.0888	0.7191	0.0402	0.4187	0.0623	0.3526	0	0.1656	0.0339	0.2206	0.2189	0.7339	0	0.0681	0.1819	0.2352	0.2226	0.0193	0.0719	0.009	0.1351	0.1275	0.0559	0.3422	0.0277	0.4596	0.0446	0.0734	0.2	0.0418	0.3735	0.1012	0.1777	1.1186	0.5775	0.1605	0.0647	0.9861	0.0876	0.1636	0.3595	3.6044	0.3873	0.247	0.1693	2.5334	0.3945	0.0415
AC084876.1	0	0.0243	0	0	0.0251	0	0.0347	0.1028	0.0581	0	0.0339	0	0	0	0	0	0	0	0.0949	0	0	0.0255	0.0261	0	0.0263	0.034	0	0	0	0	0	0.034	0.0249	0.0243	0.097	0.129	0	0.0318	0.0794	0.0956	0.1237	0.034	0.0512	0.028	0.0434	0.208	0.102	0.0497	0.136
AC084880.3	0.0699	0.1437	0.0308	0.398	0.0595	0	0.0411	0.5278	0	0.1645	0.0401	0.3585	0.4856	0	0	0.1246	0.0856	0.4321	0.1406	0	0.1044	0.1512	0.0619	0.1627	0.3113	0.1612	0.0496	0.1299	0.0916	0.3584	0.1824	0.1611	0.0295	0.0862	0.1533	0	0	0.0753	0	0	1.9786	0	0	0.0663	0	0.0821	0.2015	0.0589	0.0806
AC084880.4	0.0328	0	0	0.022	0	0	0	0.0381	0.0323	0	0	0.0373	0	0	0	0.0292	0	0.1158	0.0527	0.028	0	0.1134	0	0.0915	0.0584	0.0756	0.0465	0	0	0.084	0	0	0	0	0.0718	0	0.0231	0	0.0441	0	0.0687	0.0377	0	0	0	0	0.0378	0.0276	0.0378
AC087071.1	0.1427	0.088	0	0.1434	0.2124	0.2779	0.0419	0.0414	0.246	0	0	0.1626	0	0.173	0.8772	0.0318	0.0582	0	0.4305	0	0.0266	0.0618	0.0947	0	0.1906	0.1234	0.1517	0.0995	0.0623	0.1372	0.1552	0.0822	0.0301	0.0293	0	0	0.0251	0	0.0961	0.0289	0	0	0	0.0338	0.0524	0	0.0411	0.0601	0.0823
AC087190.2	0	0	0.0442	0	0.0214	0	0	0	0	0	0	0	0	0	0	0	0	0	0.1414	0	0	0	0	0	0	0	0.1068	0	0.0219	0.0322	0	0	0.0424	0	0.1652	0	0	0.0812	0.0676	0.0814	0.0263	0.347	0	0.0238	0.0369	0.0295	0.029	0.0635	0
AC087222.1	0	0.0308	0.1322	0.0503	0.0319	0.0974	0.0441	0.305	0.1109	0.0706	0.0431	0.0855	0.1564	0.0364	0	0.0334	0.0306	0.0331	0.0604	0	0.112	0.1299	0	0.0699	0.0668	0	0.1064	0.1743	0	0.0481	0.0326	0.0865	0	0.0309	0.0823	0.1641	0.0528	0.2021	0	0.0912	0.1573	0	0	0.1068	0.0551	0.2645	0.2596	0.1264	2.4222
AC087277.2	0	0	0	0.0839	0	0	0	0	0	0.1179	0	0	0	0	0	0	0	0	0	0	0	0	0	0	0	0	0.1775	0	0	0	0	0	0	0	0	0	0.0881	0.1349	0.1686	0	0.1313	0.1442	0	0	0	0	0.1444	0.1055	0.1444
AC087318.1	0	0	0	0	0	0	0	0	0	0	0	0	0	0.0471	0	0	0	0	0.0391	0	0	0	0.043	0	0	0	0	0.0452	0	0	0	0	0.041	0.04	0.0533	0	0.0684	0	0	0	0.1529	0	0	0	0	0	0	0	0
AC087392.1	0.0692	0.4171	0.2641	0.0618	0.1373	0.1197	0.0271	0.0268	0.7951	0.0217	0.053	0.2891	0.032	0.0671	0.2181	0.2466	0.0376	0.0407	0.167	0.0789	0.0344	0.1597	0	0.0644	0.0616	0.1063	0.3596	0.0643	0.0805	0	0.0201	0.1328	0.0389	0.1327	0.0506	1.5798	0.2596	0.0994	0.1863	0.2056	0.2176	0.3452	0.3201	0.0656	0.0678	0.2439	0.3989	0.7965	3.5625
AC087392.2	0.0323	0.1329	0.1708	0	0.165	1.2167	0.1519	0	0.7324	3.5607	0.0371	0.3684	0	0.1254	0.3057	2.5636	0	0	0.052	0	1.0857	5.0352	0.0286	0.301	0.1151	0.0745	0.3666	0.3604	0.1129	0	0.1687	0	0.0545	0.1329	0.0354	0	0.0227	0	0.0435	0.0262	0.0678	0	0	0.092	0.0475	0.038	0.1118	0.0817	1.0062
AC087442.1	0	0	0	0	0.0646	0	0	0	0.2992	0	0	0	0	0	0	0	0	0	0	0	0	0	0	0	0	0	0	0	0	0	0.0661	0	0	0.2498	0.4162	0	0	0.2454	0	0.0616	0.1592	0	0.2636	0	0	0.2677	0.0876	0	0
AC087477.2	0.0187	0.0263	0.0118	0.0304	0.0908	0.0554	0.0094	0.0465	0.0789	0.0126	0.0215	0.143	0.0371	0.0104	0.207	0.0523	0	0.0212	0.2255	0.0776	0.0438	0.0762	0.0189	0.0199	0.0143	0.0708	0.0341	0.0546	0.0233	0.0684	0.0975	0.0031	0.0293	0.0132	0.0205	0.0506	0.0188	0.0086	0.0216	0.0151	0.0196	0.0553	0.0093	0.0177	0.0196	0.0314	0.0062	0.0067	0.0862
AC087491.1	0	0	0.0174	0	0.286	0.8729	0	0.023	0.5456	0.5959	0	0.1803	0	0.0576	0	0.1763	0.0323	0	0.6683	0.0846	1.6093	0.4279	0	0.0921	0.0352	0.1596	0	0.0184	0.0345	0	0.0516	0.6837	0	0.0163	0.065	2.1047	0.0696	1.4916	0.0533	0.0802	0	0	0.0343	0.0188	0.2326	0.1627	0.0456	0.0667	11.5157
AC087501.1	0	0	0	0	0.0225	0.0343	0.0311	0	0.0261	0.0747	0.0304	0.0301	0	0	0	0	0.0216	0	0.0213	0	0.0197	0	0	0	0.0471	0	0	0.0246	0	0	0.046	0	0.0223	0	0.058	0	0.0558	0.114	0.0712	0.0429	0.1941	0.0305	0	0	0.0389	0.1554	0.061	0	0.0305
AC087521.1	0.0277	0.3117	0.0081	0.1239	0.0944	0.048	0.0217	0.0107	0.2459	0.1045	0.1168	0.5901	0	0	0.2798	0.0824	0.0453	0.4164	0.0074	0.087	0.0345	0.2721	0.0737	0.1378	0	0.064	0.6555	0.1461	0.0484	1.4814	0.0563	0.0426	0.0468	0.1141	0	0.0404	0.039	0.0897	0.0498	0.045	0.1551	0	0	0.0175	0.0951	0.0652	0.1599	0.0234	0.0107
AC087564.1	0	0	0	0	0	0	0	0	0	0.0022	0.0027	0.0026	0	0	0.0088	0	0	0.002	0.0019	0	0.0017	0	0	0	0	0	0.0033	0.0022	0	0	0	0	0	0	0	0	0.0016	0.005	0.0031	0.0038	0.0292	0.0214	0	0	0.0034	0.0027	0	0.002	0.0027
AC087612.1	0	0	1.4935	0.0062	0.4729	0	0	0	0	0	0	0	0	0	0	0.0083	0	0.0082	0.0149	0	0	0	0	0	0.5941	0.0214	0.7618	0	0.2184	0	0.0484	1.0461	1.2032	0.4724	1.5436	2.0257	1.975	3.5631	0.0374	3.597	3.7489	2.6779	2.5081	0.5537	5.2971	0.0327	0	0.0078	1.944
AC087627.1	0	0	0.0106	0.0405	0.0514	0	0	0.0281	0	0.0114	0	0.0413	0	0	0	0.0215	0	0.032	0.0194	0	0	0.0105	0	0	0	0.0279	0	0.0112	0	0	0	0.0139	0.0102	0	0.1324	0.0176	0	0	0.0488	0	0	0.0278	0	0.0115	0.0888	0.0142	0	0	0.0279
AC087667.1	0.0129	0	0.0114	0	0.0219	0	0.0152	0	0	0	0	0.0294	0	0.0125	0	0.046	0.0316	0.0228	0.0208	0	0.0193	0	0	0.048	0	0	0.0366	0	0	0.0165	0	0	0.0326	0.0318	0	0.0376	0.0544	0.0139	0.0174	0	0.0541	0.0891	0	0.0245	0.0948	0.0152	0.0149	0.0109	0
AC087672.1	0.0881	0.0362	0	1.0924	0	0	0	4.0444	0	0	1.6705	4.8724	0.4286	0	0.917	0	0.1079	5.1379	0.0355	1.5452	0	0	0.078	0.2052	0.1178	6.4033	0	0.1229	0	8.0221	0.1534	0	0	0	0	0.3855	0.062	0	0.7716	0	0	0.1523	0	0.0836	0	0	0	0	0
AC087742.1	0	0	0	0.0171	0	0.0332	0	0.0297	0	0.0241	0.0293	0.0874	0.071	0	0.0967	0.0455	0	0.0677	0.0206	0.0218	0	0.0442	0	0	0	0.0295	0.1449	0.0475	0	0	0	0.0294	0.0215	0.021	0.056	0.1117	0	0.1101	0.1032	0.0207	0.0536	0.0294	0.1774	0	0.0751	0.03	0	0.0215	0.1178
AC087854.1	0.083	0.1289	0.046	0.0885	0.1648	0.2234	0.0469	0.2392	0.212	0.1708	0.0353	0.2207	0.0811	0.0895	0.0291	0.3041	0.0703	0.1602	0.1088	0.1709	0.101	0.4603	0.1007	0.1317	0.1013	0.1808	0.1438	0.1743	0.1181	0.26	0.0963	0.0531	0.0674	0.086	0.0977	0.0986	0.0627	0.1192	0.1035	0.0673	0.1482	0.0283	0.1067	0.035	0.0723	0.1192	0.078	0.0881	0.1063
AC087878.1	0	0.007	0.015	0.0171	0.0218	0.0554	0.01	0.2179	0.0336	0.0241	0.049	0.0486	0.0118	0	0.0323	0.0076	0.0139	0.0301	0.0137	0.0583	0	0.0074	0.0227	0.0079	0.0076	0.0492	0	0.0396	0	0.3607	0.0445	0	0.0144	0.0281	0.028	0.0249	0.036	0.0276	0	0.0138	0.0268	0.0098	0	0.0405	0	0	0.0098	0.0144	0.0492
AC089983.1	0	0.0222	0.0475	0.0181	0	0	0	0.0313	0.0266	0	0.031	0.0307	0	0.0262	0	0	0	0.0238	0	0.0461	0	0	0	0.0754	0.024	0	0.0765	0	0	0	0	0.0311	0	0	0	0.0786	0	3.3128	0.109	1.8147	0	0.0932	0.0936	0.0256	0.7137	1.5531	0.0933	0.0682	0.8086
AC089985.1	0.0452	0.0093	0	0.0605	0	0	0.0133	0.1837	0.1002	0	0.0259	0.0644	0	0	0	0.0101	0	0.1496	0	0.2125	0.0169	0	0.04	0	0.0604	0.0391	0.016	0.021	0.0099	0.4343	0.0098	0	0.0476	0	0	0.0494	0.0079	0	0.0304	0.0183	0	0.013	0	0.0214	0	0	0.013	0	0
AC089987.2	0	0.1058	0	0.0215	0.0274	0	0.0378	0	0	0.0303	0.1108	0	0.0447	0.0936	0	0	0	0	0	0	0.024	0	0	0.0898	0.0859	0	0.0912	0.0598	0.1966	0	0.0839	0	0	0.0264	0.3173	0	0.0226	0.3464	0.0866	0	0.0674	0.1852	0.1116	0.061	0.6617	0	0.0371	0.0271	0.2595
AC090004.2	1.1226	0.3944	1.2526	0.6048	0.9072	0.2124	6.0723	0.6947	0.467	0.0691	0.4666	0.3087	0.3371	0.3393	0.683	0.1559	0.4929	0.1595	0.8806	0.579	0.1306	0.0488	0.974	0.4098	0.4925	0.4554	0.04	1.0383	1.0446	0.4556	3.1462	0.0195	0.0666	0.0371	3.7484	0.0247	0.5796	7.854	0.0912	0.0686	0.2425	0.117	1.7725	0.1231	3.782	0.0464	0.013	0.0618	14.7936
AC090023.1	0	0	0	0	0	0	0	0	0	0	0	0	0	0	0	0	0	0	0	0	0	0	0	0	0	0	0	0	0	0	0	0	0	0	0	0.3761	0	0	0.0248	0.0149	0	0	0	0	0	0.2166	0	0	0
AC090023.2	0	0	0.0125	0	0	0	0.0166	0.0164	0	0	0	0.0484	0	0	0	0	0	0	0	0	0	0.0122	0	0.0263	0.0378	0	0	0	0.0123	0	0	0	0.1431	0	0.062	0	0.1493	0	0.019	0.1376	0.0297	0.1303	0	0	0.0624	0.2327	0.0326	0.0477	0
AC090044.1	0	0	0	0	0.0971	0.2963	0	0.2651	0.1874	0.3224	0	0.2168	0.0529	0.0369	0	0.1695	0.0311	0.0336	0.0612	0.0651	0.0852	0.3622	0	0.0709	0.0678	0.0877	0	0.0707	0	0.2438	0	0	0	0	0	0	0	0	0.1025	0.0308	0.0798	0	0	0	0.0559	0	0	0	0
AC090099.2	0.007	0	0	0	0.0118	0	0	0.0081	0	0.0262	0	0.0238	0	0	0	0.0372	0	0	0.0112	0.0119	0.0156	0.1507	0	0	0	0	0.0197	0	0.0061	0	0	0	0	0	0	0	0	0.03	0	0	0	0.008	0.0242	0	0	0.0164	0	0	0
AC090125.1	0	0.0315	0	0	0	0	0	0	0	0	0	0.0874	0	0	0	0.0684	0	0	0	0	0	0	0	0	0	0	0.0544	0	0.0335	0	0	0	0.2264	0	0	0.0559	0.081	0.0413	0	0.715	0.1206	0	0	0.1819	0	0.4958	0	0	0
AC090152.1	0.039	0.0602	0.1848	0.1242	0.2076	0.3294	0.0287	0.0453	0.2596	0.2205	0.0336	0.2002	0.1085	0.0331	0.0369	0.2522	0.0359	0.0215	0.1256	0.0584	0.1348	0.2027	0.0691	0.0954	0.0739	0.0563	0.0899	0.0726	0.1108	0.0625	0.1146	0.0731	0.4609	0.1685	0.1016	0.1992	0.3536	0.0526	0.1117	0.8702	0.6241	0.5451	0.0762	0.463	0.3084	0.086	0.2532	0.1028	0.1913
AC090197.1	0.0039	0.0162	0.0104	0	0.0201	0.0205	0.0046	0.0275	0.0272	0.0148	0.0091	0.0629	0.0109	0.0038	0.0298	0.0281	0.0032	0.0348	0	0.0135	0.0029	0.0477	0.0035	0.0073	0	0.0136	0.0782	0.011	0.0206	0.0303	0	0	0.0332	0.0065	0.0086	0.0747	0.0222	0.0212	0.0425	0.0543	0.0909	0.0136	0.0205	0.0075	0.0463	0.1065	0.0182	0.01	0.0636
AC090204.1	0.1056	0.0955	0.0744	0.0919	0.0808	0.3015	0.124	0.3434	0.3744	0.5766	0.0728	0.7099	0.1467	0.0512	0.1597	0.461	0.1638	0.3636	0.2208	0.2167	0.2049	0.402	0.1215	0.639	0.094	0.3408	0.3293	0.0491	0.2028	0.4195	0.1378	0.0487	0.4541	0.0695	0.787	3.6319	0.9953	0.0227	0.2275	1.2494	1.0293	0.0851	2.107	0.0901	0.3569	0.0992	0.1461	0.0267	3.1647
AC090206.1	0	0	0	0	0.0192	0.0146	0	0.0131	0.0222	0.0212	0	0.0642	0	0	0	0.0402	0	0	0.0363	0.0385	0.0673	0.0683	0	0.0315	0	0.013	0.032	0	0.0197	0.0144	0	0	0	0	0	0	0	0.0121	0	0	0	0	0	0	0	0	0	0	0
AC090227.3	0	0	0.049	0	0.0473	0	0	0	0.0548	0	0	0	0	0	0	0	0	0	0	0	0	0	0	0	0	0	0	0	0	0	0	0.0641	0	0	0.061	0	0	0	0.0749	0	0.2915	0	0.0965	0	0	0	0.0641	0.0469	0.0641
AC090236.2	0	0.0141	0	0	0	0.0446	0	0.0399	0	0	0.0394	0.0196	0	0	0	0.0153	0.014	0	0	0	0.0128	0.0149	0	0.032	0	0	0	0	0.045	0	0	0.0396	0	0.0282	0	0	0	0.0925	0.0231	0	0.144	0.0198	0	0	0	0.0202	0	0.0145	0.1782
AC090241.2	0.0018	0.0073	0.0016	0.0237	0.0467	0.0023	0.0042	0.1336	0.0017	0.0033	0.0142	0.0282	0.0393	0	0.0335	0	0.0014	0.0469	0.0199	0.0666	0.0026	0.0077	0.0031	0.0016	0.0032	0.1571	0.0075	0.0132	0.0046	0.1951	0.0108	0.0041	0.0119	0.0029	0.0058	0.0284	0.01	0.0114	0.031	0.0029	0.0241	0.002	0	0.0067	0.0104	0.0042	0	0.0015	0.0224
AC090241.3	0.0073	0.0179	0.0128	0.0877	0.0186	0.0094	0.0427	0.0592	0.0143	0.0274	0.0251	0.0249	0.0202	0.0071	0	0	0.0119	0.0642	0.0059	0.0435	0.0054	0.0252	0.0129	0.0068	0.0194	0.1007	0.0309	0.0135	0.0064	0.1119	0.019	0.0168	0.0429	0.0239	0.0479	0	0.0205	0.0157	0	0.0177	0.0458	0	0	0.0069	0.0214	0.0171	0.0084	0.0061	0.1258
AC090246.1	0.0888	0.0365	0.5474	0.2379	0.4154	0.2881	0.1043	0.3609	0.1749	0.3761	0.102	0.0506	0.2467	0.0431	0.1679	0.1582	0.0725	0.0392	0.6784	0.1139	0.1988	0.1152	0.0393	0.124	0.0395	0.0512	0	0.2062	0	0.0569	0.2703	0.8694	0.3369	0.0365	0.8758	0.8411	0.1874	4.0646	0.5379	0.3598	0.9306	0.5623	0.7703	0.1263	0.261	0.6259	0.3583	0.5983	0.5629
AC090282.1	0	0	0.0631	0.1599	0	0	0	0	0.047	0	0.0274	0	0.1658	0.0463	0	0.0213	0.0195	0.0422	0.0192	0.0408	0	0.0207	0.0845	0.2445	0.0213	0	0.0338	0.0666	0.1668	0	0.1038	0.055	0.1208	0	0.0785	0.4176	0.0336	0.1286	0.0321	0	0.0751	0.9348	0.1243	0	0.0351	0.0842	0.0551	0.0201	0.6331
AC090337.1	0	0	0	0	0	0	0	0.0212	0.009	0	0	0.0104	0	0	0	0	0	0	0	0	0	0	0	0.0085	0	0	0.0517	0	0	0	0	0	0	0	0.01	0	0	0.0196	0	0.0148	0.0191	0	0	0	0.0536	0.0321	0	0.0077	0.021
AC090337.2	0.0058	0.0096	0.0205	0	0	0	0	0.027	0.0115	0	0	0.0265	0	0	0.011	0.0259	0	0	0.0094	0.005	0	0	0	0	0	0.0067	0.0165	0	0	0	0.0101	0.0067	0.0049	0	0.0191	0.0085	0.0041	0.0063	0.0078	0.0094	0.0427	0.0335	0.0101	0.0166	0.0086	0.0547	0.0067	0.0049	0.0201
AC090377.1	0	0	0.0095	0	0	0	0	0.0125	0	0	0	0	0	0	0	0	0	0	0.0086	0	0	0	0	0	0	0	0	0	0	0	0	0	0	0	0	0	0	0.0116	0.0289	0	0.0112	0	0	0	0	0.0757	0	0.0181	0
AC090398.2	0.2706	0.3815	0.1703	0.3713	0.3399	0.3011	0.2877	0.1198	0.4063	0.1578	0.222	0.0734	0.376	0.0875	0.1219	0.1034	0.1157	0.1935	0.1141	0.2204	0.0962	0.1227	0.2738	0.084	0.1492	0.0594	0.1096	0.3234	0.1913	0	0.2467	0.0743	0.0326	0.0106	0.1272	0	0.0363	0.3055	0	0.0627	0.0946	0.0297	0	0.0122	0.0189	0.0303	0.0149	0.0434	0.8173
AC090403.1	0.0058	0.0096	0	0.0429	0	0.0076	0	0.0068	0	0	0.0134	0.2724	0	0	0	0	0.0095	0.2625	0.0047	0.0897	0	0.0101	0	0	0	0.0202	0.0083	0	0	0.3661	0.0254	0	0	0	0	0	0.0041	0.0063	0.0314	0.0047	0.0061	0	0	0.0055	0	0.0068	0	0	0.0134
AC090409.1	0.0532	0.0438	0.3517	0.0446	0.0906	0.0345	0.0782	0.0618	0.1704	0.0501	0.1223	0.1213	0.0555	0.0774	0.9563	0.0237	0.0543	0.0588	0.1392	0.0341	0.0099	0.0691	0.0471	0.0743	0.1778	0.0307	0.3585	0.0124	0.0349	0.0512	0.1273	0.0153	0.0673	0.0875	0.2917	1.2026	0.0843	0.1147	1.3618	0.7766	0.544	0.0766	1.2008	0.0884	0.4107	0.7193	2.3323	0.1233	0.1534
AC090409.2	0	0	0.0546	0	0.0527	0.0805	0	0	0.0305	0	0	0.0707	0	0.0301	0	0.0276	0	0	0	0.053	0	0.0268	0.0274	0	0	0.0357	0.0439	0	0	0	0	0.0357	0.0261	0.051	0	0.3163	0.0654	0	0.2504	0.0503	0.0325	0.0357	0.0538	0.0588	0.1367	0.0728	0.143	0.0783	0.0357
AC090503.2	0	0	0	0	0	0	0	0	0	0	0	0	0	0	0	0	0	0	0	0	0	0	0	0	0	0	0	0	0	0	0	0.0599	0	0	0	0	0.0366	0.0187	0	0.014	0.0182	0	0	0	0	0	0	0	0.0999
AC090515.4	0	0.0691	0	0.1407	0	0.3272	0.0987	0.1464	0.2898	0	0	0.0958	0	0	0	0.1123	0	0.0742	0.4056	0.0719	0	0.0364	0.1116	0	0.0374	0	0	0.039	0.0367	0.1616	0	0.0968	0.0354	0.3801	0	0	0	0.0453	0.0566	0.1362	0.0881	0	0	0	0	0.0988	0	0	3.488
AC090559.2	0	0	0	0	0	0	0	0	0	0	0	0	0	0	0	0	0	0	0	0	0	0	0	0	0	0	0	0	0	0.0564	0	0	0	0.0362	0	0	0	0	0.0592	0	0.2305	0	0	0	0	0.0517	0	0	0
AC090578.1	0	0.0064	0	0	0.0133	0.0127	0	0.0068	0.0077	0	0.0022	0.0133	0.0027	0	0	0.0052	0	0.0017	0.0016	0	0.0029	0.0118	0	0.0054	0	0.0045	0.0083	0.0072	0.0017	0.0175	0.0085	0	0.0049	0	0.0385	0.0085	0.0343	0.0399	0	0.0885	0.0143	0.0472	0.0068	0.0037	0.2006	0.0046	0.0022	0	0.1124
AC090578.2	0	0	0	0	0	0	0	0	0	0.0301	0	0.0365	0	0	0.121	0	0	0	0	0	0	0.0277	0	0	0	0.0369	0	0	0	0	0	0	0.0809	0	0.0701	0.0466	0	0.0345	0.0862	0	0.0671	0.5158	0	0.2428	0.047	0	0	0	0.2582
AC090578.3	0	0	0.0134	0	0	0	0	0	0	0	0	0	0	0	0	0	0	0	0.0368	0	0	0.0066	0	0	0	0	0	0.0071	0	0	0	0	0.0322	0	0.0586	0.0334	0	0.0411	0	0.0062	0.08	0.29	0.0265	0.0507	0.0112	0.009	0.0088	0	0.1672
AC090617.2	0	0	0.1649	0	0.0796	0	0	0	0	0	0.0538	0.0533	0	0	0	0	0.0382	0.0827	0	0	0	0	0	0	0	0	0	0	0	0	0	0	0	0	0	0.0682	0	0	0	0	0	0	0	0	0	0	0	0.0394	0
AC090644.1	0	0.0114	0	0.0279	0	0.018	0.0327	0.0807	0	0	0	0.0634	0.0193	0.0135	0	0.0124	0	0.0246	0	0.0476	0.0104	0	0.0123	0.0259	0.0124	0.0321	0.0197	0.0129	0	0.0535	0.0121	0	0	0	0	0	0.0098	0.015	0	0.0113	0.0437	0	0	0	0	0	0	0	0
AC090673.1	0	0	0	0.0279	0	0	0	0	0	0	0	0.0475	0	0	0	0.0371	0	0.0736	0.1005	0	0	0	0	0	0	0	0	0	0	0	0	0	0.5971	0	0	0.0607	0.2051	0	0.1682	0.2026	0.131	0.1919	0.0723	0.0395	0.0612	0.3915	0	0.0351	0.1921
AC090709.1	0	0.0217	0	0	0.0449	0	0	0.0307	0	0	0	0.0602	0	0	0	0	0	0	0	0.0226	0	0	0	0	0	0.0304	0	0	0	0	0	0.0609	0.0223	0	0	0	0.0372	0	0	0.0428	0	0	0	0	0.0776	0	0	0	0.0913
AC090774.2	0	0	0	0	0	0	0	0.016	0	0	0	0	0	0	0.0261	0	0	0	0.0222	0	0	0	0	0	0	0	0.0391	0.0128	0	0	0	0	0.0116	0	0	0.1205	0.0097	0.0445	0	0	0	0.0317	0	0.0131	0	0	0	0	0
AC090796.1	0	0.0092	0.0098	0	0	0	0	0	0.011	0	0	0	0.0155	0	0.0211	0	0	0	0	0	0	0.0097	0	0	0	0	0	0	0	0	0	0	0	0.0276	0	0	0	0	0	0.0362	0	0.0129	0	0.0106	0.0164	0	0.0258	0.0377	0
AC090809.1	0.01	0.0041	0	0	0	0	0	0	0.0098	0	0	0	0	0	0	0	0	0.0088	0.008	0.0085	0	0	0	0	0	0	0.0071	0.0046	0	0.0064	0.0174	0.023	0	0.0082	0.0109	0	0	0.0269	0	0.0526	0.0209	0.3104	0	0	0.0073	0	0	0	0.0345
AC090844.2	0	0	0	0.0394	0	0.0254	0.023	0.0455	0.0193	0.166	0	0.2233	0.0817	0.019	0.1853	0.0698	0.048	0.173	0.0473	0.0838	0.1316	0.8309	0	0.0547	0.0524	0.0904	0.0833	0.0182	0	0.1005	0	0	0	0	0	0	0.0414	0.1267	0.0792	0.0318	0	0	0.034	0.0186	0	0	0	0	0.0452
AC090907.2	0.0263	0.0216	0	0	3.4182	0.0341	0	0	0.0259	0.1731	0	0	0	0	0	0.1872	0	0	0	0.0449	0.1568	0.1591	0	0.0734	0.1169	0	0.1489	0.0244	0.1376	0.0337	0	0.0303	0.0664	0	0.0288	0.1148	0.0185	0	0	0.0213	0.0551	0.0605	0.1823	0	0.4632	0.0309	0.0909	0.0221	0.4542
AC090912.3	0	0.0292	0.0313	0	0.1207	0	0	0	0.0349	0.0668	0	0.0404	0.0986	0.0344	0	0.0316	0	0.0627	0.1712	0	0.1059	0.1842	0	0	0	0	0.0503	0	0	0	0	0.4088	0.0299	0.1167	0.0389	0.362	0.025	0.0382	0.1433	0.0575	0.0372	0.2451	0.0616	0.0673	0.1564	1.459	0.1227	0	0.6135
AC090921.1	0	0.013	0	0.0212	0.0269	0	0	0.0368	0	0.0149	0	0.018	0	0	0.0299	0.0141	0	0	0.1146	0	0	0	0.028	0.0589	0.0141	0	0	0.0147	0	0.0203	0	0	0.0267	0.026	0	0.0461	0.0557	0.0511	0	0.0385	0.0166	0.0364	0.0549	0.015	0.0233	0	0	0.0267	0.0547
AC090936.1	0	0	0	0	0	0.0302	0	0	0	0.0219	0	0	0	0	0	0	0	0	0	0	0	0	0	0	0	0	0	0	0	0	0	0.0537	0	0	0	0	0.0164	0.0502	0	0.1133	0.0244	0	0	0.0442	0.1027	0	0	0	0.0268
AC090945.1	0	0	0	0.0162	0	0	0.0284	0.0843	0	0	0.0278	0	0	0.0235	0.0915	0	0	0	0	0.0207	0	0	0.0214	0	0	0	0	0	0.0211	0	0.021	0	0	0	0.053	0	0	0.026	0	0	0.0253	0	0	0	0.0711	0	0.0279	0.0407	0.0558
AC090946.1	0.0511	0.042	0.045	0.0114	0.1304	0.0221	0.1401	1.2465	0.1846	0.0802	0.0196	0.0388	0.142	0.033	0	0.0607	0.1252	0.4814	0.0137	0.335	0.0127	0.1032	0.0302	0.1586	0.1517	0.3339	0.0242	0.0633	0.0595	0.2183	0.0593	0.0589	0.0287	0.07	0.0373	0.0248	0	0.0184	0	0.1105	0.0893	0	0.0296	0.0162	0	0.04	0.0589	0.1005	0.0982
AC090970.2	0.1746	0.2872	1.3079	0.2486	0.5944	0.1984	0.4874	0.2536	0.1506	0.2056	0.6269	0.0249	0.3943	0.2541	0.4955	0.2529	0.2852	0.1735	0.404	0.0373	0.2771	0.1512	0.174	0.2846	0.5834	0.1259	0.4643	0.0812	0.6101	0.056	0.4748	0.4025	0.4419	0.9517	0.9095	0.191	0.338	0.4705	0.2646	2.1415	1.0071	2.8665	0.1137	0.1864	0.4172	0.7954	0.3021	0.4231	0.3273
AC091057.1	0.1073	0.3117	0.39	0.4157	0.4423	0.2787	0.5005	0.5416	0.5651	0.0948	0.3506	0.1109	0.4054	0.1497	0.1205	0.1584	0.4135	0.0741	0.2644	0.086	0.015	0.1422	0.2494	0.6122	0.4929	0.0309	0.0523	0.5705	0.2988	0.0301	0.4202	0.4754	1.1315	0.9875	0.5368	0.6356	0.9912	1.4166	0.664	0.6417	0.8651	0.3786	0.4366	0.2228	1.5334	2.3413	0.5841	1.2915	0.8663
AC091074.2	0.0098	0	0	0.0066	0	0.0765	0.0115	0.0114	0.1258	0	0	0	0	0	0	0	0	0.0087	0	0.0084	0	0	0	0	0.0087	0	0	0.0091	0	0	0.0085	0	0	0	0	0	0.0069	0	0	0	0	0	0	0	0.0144	0	0	0	0
AC091132.5	0	0	0	0	0	0.0891	0	0.0798	0	0.0647	0	0	0	0.0222	0	0.0408	0	0	0.0184	0	0.0342	0.0594	0.0203	0.0213	0.0204	0	0	0.0213	0	0	0	0	0.0772	0	0	0	0	0	0.0308	0.0371	0.048	0	0	0	0	0	0	0	0
AC091133.3	0	0	0	0	0	0	0	0	0	0	0	0	0	0	0	0	0	0	0.1422	0	0	0	0	0	0	0	0	0	0.0386	0	0	0	0	0	0	0	0.0932	0	0	0	0	0	0	0	0	0	0	0	2.5467
AC091153.3	0	0.0659	0	0.0805	0	0	0.0471	0.0931	0.0789	0.1132	0	0.0457	0	0	0.1515	0.0714	0	0.0354	0.0967	0.0343	0	0.0347	0.1419	0.1865	0	0.0462	0.1704	0.1489	0.1049	0.2054	0.1742	0	0	0.0659	0.0878	0.1168	0.1409	0.2158	0.1618	0.1299	0.084	0.1845	0.0695	0.038	0.2355	0.0941	0	0.1688	0.4619
AC091173.1	0	0	0	0.0092	0	0	0	0	0	0	0	0.0157	0	0	0	0	0	0	0	0.0059	0	0.006	0	0.0064	0	0	0	0	0	0	0.006	0	0	0	0.0075	0	0.0048	0	0.0093	0.0056	0.0144	0.0079	0	0	0	0.0162	0.0079	0	0
AC091178.2	0.0161	0.0266	0.0142	0.119	0.0687	2.6828	0.019	0.2251	2.2271	0.0608	0.0185	0.2576	0.0449	0.0157	0.1832	0.1439	0.0132	0.0285	0.2468	0.069	0.0723	0.0419	0	0.0752	0.0719	0.0372	0.0458	0.075	0	0.0621	0.0702	0.0186	0.1362	0.0398	0.0354	0.2589	0.0454	0.0522	0.2827	0.0654	0.0677	0.0372	0.028	0.046	0.0237	0.0759	0.0931	0.0408	0.0745
AC091180.4	0	0	0	0	0.0657	0	0	0	0.1521	0.1453	0	0.088	0	0	0.2919	0.0688	0	0	0	0	0	0	0	0.0719	0	0	0	0	0	0	0	0.0889	0.0651	0.0635	0.2538	0	0.0543	0	0	0.1877	0.0809	0	0	0.1464	0.3403	0.0907	0.178	0.065	0.2669
AC091182.1	0.0235	0.029	0.0207	0.05	0.3673	0.0408	0.0369	0.0456	0.1005	0.9018	0.0225	0.0984	0.0055	0.0038	0.0891	0.4408	0.0192	0.0763	1.5631	0.0269	0.4718	1.0463	0.0069	0.0219	0.0105	0.1131	0.1447	0.0036	0.0069	0.1912	0.0171	0.0452	0.0232	0.0775	0.0215	0.0229	0.0083	0.0973	0.0529	0.1114	0.1358	0.0678	0.0272	0.041	0.2885	0.0738	0.2806	0.0496	0.1312
AC091182.2	1.3409	0.3766	2.5648	2.3666	3.0056	0.2548	0.9224	0.456	0.8702	0.0308	1.4653	0.1491	1.9088	1.5866	0	0.2332	2.4035	1.3289	0.6579	1.1189	0	0.0566	1.5349	0.9443	1.1654	0	1.1595	2.6753	1.971	0.0419	1.2805	3.2416	6.704	2.1791	3.4426	2.6704	2.4167	1.4097	0.3524	9.4929	7.9564	8.4764	4.4283	3.9417	10.3862	4.4591	3.131	3.6382	1.9613
AC091185.1	0	0.0589	0.0946	0.1679	0.0305	0	0	0.3744	0.1058	0.1349	0	0.1633	0.2488	0.1389	0	0.1596	0.0585	0.0316	0	0.0306	0.0535	0.062	0.0951	0.1	0.1276	0	0	0.3328	0.0938	0	0.1246	0.9078	0.2416	0.1178	0.6674	0.0522	0.0756	0.1157	0	0.2322	0.5256	0.0412	0.3107	0.1019	0.3685	0.6733	0.1239	0.1509	0.6193
AC091544.2	0	0	0	0.0057	0.0108	0	0.005	0.0834	0.0083	0.0119	0	0.0193	0.0059	0.0041	0	0	0	0.0075	0.0034	0	0.0284	0	0	0.0039	0	0.0049	0	0.0039	0	0.0054	0	0	0	0	0.0046	0	0.0059	0	0	0.0342	0.0044	0	0	0	0	0	0	0	0
AC091544.4	0.0097	0	0	0.0163	0	0	0	0.0847	0.0096	0.0229	0.0056	0.0222	0.0068	0.0047	0	0.0087	0	0	0.0235	0.0125	0.0181	0.0084	0	0	0	0.0056	0.0138	0	0	0.0374	0.0042	0	0.0041	0	0.0107	0	0	0	0	0.0079	0.0051	0.0056	0	0	0	0.0114	0	0	0.0112
AC091544.7	0	0	0	0	0	0	0	0.2434	0	0	0.2406	0.4775	0	0	0	0.0467	0	0	0.1685	0	0	0.0453	0	0	0.1399	0.3624	0	0	0	0.2014	0.0456	0	0	0.0431	0	0	0	0	0	0.3821	0	0	0	0	0	0	0	0	0
AC091563.1	2.363	2.2742	0.2436	7.0234	2.7379	5.4831	1.4179	15.0701	2.9478	17.567	7.537	15.073	2.2356	1.3902	4.0897	9.0974	2.8121	11.3467	2.6296	10.0839	22.6359	11.8816	3.1607	4.87	2.6425	28.8176	6.203	4.8136	2.8323	34.5166	4.3963	0.1738	1.1663	0.4549	1.0474	2.3091	1.6806	0.1354	1.7945	0.2242	1.9243	0.1158	0.3491	1.2405	0.2218	0.7387	0.058	0.0636	0.3189
AC091564.6	0.0407	0	0	0	0.0693	0	0	0	0.0401	0	0.0468	0	0	0	0.0771	0.2542	0	0	0	0	0	0	0	0	0	0	0.0578	0	0.0356	0	0.0354	0	0	0	0	0.1782	0	0	0.0549	0.0991	0	0.2816	0.0707	0.116	0	0.0479	0	0	0
AC091614.1	0	0	0	0	0	0	0	0	0	0	0	0	0	0	0	0	0	0	0	0	0	0.0186	0	0	0	0	0.0305	0	0	0	0	0.0248	0.0181	0	0.0472	0	0.0454	0	0	0	0	0.0248	0	0	0.0316	0.0506	0	0	0
AC091646.1	0	0	0	0	0	0	0	0	0	0	0	0	0	0	0.008	0	0	0	0	0	0	0	0	0	0	0	0	0	0	0	0	0	0	0	0.0093	0.0308	0.0119	0.0091	0	0.0034	0.0044	0	0	0	0	0	0	0	0.0341
AC091806.1	0.0057	0.0236	0.0151	0.0077	0.0049	0.0223	0.0337	0.0266	0.0113	0.2644	0	0.0065	0	0.0667	0.0325	0.1838	0.0047	0.0152	0.0323	0.0098	0.1069	0.124	0.0203	0.0213	0.0459	0.033	0.0081	0.0106	0.02	0	0.005	0	0.0097	0	0	0	0.004	0	0	0.0232	0.036	0	0	0	0.0253	0.0067	0.033	0.0048	0.0132
AC091912.3	0.0061	0.0101	0.0054	0.0082	0	0	0	0.0071	0.006	0.0058	0	0.0558	0	0.0059	0	0	0	0.0325	0	0	0.0137	0.0371	0	0	0	0.0282	0.0087	0.0057	0	0.0157	0	0	0	0	0	0	0.0043	0	0	0	0	0	0	0	0	0	0	0	0
AC091946.1	0.0444	0	0.1173	0	0.0189	0.1152	0	0	0.1312	0.0209	0	0	0	0.0431	0.0839	0.0198	0	0.0196	0.0357	0.019	0	0	0.0393	0	0.0198	0	0	0.0206	0.0194	0	0	0	0.0561	0	0	0	0.0937	0.2152	0	0.2698	0.0233	0.3067	0	0	0.4893	0	0	0.2618	0.0768
AC091979.1	0	0.0661	0	0	0	0	0	0	0.1319	0	0	0.0916	0	0	0	0	0	0.0237	0	0	0	0	0	0	0	0.0618	0.038	0	0	0	0	0	0.0452	0.022	0	0.0781	0.0188	0.0289	0	0	0.0281	0	0	0.127	0.0787	0.2832	0	0	0
AC091980.2	0	0	0	0	0	0	0	0	0	0	0	0	0	0	0	0	0	0.0055	0	0	0	0	0	0	0	0	0	0	0	0	0	0	0	0.0051	0	0	0	0	0	0	0	0	0	0	0	0	0	0	0
AC091987.1	0	0	0	0	0	0	0	0	0	0	0	0	0	0	0	0	0	0.0139	0	0.0135	0	0	0	0	0	0	0	0.0146	0	0	0	0	0	0	0.0172	0	0	0	0	0.1658	0.033	0.0181	0	0.0448	0	0	0	0	0
AC092042.4	0	0.0222	0	0.0361	0.0229	0.07	0.0317	0.0313	0	0.1016	0	0.0307	0	0	0	0.0721	0.022	0	0	0.0231	0.0201	0.0233	0	0	0	0.0311	0	0.0501	0	0	0	0	0.0455	0.0222	0.0296	0	0.019	0	0	0	0.0566	0	0	0	0	0	0.0311	0	0.0311
AC092053.2	0.0104	0.0342	0.0275	0.0139	0.0265	0	0.0489	0.0483	0.0205	0.0294	0.0239	0.0593	0.0433	0.0202	0.0197	0	0.0425	0.0276	0.0418	0.0089	0.0078	0.009	0.0276	0.0872	0.0185	0	0.0737	0.029	0.0272	0	0.0452	0.012	0	0.0257	0.0228	0.0152	0.0073	0.0448	0	0.0084	0	0.024	0.0361	0	0	0.0122	0.072	0.0088	0.012
AC092053.3	0.019	0.1438	0.0234	0.1171	0.097	0.1036	0.0714	0.181	0.2733	0.0251	0.0437	0.1213	0.0898	0.118	0.0431	0.0644	0.0496	0.0906	0.0459	0.0195	0.0511	0.102	0.0572	0.2654	0.0745	0.0131	0.0539	0.3073	0.0564	0.1023	0.0595	0.0438	0.0513	0.0625	0.0708	0.0111	0.0348	0.0614	0.0307	0.0555	0.1594	0.0044	0.0462	0.0288	0.0335	0.1072	0.1534	0.0288	0.0175
AC092053.4	0.0302	0.0746	0.0533	0.0506	0.18	0.3924	0	0.0527	0.134	0.4696	0	0.1723	0.042	0.044	0.1143	0.2559	0.0247	0.0667	0.535	0.0258	0.2257	0.2355	0.0134	0.0563	0.0135	0.0349	0.1714	0.014	0.0264	0.0387	0.0789	0.0522	0.0382	0	0	0.0441	0.0319	0.0489	0.0611	0.0245	0.0475	0.0174	0	0.0287	0.0666	0.1421	0.0523	0.0382	0.0523
AC092053.5	0	0	0.3268	0.0266	0.1296	0.0172	0	0	0.0065	0.0187	0	0.0378	0	0	0.0251	0.0059	0.0054	0	0	0.017	0	0	0	0.0185	0.059	0.0153	0.0564	0	0.0058	0.017	0	0.2672	0.0279	0.0054	0.1743	0	0	0.257	0	0	0	0.061	0.9543	0.0126	0.0097	0.0078	0.0306	0	0
AC092058.1	0	0.0243	0	0	0.1383	0.0384	0	0.0343	0	0	0	0	0	0	0	0.0132	0.0121	0	0.1546	0	0	0	0.0131	0.0275	0	0	0.0419	0	0	0.0189	0.0129	0	0	0.0122	0.0162	0	0	0	0	0	0.0155	0	0	0	0	0	0	0.0249	0.0341
AC092070.4	0	0	0.0329	0	0.0317	0	0	0	0	0	0.0428	0.0425	0.0518	0	0	0	0	0	0	0	0	0	0	0	0.0332	0	0.0529	0.0347	0	0	0	0.043	0.0315	0.2454	0.0818	0	0.0525	0.1205	0	0.0907	0.0391	0	0.3883	0.0354	0.1096	0	0	0.0628	0.172
AC092111.1	0.0281	0.0787	0.0099	0.0603	0.0479	0.1754	0.0265	0.1766	0.1609	0.1485	0.0194	0.1219	0.0469	0.0273	0.1491	0.1204	0.0184	0.0497	0.1268	0.0481	0.0252	0.2047	0.0199	0.0367	0.0201	0.0649	0.1277	0.0262	0.059	0.1516	0.049	0.0065	0.0285	0.0139	0.0123	0.0328	0.0119	0.0546	0.0531	0.0502	0.0531	0	0.0195	0.0321	0.0828	0.0331	0	0.0095	0.0714
AC092111.2	0	0	0.0118	0.009	0	0	0	0.0155	0.0132	0.0252	0	0.0457	0.0372	0	0	0.0238	0.0109	0	0.0108	0	0	0.0463	0	0	0	0	0.0379	0	0	0.0857	0.0116	0	0	0	0	0.0195	0	0.0144	0	0	0	0	0	0	0	0	0	0	0.0463
AC092112.1	0.0295	0.0243	0	0.0198	0.0251	0.0767	0	0.0343	0.0291	0	0.0339	0.0337	0.2052	0.0287	0	0.0263	0.0724	0.0261	0	0	0	0	0.0262	0.11	0.0526	0	0.0419	0	0.0258	0	0	0.1362	0.0249	0.1458	0	0.1292	0.1247	0.0318	0	0	0	0.1701	0.0513	0	0	0.1389	0.0341	0.0747	0.0681
AC092115.3	0.0319	0.1313	0.0281	0.0856	0.0543	0.2902	0	0.371	0.0315	0.1504	0.1834	0.364	0.0444	0.1239	0.2416	0.0569	0.0521	0.2539	0.6167	0	0.1192	0.0829	0.0283	0.0297	0.1991	0.1105	0.0453	0.089	0.0837	0.0819	0.3612	0	0.1886	0	0.105	0.0466	0.0899	0.7914	0.8172	2.0194	0.5023	1.2874	0.1109	0.0303	1.2206	0.0751	0.0737	0.1615	0.9206
AC092117.1	0.0756	0.177	0.0923	0.0468	0.193	0.5588	0.123	1.6489	0.0917	0.3342	0.3608	0.7758	0.194	0.0113	0.6382	0.4874	0.0855	0.7912	0.3089	0.8358	0.304	0.2215	0.0309	0.2004	0.114	1.8246	0.3299	0.0919	0.0711	2.267	0.0607	0.0469	0.1521	0.0574	0.1786	0.3732	0.0737	0.6707	0.3996	0.0707	0.2928	0.2546	0.0505	0.149	0.077	0.2119	0.0671	0.049	0.6238
AC092118.2	0.0567	0	0.025	0.038	0.0241	0.0368	0	0.0329	0.0838	0	0	0	0.0394	0	0.1072	0.0505	0	0	0.0228	0	0	0	0	0.0264	0.0252	0.0327	0.0402	0.079	0	0	0	0.0653	0	0.1166	0.3108	0.2479	0	0.0916	0	0.0919	0.3863	0.2285	0.0984	0.0269	0.0833	0.0666	0.2615	0.0478	0.0654
AC092119.2	0	0.0104	0.067	0.068	0.0216	0.0823	0.0745	0.1178	0.05	0.0836	0.0146	0.1012	0.1586	0	0.048	0.0565	0	0	0.0306	0.0325	0.0284	0.0439	0.0112	0.0118	0.0339	0	0.2337	0.1296	0.0221	0.0325	0.0441	0.1607	0.0321	0.0209	0.2502	0.3327	0.1071	0.6148	0.3245	0.0103	0.1994	0.2921	0.022	0.0722	0.2796	0.2682	0.1024	0.0641	1.0673
AC092127.1	0	0	0	0.0037	0	0	0	0	0	0	0	0	0	0	0	0	0	0.0193	0	0.0094	0	0	0	0.0051	0	0	0	0	0	0.007	0	0	0	0.0045	0	0	0.0231	0.0059	0	0	0.0115	0	0	0	0.008	0	0	0	0.0189
AC092143.3	0.0676	0.0278	0.0596	0	0.2302	0.1317	0.0397	0.1179	0.1	0.0637	0.0388	0.2313	0.141	0	0	0.0301	0.0552	0.0597	0.0272	0.0289	0.0505	0.1464	0.0299	0.1575	0.1205	0.078	0.2398	0	0.1477	0.0434	0.0294	0.3118	0.1997	0.3894	0.1483	0.4438	0.119	0.6924	0.0455	0.2742	0.3191	0.2337	0.0587	0.2567	0.348	0.5565	0.156	0.0285	0.819
AC092145.1	0	0.0064	0.0068	0	0	0	0	0.009	0	0	0.0089	0.0266	0.0108	0	0	0.0069	0	0	0	0	0	0	0.0069	0.0217	0	0	0	0.0072	0.0136	0	0	0	0.0066	0	0.0085	0.0226	0.0055	0	0	0	0.0163	0	0	0.0147	0.0228	0	0.0358	0	0
AC092153.1	0.0346	0.057	0	0.3481	0.0074	0.0225	0.0102	2.3442	0	0	0.199	1.9545	0.3249	0	0.0819	0.0154	0.0141	2.3789	0	0.8444	0	0	0.0383	0.0323	0.0849	1.4881	0.0123	0.0966	0.0227	2.8976	0.0753	0.01	0.1023	0.0071	0	0.2399	0.128	0	0.0933	0.0983	0.2452	0.0299	0.0301	0.074	0	0	0	0.0219	0.01
AC092155.1	0.0025	0.0082	0.0044	0.0067	0.0085	0.0161	0.0058	0.0347	0.0049	0.007	0.0114	0.0255	0.0069	0.0072	0.0282	0.0222	0.002	0.0022	0.002	0.0128	0.0223	0.0108	0.0088	0.0116	0.0376	0.0143	0.007	0	0.0043	0.0478	0.0065	0.0057	0.0042	0.002	0	0.0072	0.0052	0.0027	0.0033	0.004	0.0026	0	0	0.0024	0	0.0058	0.0029	0.0021	0.0086
AC092164.1	0.0387	0.0269	0.0184	0.0858	0.0684	0.1663	0.021	0.1834	0.273	0.7519	0.024	0.2411	0.0373	0.0202	0.1071	0.462	0.0268	0.2631	0.127	0.1274	0.4204	0.245	0.0422	0.0361	0.0425	0.0928	0.0127	0.0443	0.0286	0.233	0.0363	0.0172	0.0402	0.0613	0.0425	0.126	0.0713	0.0738	0.0883	0.0531	0.0593	0.0446	0.0259	0.0311	0.1314	0.091	0.0859	0.0577	0.2267
AC092171.4	0.0299	0.0246	0.0527	0.1403	0	0.0388	0.0703	0.1043	0.0589	0.169	0	0.0341	0.1663	0.0871	0.0566	0.0267	0	0.0264	0.0481	0.0256	0.0447	0.0259	0.0795	0.0557	0.0799	0.069	0.0424	0.0278	0.1045	0	0.026	0.1379	0.0505	0.0246	0.0656	0.6542	0.1052	0.5802	0.1209	0.0485	0.3136	0.4479	0.0519	0.0568	0.1319	0.0703	0	0.0252	1.5867
AC092338.2	0	0.0107	0.0114	0.0087	0.0332	0	0	0	0	0	0	0	0	0	0	0	0	0	0	0	0	0.0112	0	0	0	0	0	0.0121	0	0	0	0	0	0.0107	0.0142	0	0	0	0.0175	0	0.0272	0	0.0226	0	0.0191	0	0	0.0109	0.03
AC092353.2	0.013	0	0	0	0.011	0	0.0152	0	0.0128	0	0	0.0295	0	0	0	0.0115	0	0.0572	0	0	0	0.0112	0	0	0	0.0149	0	0	0	0.0166	0	0.0149	0.0109	0.0107	0.0426	0.0189	0	0.2932	0	0.2416	0.0272	0.0597	0.09	0.5779	0.019	0.0152	0	0.0437	0.0448
AC092376.3	0.0621	0.0383	0	0.0624	0.1321	0.0806	0.0182	0.3065	0.0918	0.0585	0.0713	0.3538	0.0647	0.0151	0	0.0277	0.0253	0.2056	0	0.0929	0.0464	0.1612	0.0412	0.0867	0	0.5549	0	0.0721	0.0136	0.8357	0.0675	0.0894	0.0786	0.1149	0.017	0	0.0874	0.0334	0	0.2013	0.1302	0.0715	0.0269	0.0147	0.0456	0.073	0	0.0785	0.0358
AC092384.1	0.0104	0.0686	0.0184	0.0419	0.0355	0.0135	0.0368	0.0485	0.0617	0.0098	0.036	0.0714	0.0145	0.0101	0	0.0186	0.0085	0	0	0.0714	0.0078	0.0181	0.0092	0.0194	0	0.0963	0.0444	0.0291	0.0091	0.1873	0.0182	0.012	0.0528	0.0257	0	0	0.0073	0	0.0141	0.0085	0.0328	0.012	0	0.0198	0	0.0368	0	0	0.0241
AC092422.1	0.0324	0	0	0.3253	0.0275	0.0841	0	0.1128	0	0.0305	0	0.0369	0.045	0.0314	0	0.0577	0.0264	0.0286	0.0781	0.1661	0	0.1401	0.0573	0.1507	0	0.0373	0	0	0.0283	0.0415	0.1127	0	0	0.0266	0	0	0	0.0349	0	0	0.0339	0	0	0	0.0476	0	0	0	0.0373
AC092445.1	0.0039	0.0032	0	0.0026	0.0033	0	0	0	0.0038	0	0	0	0.0054	0	0.0073	0	0	0	0.0031	0	0	0	0	0	0	0	0	0	0	0	0	0	0	0	0.0042	0.0056	0	0.0125	0	0.0031	0.0081	0	0	0	0.017	0	0	0.0065	0.0045
AC092484.1	0	0	0	0	0.0193	0.0295	0	0	0	0	0	0	0	0	0	0.0202	0	0	0	0	0	0	0	0	0	0	0	0	0.0198	0	0	0	0	0.0933	0	0.0662	0	0.0734	0	0.0736	0.9281	0	0.0788	0	0.2336	0	0	0	0.1832
AC092490.1	0	0.0068	0.124	1.3759	0.5989	0.1935	0.0195	0.0096	0.8731	0.3431	1.3222	0.0283	1.0356	0.1446	0	0.059	0.3043	0	0.0267	1.1331	0.0062	0.0215	3.7979	1.3265	0	0.0382	0.047	0	0.0217	0.2442	0.1513	0.0668	0.021	1.5938	0.345	0.1811	0.2681	0.0535	0.0112	0.1611	14.6737	0.1621	0.1006	6.0741	0.0609	0.0487	0.0478	0.2931	7.9924
AC092535.5	0.0952	0.4699	0.5454	1.2442	0.6078	0.1855	0.3917	2.1022	0.4692	0.1345	0.1641	0.7056	1.191	0.231	1.9817	0.1698	0.3499	1.3039	1.8391	0.3258	0.0711	0.2473	0.253	1.3305	1.0605	0.2746	1.3505	0.3541	0.6654	0.3663	0.5386	0.1646	2.6108	0.1567	1.6707	2.9854	1.2734	0.8723	2.0523	4.5169	15.7781	4.3879	1.0745	2.6209	1.4701	4.3654	0.7689	0.6019	1.6474
AC092598.1	0	0	0	0	0	0	0	0	0	0	0	0	0	0	0	0	0	0.021	0	0	0	0	0	0	0	0	0	0	0	0	0.0206	0	0	0	0	0	0	0	0.0319	0	0.0249	0	0	0	0.0349	0.0279	0	0	0
AC092611.1	0.0074	0.0242	0.039	0.0741	0.0564	0.0861	0.0087	0.0942	0.1235	0.0416	0.0423	0.0168	0.1331	0.0286	0.0418	0.0197	0.0903	0.026	0.0059	0.0252	0	0.0383	0.0653	0.0412	0.0722	0	0.0105	0.1096	0.0193	0	0.0577	0.1699	0.0373	0.0303	0.3232	0.043	0.1712	0.1668	0.0794	0.0418	0.17	0.1104	0.0256	0.049	0.1409	0.1039	0.0935	0.118	0.0425
AC092614.1	0.0416	0.1539	0.1099	0.0557	0.2654	0.243	0.1466	0.0725	0.2254	0.2938	0.2389	0.0948	0.0289	0.0202	0	0.2966	0.1189	0.0367	0.251	0.1601	0.1553	0.09	0.0184	0.0968	0.0741	0.1439	0.118	0.116	0.0545	0.08	0.1086	0.2636	0.1579	0.1369	0.2052	0.1819	0.1464	0.112	0.056	0.3204	0.2617	0.1437	0.0361	0.2171	0.2752	0.5377	0.1199	0.4907	0.2158
AC092617.1	0	0.0046	0	0.0075	0.0095	0.0145	0.0066	0.0065	0.0055	0.0473	0.0064	0.0254	0	0	0	0.0398	0	0	0.0583	0.0429	0.154	0.0145	0	0	0	0.0772	0	0	0	0	0.0049	0.0064	0.0094	0.0046	0	0	0	0.018	0	0.0045	0	0.0064	0	0	0.0164	0.0066	0	0	0
AC092636.1	0.0128	0	0.0339	0.0043	0.0327	0.0083	0.0075	0.0149	0.0569	0.006	0	0.0292	0	0	0.0121	0	0.0157	0	0.0103	0	0	0	0	0.0239	0.0057	0.0074	0	0.006	0	0.0082	0.0056	0.0074	0.0054	0.0211	0.0281	0.0187	0	0	0.0432	0.0052	3.6713	0.0148	0.0223	0.0122	0.0471	0	0.0296	0.0054	0.281
AC092650.1	0	0.0116	0.0248	0.011	0.02	0.0183	0.0055	0.0164	0.0162	0.011	0.0135	0.0241	0.0065	0.0114	0.0222	0.0251	0.0077	0.0187	0.0113	0.014	0.007	0.0142	0.0062	0.0109	0.0188	0.0135	0.0266	0.0044	0.0041	0.012	0.0122	0.0324	0.0059	0.0212	0.0232	0.0137	0.0297	0.0708	0.079	0.0438	0.0123	0.0703	0.0326	0.0134	0.0138	0.0055	0.0216	0.0435	0.0785
AC092652.1	0.0069	0.0171	0.0061	0.0046	0	0.009	0	0.0161	0.0204	0.2605	0.0079	0.0236	0.0096	0	0	0.1664	0	0.0122	0.0111	0.0177	0.0052	0.1197	0	0.0258	0.0062	0.0159	0	0.0064	0	0.0266	0.006	0	0	0	0	0	0	0	0.0093	0	0.0145	0	0.012	0	0	0	0.008	0	0
AC092666.1	0	0	0	0	0.0031	0	0	0	0.0071	0.0068	0	0	0	0.0035	0.0068	0	0.0029	0	0	0	0.0027	0	0	0.0033	0	0	0	0.0033	0	0	0.0062	0	0	0	0.1062	0	0	0.0039	0	0	0	0.0041	0	0	0	0	0	0	0.0703
AC092675.1	0	0.0134	0	0	0.0691	0	0	0	0.016	0	0	0	0	0	0	0	0	0.0143	0.0653	0	0	0	0	0	0	0	0.0461	0	0	0	0	0	0.0274	0	0	0	0.0114	0	0	0.0658	0.1533	0	0	0	0.0239	0.1718	0	0	0
AC092718.6	0	0	0.0672	0	0.0649	0	0	0	0	0	0	0.0434	0.053	0.037	0	0	0	0.0673	0	0.0326	0	0.066	0	0	0.0679	0	0	0	0	0	0	0	0	0.0314	0	0.1111	0.0268	0.0411	0.0513	0.0618	0.1599	0	0	0	0	0.0448	0.2198	0	0
AC092802.1	0.0046	0.0267	0.0041	0.0062	0.3119	0.1325	0.0055	0.0809	0.192	0.1923	0.0053	0.0952	0.0193	0.0045	0	0.2192	0.0076	0.0656	1.0454	0.0913	0.194	0.0964	0.0082	0.0216	0.0248	0.1017	0.0263	0.0043	0.0041	0.0476	0.0363	0	0.0039	0	0.0051	0.0135	0.0033	0.005	0.0062	0.0075	0.0341	0.0053	0.0161	0.0044	0	0.0327	0	0	0.0214
AC092802.4	0	0	0	0.0046	0	0.027	0	0.0483	0.0342	0	0.0159	0.0553	0	0	0	0	0.0057	0.0123	0	0.0119	0.0052	0.024	0	0.0065	0	0.04	0.0197	0	0	0	0	0	0	0	0	0	0.0049	0	0.028	0	0	0	0	0.0197	0	0	0	0	0.008
AC092807.1	0	0	0	0.0497	0	0	0	0.2584	0	0.1396	0.1703	0.169	0	0	0	0	0	0.4584	0	0.3804	0	0.1283	0	0	0	0.342	0	0	0	0.6653	0	0	0	0	0	0.1081	0.0522	0	0	0.0601	0.1555	0.0854	0	0.0704	0.109	0	0	0	0.2565
AC092810.2	0.0061	0	0	0	0.0052	0.0079	0	0	0	0	0	0.0069	0	0.0059	0	0	0	0	0.0049	0	0	0	0	0.0057	0.0054	0	0	0	0.0159	0	0.0053	0	0	0	0	0.0177	0.0043	0.0196	0.0082	0	0.0064	0.021	0	0	0	0.0071	0	0	0.049
AC092811.1	0	0	0	0	0.0288	0	0	0	0	0	0	0.0385	0	0	0	0	0	0.0299	0	0	0.0252	0.0293	0	0.0315	0	0.039	0	0	0	0	0	0.1169	0	0.0556	0.1483	0	0	0.1458	0	0	0.1418	0	0	0	0	0	0	0.513	0.078
AC092821.3	0.0063	0.0078	0.0084	0.0042	0.0108	0.0164	0	0.0147	0.0187	0.0179	0.0182	0.0325	0.022	0.0092	0.0419	0.0254	0	0.0084	0.0025	0.0027	0.0024	0.0219	0.0112	0.0206	0.0141	0.0037	0.009	0	0.0083	0	0.0083	0.0328	0.0187	0.013	0.0104	0.0508	0.0312	0.0887	0.0512	0.0205	0.0299	0.0328	0.033	0.006	0.014	0.0149	0.0329	0.0373	0.1022
AC092903.2	0.0366	0.0451	0.0805	0.0367	0.1556	0.3086	0	0.0637	0.018	0.0344	0.042	0.0208	0.0508	0.0177	0.1729	0.0978	0.2239	0.0807	0.0441	0	0.0137	0.1108	0	0.0681	0.1303	0.0843	0.0519	0.2039	0.0798	0.1172	0.0159	0.3582	0.0925	0.1053	0.1203	0.3465	0.4246	0.3349	0.2462	0.3409	0.115	0	0.0952	0.0694	0.0269	0.3438	0.8435	0.1233	0.1687
AC092910.3	0.041	0.0963	0.1444	0.1216	0.2441	0.19	0.2545	0.2449	0.1904	0.2757	0.0807	0.2403	0.2685	0.0909	0.144	0.1618	0.0526	0.1086	0.2591	0.0901	0.1005	0.1267	0.057	0.2127	0.1565	0.1823	0.1245	0.1306	0.1227	0.1051	0.1426	0.1484	0.1333	0.0674	0.2375	0.3927	0.2678	1.1419	0.4179	0.4889	0.884	0.2832	0.2947	0.1333	0.3873	0.3372	0.1823	0.3454	1.06
AC092916.1	0	0	0	0	0	0	0	0	0	0	0	0	0	0	0	0	0	0	0.8142	0	0.1374	0	0	0	0	0	0	0	0	0	0	0	0	0	0	0	0	0	0	0	0	0	0	0	0	0	0	0.0388	6.7893
AC092933.2	0.0052	0.0086	0	0.021	0.0044	0	0	0.6985	0.0052	0	0	0.292	0	0.0101	0	0	0.0043	0.0554	0	0.0045	0	0	0.0046	0.0195	0	0	0.0816	0.0146	0.0046	0	0.0182	0.006	0.0265	0	0.0115	0	0	0	0.0282	0.0042	0	0	0	0.005	0	0	0	0.0132	0
AC092943.2	0.0137	0.0337	0	0.0092	0.0349	0.0178	0.0161	0	0.0539	0.0386	0	0.078	0	0	0.0259	0.0366	0.0223	0.0242	0.066	0.0468	0.0102	0.0118	0	0	0	0.0316	0.0582	0.0254	0.0119	0	0.0119	0.0158	0.0808	0	0	0.0199	0.0385	0.0737	0.3501	0.0887	0.1865	0.0788	0	0.1298	0.181	0.0965	0.0316	0.1153	0.1893
AC092957.1	0.0042	0	0	0	0.0035	0	0	0	0	0	0	0	0	0	0	0	0	0	0	0	0	0	0	0	0	0	0.0236	0	0	0	0	0	0	0	0.0046	0	0	0.0045	0	0	0.0087	0	0.0072	0	0	0	0	0	0.024
AC092958.1	0.0141	0	0	0.0031	0	0.0061	0	0.0599	0.0046	0	0	0.0267	0.0065	0	0.0177	0	0	0.0249	0	0.008	0	0	0.0042	0	0.0125	0.0216	0.02	0.0044	0	0.0722	0	0	0	0	0	0.0068	0.0066	0	0.0379	0	0	0.0054	0	0.0089	0.0069	0	0	0	0.0162
AC092969.1	0	0.0032	0	0.0026	0.025	0.0203	0.0046	0.0045	0.0328	0.1456	0	0.0178	0.0054	0.0133	0.0222	0.0314	0.0032	0.0207	0.0063	0.0201	0.0847	0.0762	0	0.02	0.0087	0.0203	0.0028	0.0036	0.0171	0.0276	0.0187	0.0135	0.0495	0	0.0129	0.0029	0.1033	0.8095	0.0053	0.1412	0.0123	0.0113	0	0.0019	0.0834	0.0046	0	0	0.0564
AC092979.1	0	0	0	0	0.0114	0	0	0	0	0	0	0	0	0	0	0	0.0109	0	0	0	0	0	0	0	0	0	0	0	0	0.0343	0.0116	0	0	0	0	0	0	0.0144	0	0.0217	0	0	0	0	0	0.0314	0.0154	0	0.0308
AC093001.1	0	0	0	0	0	0.0445	0	0.0797	0	0	0	0	0	0	0	0.0306	0	0	0.0552	0	0	0.3861	0	0	0	0	0	0	0	0	0	0	0.0868	0.254	0.0752	0	0	0.037	0	0.0556	0	0.0395	0	0	0	0.0403	0	3.961	0.0791
AC093159.1	2.3184	4.5101	0.1571	2.0612	0.1138	3.1837	0.0524	15.7986	0.7908	0.2099	6.9655	0.0508	2.6021	4.0662	31.8817	0	5.2788	0.6695	0.9328	1.144	0.1332	0.0772	3.3556	1.7441	6.911	0	0.3161	2.7767	3.5825	0	1.0086	0.5652	0.0376	0.1467	0.3422	0.065	0.251	2.4022	0.1802	0.4699	0	0.1027	0	1.0154	1.2454	0.1572	0.0514	0	0.0514
AC093249.2	0	0.0323	0	0	0.0334	0	0	0.0911	0.1546	0.0369	0	0.0894	0.0545	0	0.2226	0	0.064	0.0346	0.0947	0.0335	0.0293	0.0679	0.0347	0	0	0.0452	0.1112	0.0365	0.0685	0	0	0.1808	0.0331	0.2581	0.129	0.1144	0.0276	0.2958	0.6339	0.0318	0.329	0.2259	0	0	0.1153	0.1383	0.0452	0.0331	0.8141
AC093307.1	0.0079	0	0.0069	0.0053	0.0067	0.0102	0	0.0091	0.0155	0.0074	0	0.0268	0	0	0	0	0	0	0.0063	0.0134	0.0117	0.0068	0	0	0	0.0272	0	0	0	0.0201	0	0	0.053	0	0.0086	0	0.0331	0.0085	0.0317	0.0318	0.0247	0.0633	0	0.0149	0.0346	0.0369	0	0.0066	0.0453
AC093388.1	0.1319	0.1808	0.3874	0.4124	0.3367	0.2854	0.1033	0.2043	0.6931	0.414	0.2525	0.3007	0.1833	0.2133	0.9148	0.5486	0.1436	0.1553	0.3537	0.1504	0.0656	0.2664	0.4282	0.2866	0.4308	0	0.0623	0.1635	0.2304	0	0.0765	1.1147	0.89	0.1085	0.241	0.4487	0.8972	0.1421	0.7698	0.8911	0.7837	2.0256	0.9158	0.3338	1.0342	2.3769	4.8679	2.1859	0.5577
AC093390.1	0	0	0	0.0112	0.0047	0	0	0	0.0164	0.0105	0.0128	0.0633	0	0	0.0105	0.005	0.0136	0.1227	0.0045	0.0048	0.0083	0.0096	0	0	0	0.0128	0.0315	0	0	0.1638	0.0048	0	0	0	0	0	0	0.006	0.0075	0	0	0	0	0	0	0	0	0	0.0128
AC093424.1	0.0559	0.092	0.0986	0.3373	0.0952	0.0726	0	0.5848	0	0	0	0.7013	0.1554	0	0	0.349	0	0.741	0	0.3827	0.0835	0.3873	0	0	0.0996	1.161	0	0.104	0	0.5736	0.0973	0	0	0.046	0.0613	0	0	0	0.3013	0	0.2346	0.1288	0	0.1061	0	0.0657	0.129	0	0
AC093484.4	0.0622	0.1534	0.7671	0.4166	0.4233	0.2422	0.3654	0.6502	0.1838	0	0.4286	0.2835	0.4321	0.0603	1.6469	0.1109	1.0155	0.1099	0.1001	0	0	0.1615	0.2202	0.2896	0.4986	0.0717	1.8519	1.5607	0.1086	0	0.3246	2.15	0.0525	0.2046	2.7955	0.3627	0.5251	2.0773	0.4188	0.4033	1.5649	0.7879	0.2159	0.2951	2.377	1.9003	2.0083	0.6813	2.5099
AC093496.1	0.0308	0	0	0.186	0.0262	1.8418	0.0362	0.0358	0.0912	1.7426	0.1063	1.1249	0	0	0.35	1.9517	0.0755	0.1907	0.0496	0.1319	0.4145	0.1602	0.0546	0.0287	0.2473	0.3201	0	0	0.0808	0.0395	0.1342	0	0	0	0.0338	0	0.0434	0	0.1246	0	0	0.071	0.0535	0	0	0.0362	0	0.052	0.1067
AC093510.2	0.1688	0.0868	0.0558	0.0424	0.1257	0.1644	0.0496	0.1961	0.0416	0.1192	0.0485	0.1924	0.1173	0.0614	0.1596	0.0752	0.1723	0.1118	0.1188	0.0541	0.0315	0.1278	0.0374	0.0197	0.0752	0.1217	0.1197	0.0392	0.0737	0.1352	0.1285	0.0973	0.0356	0	0.0463	0.0615	0.0594	0.0455	0.0284	0.0513	0.0442	0	0.0732	0.04	0.1551	0	0.0487	0.0356	0.0487
AC093515.1	0	0	0	0	0.006	0	0	0.0082	0	0	0	0	0	0	0	0	0	0	0.0227	0	0	0	0	0	0	0	0	0.0066	0.0062	0	0.0614	0	0	0.0232	0	0.0103	0.0845	0.3424	0	0.4065	0.1851	0.3498	0	0.0067	0.0934	0.0083	0	0.006	0.5375
AC093519.2	0	0.0041	0.0087	0	0	0	0	0.0057	0	0	0	0	0	0	0	0	0	0	0.004	0	0	0	0.0087	0	0	0.0057	0	0.0046	0	0.0126	0	0	0	0	0	0.0144	0.0069	0.0159	0.0066	0.012	0.0052	0.017	0	0.014	0.0145	0.0058	0	0.0042	0.0057
AC093520.1	0	0	0	0.0072	0.0091	0	0.0126	0	0	0	0	0.0366	0	0	0	0.0191	0	0	0.0258	0	0.024	0.0093	0	0	0.0095	0	0.0303	0	0	0	0	0	0.018	0	0.0587	0.078	0.0753	0.2421	0	0.1301	0.2019	0.1972	0.0371	0	0.0629	0.088	0.0247	0.009	0.0247
AC093585.1	0.0442	0.1816	0	0.0296	0.0752	0.1147	0	0.2566	0	0.208	0	0	0.0614	0.1286	0.0836	0.0787	0.1443	0	0.1066	0	0.033	0.1912	0	0.1234	0.0787	0	0	0.0821	0.0386	0.0566	0	0	0	0	0	0	0	0.0476	0	0	0.0463	0	0	0	0	0.0519	0.0509	0	0.0509
AC093627.1	0	0.0709	0	0	0	0.028	0.0507	0.0751	0	0	0.0495	0.0246	0.1797	0	0.0408	0	0.0176	0	0	0	0	0.0373	0	0	0.096	0	0.0611	0	0.0188	0.0553	0.0188	0	0.0364	0.0887	0	0.0943	0.0152	0	0	0.035	0	0	0.0374	0	0	0	0	0	0.0249
AC093627.2	0	0	0	0	0	0	0	0.4253	0.0656	0.0313	0.0382	0.3035	0.0462	0	0	0	0	0.147	0	0.1423	0.0497	0.0288	0	0	0	0.0768	0	0	0	0.256	0	0.0384	0	0	0	0	0	0	0	0	0	0	0	0	0	0	0	0	0.1151
AC093627.3	0	0	0	0.0221	0	0	0.0387	0.3444	0.0325	0.1241	0.0757	0.1502	0	0	0	0.0294	0.0269	0.0873	0	0	0.0492	0.0285	0	0	0	0.076	0.0934	0.0306	0	0.0422	0	0	0.0278	0.0813	0	0	0.0232	0.0355	0	0	0	0	0	0	0.0484	0	0.038	0	0.076
AC093627.7	0	0.0242	0	0	0.015	0.0536	0.0208	0	0.0523	0.4384	0.0068	0.2217	0	0	0.0223	0.2941	0	0.1405	0.0237	0.0252	0.066	0.0255	0.0104	0.0274	0.0157	0.0272	0.0334	0.0055	0.036	0.0982	0.0051	0	0.0497	0.0048	0.0065	0.0344	0.0083	0.0254	0	0.0048	0.0062	0	0.0205	0	0.1386	0.0069	0.0204	0.0199	0.0068
AC093702.1	0.0515	0.0424	0	0.069	0.526	0.8694	0	0.2992	0.203	2.6681	0.2959	2.9359	0.0716	0	1.2668	1.1019	0	0.4095	0.373	0.3084	1.0384	2.72	0	0.2879	0	0.5346	0.6574	0	0.09	0.5943	0.1793	0	0.0434	0.1271	0	0.1502	0.1812	0.3885	0.8325	0	0.162	0	0.0894	0.0489	0	0.1816	0	0.0434	0
AC093732.1	0	0	0	0.0503	0.0319	0.0487	0.0441	0	0.1109	0.0353	0	0	0	0	0	0.0334	0	0	0	0.0321	0	0.0325	0	0	0.0334	0	0	0.0349	0	0	0.0326	0	0	0.0309	0.2056	0.2187	0.0528	0	0.0505	0.0912	0.1573	0	0	0.0356	0	0.0441	0	0	0.0433
AC093772.2	0.0095	0	0	0	0.0081	0	0	0	0.028	0.0357	0.0218	0.1189	0.0263	0	0.1076	0.0592	0	0	0.0076	0.0811	0.0354	0.0657	0.0084	0	0.0084	0	0	0.0264	0.0083	0	0.0082	0	0	0	0.0624	0	0	0.0204	0	0	0	0.0109	0	0.054	0.0558	0	0	0	0
AC093787.2	0	0	0.0057	0	0	0	0	0.0075	0	0.0061	0	0	0	0.0063	0.0245	0	0	0	0	0	0	0.0056	0	0	0	0	0	0	0	0	0	0.0149	0.0109	0	0.0426	0	0	0.0837	0	0.0158	0	0.0298	0	0	0	0.0076	0	0	0.0075
AC093788.1	0	0.0503	0.0719	0.164	0.1215	0.1059	0.0959	0.4975	0.0804	0	0.0234	0.0697	0.255	0.0198	0.4244	0.0364	0.0666	0.036	0	0.0174	0.0305	0.0883	0	0.038	0.1453	0.0235	0.376	0.1896	0.0712	0	0.1065	0.1645	0.2752	0.0335	0.5366	0.3568	0.2153	0.2857	0.7691	0.1157	0.2994	0.1644	0.1416	0.0968	0.8095	0.8868	0.541	0.1719	1.0112
AC093791.1	0	0	0	0	0	0	0	0	0	0	0	0	0	0	0	0	0	0	0.0412	0	0	0	0	0	0	0	0.0145	0	0	0	0	0	0.0259	0	0.0673	0	0	0.0221	0	0.9294	0.0107	0	0	0.0097	0	0	0.3778	0	0
AC093797.1	0.0211	0.0435	0.0186	0.0496	0.0809	0.1646	0.0373	0.2333	0.0312	0.418	0	0.2168	0.0147	0.041	0.06	0.2731	0.0259	0.0467	0.068	0.0813	0.1341	0.1464	0.0094	0.1181	0.0282	0.195	0.1049	0.1277	0	0.0813	0.0736	0	0.0891	0.0087	0.0232	0.0924	0.0074	0.0114	0.0569	0.0257	0.133	0	0	0	0.0621	0.149	0	0	0.0244
AC093798.1	0	0	0	0.0052	0.0198	0	0	0.009	0	0	0	0	0	0	0	0.0138	0	0	0.0062	0	0	0	0	0	0	0	0	0	0	0	0	0.0089	0	0	0.034	0	0.0054	0	0	0.0063	0	0.0089	0	0	0	0	0	0	0.0179
AC093801.1	0	0	0	0	0	0	0	0	0	0	0	0	0	0	0	0.044	0	0.0436	0	0.0844	0.0369	0	0	0	0	0	0	0	0	0	0	0	0.1665	0	0.1082	0.2879	0	0.0532	0.133	0.2001	0.207	0.5117	0.3427	0.0937	0.3628	0.3481	0.1139	0.0832	0.1138
AC093802.1	0	0	0	0	0.0024	0	0	0.0032	0	0	0	0	0	0.0027	0	0	0	0	0	0	0.0021	0.0024	0.0025	0	0	0	0	0	0	0.0036	0	0	0.007	0	0	0	0.0039	0	0.0037	0.0045	0.0088	0	0	0	0.0041	0.0033	0	0	0
AC093817.2	0	0.0156	0	0	0.0969	1.2567	0	0	0.9726	0.1251	0.0218	0.0216	0	0	0	0	0	0.0671	0	0.0649	0	0.23	0	0	0	0	0.0807	0	0	0	0	0.875	0.4003	0.1561	0.333	0.1107	0	0	0	1.0926	0.7364	0.7652	0.4613	0.018	2.0928	0	1.0727	1.7914	0
AC093821.1	0	0.0221	0	0.018	0.0076	0	0.0105	0.0313	0.0177	0.0084	0	0.1022	0	0.0435	0.1527	0.008	0.0146	0.0951	0.0072	0.0307	0.0268	0	0.0476	0.0084	0.0479	0.0414	0	0.0333	0.0078	0.092	0.0078	0.0207	0	0	0.0098	0	0.0126	0	0.0242	0.0073	0.0282	0	0	0.017	0.0132	0.0105	0	0	0
AC093827.4	0.1417	0.333	0.2438	0.5291	0.4192	0.6221	0.4917	1.8191	0.5453	0.8708	0.4807	1.5156	0.4408	0.3863	0.3575	0.6076	0.1212	1.4784	0.5974	0.912	0.6198	0.7829	0.2689	0.6474	0.3066	1.5334	0.2393	0.2949	0.2712	1.8949	0.3934	0.1711	0.2277	0.1554	0.1406	0.3641	0.228	0.5091	0.5091	0.3776	0.3114	0.2954	0.164	0.3074	0.3374	0.3173	0.2725	0.3014	0.1167
AC093838.1	0	0	0	0	0	0	0	0.0109	0	0.0044	0	0.0053	0	0	0	0	0	0	0	0	0	0.0162	0	0	0	0	0.0067	0.0044	0	0	0	0	0	0	0.0154	0	0	0.0101	0	0	0.0049	0.0216	0	0	0	0	0	0	0.0325
AC093843.2	0	0	0	0.0613	0	0.0509	0	0.3946	0.0257	0.0123	0.03	0.0149	0.0182	0	0	0	0	0.2885	0	0.1229	0	0.0113	0	0	0.0116	0.1808	0	0.0364	0	0.2177	0	0	0	0	0	0.019	0.0092	0	0.0352	0.0106	0.0137	0	0	0	0.0192	0	0.0151	0.033	0
AC093865.1	0.0437	0	0.0385	0	0.5201	0.5668	0.0513	0.3043	0	0.4934	0.1505	0.1493	0.1213	0.4236	0.3304	0.4281	0.0713	0.1928	0.9836	0.224	0.0978	0.3401	0.1933	1.4638	0.0389	0.0504	0	0.2435	0.0381	0	0.038	0	0	0.1077	0.1915	0	0	0.1411	0	0	0	0.2012	0.1516	0.0414	0.0642	0.0513	0.1007	0.0368	0.1007
AC093895.1	0	0	1.2869	0.0069	0.6875	0	0	0	0.051	0.0683	0.0238	0.0236	0	0.01	0.0392	0.0831	0	0.1372	0.1084	0.0089	0.0232	0.009	0	0	0.0369	0.0478	0.6757	0	0.0452	0	0.009	0.585	0.6903	0.1363	0.0227	2.0087	0.9258	2.9914	0.014	0.21	0.0869	1.3721	2.769	0.1868	0.8528	1.6436	0	0.515	1.1109
AC093909.4	0	0.0468	0.0072	0.0054	0	0.0211	0	0	0	0	0	0.0093	0	0.0237	0.0922	0.0145	0	0.0144	0.0065	0	0	0	0.0072	0.0151	0	0.0375	0.0115	0.0076	0	0.0208	0	0	0	0	0	0	0	0	0.0438	0.0066	0	0	0	0.0077	0	0	0	0	0
AC093915.1	0	0	0	0	0	0	0	0	0	0	0	0	0	0	0	0	0	0	0	0	0	0	0	0.0114	0	0	0	0	0	0	0	0.0141	0	0.0202	0	0.0357	0	0	0	0	0	0	0	0	0	0.1008	0	0.0103	0
AC093916.1	0	0	0	0	0	0.0318	0	0.0569	0	0	0.0141	0.0279	0	0	0.0463	0	0	0.0216	0.0493	0	0	0	0.0108	0	0.0109	0.0141	0	0.0114	0.0321	0.0157	0.0107	0	0.0103	0	0	0.2142	0	0	0	0.0298	0.0128	0	0	0.0232	0	0.0144	0	0.0206	0
AC093928.1	0.0076	0.1006	0.0067	0.2203	0.1106	0.0099	0	1.8036	0.0377	0.0216	0.2987	1.0112	0.2019	0.0074	0.3327	0.0136	0	1.0605	0.1969	0.7195	0.0228	0.0463	0.0406	0.0499	0.0477	3.5895	0.0759	0.0427	0.0267	0.9902	0.0599	0.0088	0.1097	0	0.0755	0.1895	0.0915	0.0989	0.2472	0	0.2406	0	0.0133	0.0218	0.0112	0.027	0.0265	0.0129	0.0794
AC095032.1	0	0	0	0	0.0174	0	0	0.0238	0.0134	0.3273	0.0078	0.0311	0	0.0132	0	0.0304	0	0	0.0055	0.0175	0.2188	0.0413	0	0	0	0.0079	0	0.0127	0	0.0262	0.0119	0	0.0172	0.0056	0.0075	0	0	0	0	0	0	0.0157	0	0	0	0	0	0	0
AC095057.4	0	0	0.0803	0.1221	0	0.0591	0	0.0529	0.0449	0.0858	0	0.1039	0.1266	0.0884	0	0	0.0744	0	0.0733	0.1169	0.068	0.1183	0	0	0.0406	0.0525	0	0.2117	0.0398	0	0.0396	0.0525	0.4227	0.0375	0.1998	0	0.2565	0.589	0.2454	0.0739	0.7165	0.2623	0	0	0.6697	0.4283	0.1576	0.0384	0.2101
AC096541.1	0.0418	0.1979	0.0092	0.007	0.1513	0.1358	0.0738	0.1459	0.0825	0.0197	0	0.0358	0	0.2943	0.1979	0.0653	0.0085	0.0092	0.0084	0	0.0781	0.0724	0.0834	0.0195	0.0652	0.0362	0.0445	0.107	0.0091	0.1744	0.1729	0	0	0	0.0459	0	0.0074	0	0	0.1018	0.0987	0.0241	0	0	0.0308	0	0	0	0
AC096577.1	0	0.008	0	0.013	0.0082	0	0	0.0225	0.0286	0	0.0222	0.011	0	0.0375	0	0.0172	0	0.0085	0.0078	0	0	0	0	0	0	0.0112	0	0	0.0084	0.1364	0	0	0	0	0	0.0141	0	0.0104	0.013	0	0	0.0111	0	0	0	0	0	0.0163	0.0223
AC096589.1	0	0	0	0.0053	0	0	0	0.0046	0	0	0	0	0.0055	0	0	0	0	0.0556	0	0.0235	0	0	0.0035	0	0	0	0	0	0	0.0101	0	0	0	0	0.0086	0	0.0083	0	0	0.0032	0	0	0	0	0.0058	0	0	0	0.0045
AC096589.2	0	0	0	0.0468	0	0	0	0.2029	0	0.0219	0.0134	0.2256	0.0485	0	0	0.0104	0	0.7814	0.0094	0.3086	0.0695	0	0	0.0325	0	0.094	0	0.0216	0.0102	0.2686	0.0304	0	0.0098	0	0	0.017	0.1311	0.0125	0	0.0189	0	0	0	0	0.0171	0	0	0	0.0403
AC096645.1	0.0244	0	0	0	0.1244	0.0949	0	0	0	0.39	0	0.1111	0	0	0	0.3257	0.0199	0.043	0.0392	0.0625	0.0728	0.2741	0.0216	0	0	0.0562	0	0	0.0213	0	0.0212	0	0	0	0	0	0.0171	0	0	0	0	0.0281	0	0	0	0	0.0281	0	0.2528
AC096647.1	0.0102	0	0	0.0616	0.0261	0	0.06	0.1542	0.0101	0.0385	0	0.0931	0.0851	0.0495	0.0386	0	0.025	0.009	0.0164	0	0.0838	0.0265	0.0813	0.0095	0.0182	0.0471	0	0.019	0.107	0	0.0355	0	0.0086	0	0.1567	0.0149	0	0.242	0	0.3724	0	0.2352	0	0.0581	0.8704	0.192	0	0	0.0942
AC096708.3	0	0.0282	0	0	0	0.0445	0	0.0398	0	0	0	0	0	0	0.0648	0	0	0	0	0	0	0.0296	0	0.0319	0	0	0.2428	0	0	0	0	0	0	0	0	0.0499	0.0482	0.0369	0.0461	0.0555	0.0359	0	0.1189	0	0.0503	0.0805	0	0.0577	0.1185
AC096751.2	0.0247	0.0304	0.1087	0.0827	0	0.016	0.058	0.3871	0.0486	0	0.0142	0	0.0514	0.0718	0.2801	0	0.0202	0.0218	0.0695	0.0422	0.0092	0.0107	0.0328	0.0115	0.033	0	0.035	0	0.0323	0	0.0859	0	0.0104	0	0.0135	0	0.0087	0	0	0.01	0.0129	0.0284	0	0	0.0544	0.0145	0	0	0.0285
AC096759.2	0	0	0	0	0.0402	0	0	0	0	0	0	0	0	0	0	0	0	0	0	0.0202	0.0176	0	0	0	0	0	0	0	0	0	0	0	0	0	0	0.0345	0.2162	0	0	0	0	0.1633	0.082	0	0.0695	0	0	0	0
AC097059.1	0.0319	0	0	0	0.0272	0	0.0375	0	0.0629	0.0301	0	0	0	0.031	0	0.0569	0	0.0564	0	0.0273	0.0715	0.0276	0	0	0	0.1105	0	0	0	0	0	0	0.0269	0	0.035	0	0	0	0.129	0.0777	0	0	0	0.0303	0	0.1501	0.0737	0.2153	0
AC097451.1	0	0	0	0	0	0	0	0	0	0	0	0	0	0	0.0525	0	0	0	0	0	0	0	0	0	0	0	0	0	0	0	0	0	0.8195	0	0.0913	0	0.0586	0	0	0.0675	0.1746	0	0.0482	0	0	0	0	0	0
AC097459.1	0.0283	0.0233	0	0.0284	0.0482	0	0	0.0329	0.0697	0	0.0163	0.0968	0.0197	0	0	0.0126	0.0347	0.0375	0.0114	0.0484	0	0.0245	0	0	0.0126	0.0326	0.0803	0	0.0124	0.0907	0.0123	0	0	0	0.0155	0	0	0	0	0	0.0297	0	0	0	0	0.0166	0	0	0
AC097462.3	0	0	0	0	0	0.025	0.0057	0	0.0047	0	0	0.0055	0	0	0.0182	0	0	0	0	0.0041	0	0.0042	0	0	0	0	0.0136	0	0	0.0062	0	0	0.0081	0	0.0106	0	0	0.0156	0	0	0	0.0055	0	0	0.0425	0	0	0	0.0333
AC097468.1	0.0095	0.0078	0	0.0064	0.0565	0.0616	0	0	0.0094	0.143	0	0	0.0132	0	0.2334	0.0338	0.0155	0.0084	0.0535	0.0568	0.3614	0.0246	0.0336	0	0.0338	0.0219	0	0.0088	0	0.073	0.033	0	0	0.0312	0	0	0	0.0102	0	0	0	0	0.0165	0	0	0	0	0	0
AC097512.1	0	0.004	0	0.0099	0	0	0	0.0313	0	0	0.0113	0.014	0.0034	0	0.0093	0	0	0.0216	0.0079	0.0147	0.0037	0.0042	0.0022	0	0.0044	0.0311	0.007	0	0.0107	0.0126	0.0021	0.0028	0.0021	0	0.0027	0	0.0034	0.0053	0.0165	0.2623	0.0385	0.0056	0	0.0093	0	0.0058	0	0	0.407
AC097518.2	0	0.0025	0.0237	0	0	0	0	0	0.0324	0	0	0	0	0.0029	0	0	0	0	0	0	0	0	0	0	0.0053	0	0	0	0	0	0	0	0.159	0.0025	0	0.1091	0	0	0	0.0073	0	0.0034	0.0519	0.0568	0.0176	0.197	0.1415	0.0353	0.0035
AC097521.1	0	0	0	0	0	0.0152	0	0	0	0	0	0	0	0	0.0055	0	0	0.0026	0	0	0	0	0	0	0	0.0034	0.0083	0	0	0	0	0	0	0	0.0064	0.0043	0.0062	0	0	0.0024	0.0031	0	0	0	0.0043	0	0	0	0.2155
AC097532.2	0.0112	0.0092	0	0.0075	0.0191	0	0.0132	0	0.0111	0.0106	0.0129	0.0256	0	0	0	0.0401	0	0.0099	0	0	0.0084	0.0292	0	0	0.02	0.013	0	0	0	0.0432	0	0	0.019	0	0.037	0.0328	0.0079	0.0727	0.0151	0.0547	0	0	0	0	0.033	0.0528	0.013	0.0284	0
AC097634.1	0.0077	0.0126	0.0068	0.0359	0.0456	0	0.018	0.0356	0	0.0577	0.0088	0.0349	0.0319	0.0074	0.1015	0.0273	0.0063	0.0068	0	0.0066	0.0057	0.0265	0	0.0071	0.0137	0.0088	0.0217	0.0142	0.0067	0	0.02	0.0265	0.0129	0.0063	0.0588	0.1341	0.0108	0.0578	0.031	0.0683	0.0723	0.0353	0.0266	0.0218	0.0451	0.0901	0.0177	0	0.053
AC097639.1	0.3199	0.1727	0.5461	0.4889	0.7315	1.7652	0.0705	0.4994	1.8421	1.7888	0.1608	0.6951	0.2223	0.1843	0.3215	1.3901	0.0898	0.0618	0.8366	0.9405	0.9479	1.324	0.54	0.1769	0.2939	0.392	0.1559	0.4089	0.1746	0.3973	0.3131	0.1037	0.1012	0.0411	0.7125	0.1166	0.0563	0.2801	0.0269	0.1054	0.4298	0.2533	0	0.1233	0.1323	0.188	0.0692	0.0168	0.3113
AC097713.1	0	0	0	0.0451	0.2862	4.1925	0	0	0.0331	1.4572	0	8.3206	0.0467	0	0	0.1499	0	0.2971	0.1083	0.374	0.4018	2.6206	0	1.1278	0.03	0.4267	0	0.0313	0.0881	0.0862	0.0585	0	0.0284	0	0	0	0	0.145	0	0	0.0705	0	0	0	0.1484	0.1977	0	0	0.6206
AC097713.2	0.0124	0.0305	0	0.0249	0.0105	0.0963	0.0291	0.0287	0.0975	0.3144	0	0	0.0344	0.024	0.1169	0.2094	0	0.0109	0.0099	0	0.0462	0.0321	0.0219	0.0115	0.0551	0	0.0351	0.023	0.0108	0	0.0323	0.0142	0	0	0	0	0	0	0.0167	0.01	0	0	0	0	0.1091	0	0.0143	0	0
AC097717.1	0	0.0068	0.0097	0	0	0	0.0065	0.0064	0.0027	0	0.0032	0.0031	0	0.0027	0.0156	0	0.0022	0.0049	0.0022	0	0	0.0024	0.0024	0.0026	0.0074	0	0.0078	0.0128	0	0.0106	0.0024	0.019	0.0023	0.0023	0.006	0	0.0019	0.0059	0.0037	0	0.0231	0.0285	0	0.0157	0.004	0.0032	0.0063	0.0046	0.0095
AC098656.1	0	0	0	0.0131	0.0332	0	0	0.0227	0	0	0	0	0	0	0	0	0	0	0.0314	0	0	0	0	0.0182	0	0	0	0	0	0	0	0.0225	0	0	0	0.0854	0.0687	0.0421	0	0	0	0.5624	0.1695	0	0.0287	0	0	0.0658	0.1802
AC098798.1	0.0392	0.1289	0	0.1488	0.0111	0.017	0	1.4267	0	0	0.075	0.0298	0	0	0.3707	0	0.384	0.0346	0	0.0335	0	0	0.1272	0	0.1047	0.1657	0.0371	0.34	0.0685	0.2847	0.0682	0.0151	0	0.0107	0	0	0	0.0282	0	0	0	0	0	0.0496	0	0	0	0	0
AC098828.1	0	0.0208	0.067	0.0679	0.0647	0	0	0.0883	0.2747	0	0	0	0.0704	0.1229	0.0479	0	0.0414	0.0672	0.1427	0.0433	0.0568	0.0439	0.0673	0	0.0451	0	0	0.0236	0.0885	0	0.0661	0	0.0641	0.0625	0.1111	0	0.0892	0.0819	0	0.1027	1.3552	0.0292	0.044	0.2405	0	0.0298	0.0292	0.0214	0.263
AC099066.1	0	0	0.0312	0	0.0602	0.0919	0	0.0823	0	0	0	0	0	0	0	0.0316	0	0.0625	0.1139	0	0	0	0	0	0	0	0	0.0329	0	0	0	0	0.0299	0	0	0.0516	0	0.0381	0.0954	0.0861	0.1114	0	0.0615	0.0336	0	0	0.0408	0	0
AC099332.1	0.0264	0.0217	0.0582	0.1769	0.0562	0.1543	0.0621	0.092	0.2211	0.2238	0	0.0602	0.0734	0.0256	0.0499	0.1177	0.097	0.0117	0.1168	0.1129	0.0887	0.1943	0.0351	0.123	0.1294	0.0304	0.0374	0.0491	0.0922	0.0338	0.1034	0.0609	0.0445	0.0109	0.0145	0.0577	0.0465	0.0427	0.0356	0.0428	0.0138	0.0304	0.0229	0.0501	0.1165	0.0155	0.1066	0.0556	0.1066
AC099332.2	0.0166	0.0136	0.0584	0.1667	0.1411	0.3229	0.0974	0.1349	0.2288	0.1406	0.0952	0.189	0.0461	0.1126	0	0.1478	0.0271	0.0879	0.1735	0.156	0.2229	0.2153	0.0294	0.0772	0.0295	0.1339	0	0.0771	0.1014	0.1276	0.0577	0.0382	0.0839	0.0546	0.0727	0.0725	0.0233	0.0357	0.0447	0	0.0869	0.0382	0.0864	0.1102	0.0488	0.0195	0.0765	0.014	0.1721
AC099343.3	0.0657	0.0675	0.0579	0.121	0.0839	1.1515	0.0579	0.2671	0.3884	0.5259	0.1132	0.2434	0.0456	0.1753	0.466	0.2635	0.0268	0.029	0.1586	0.0843	0.6377	0.2133	0.1018	0.1377	0.0293	0.1705	0.1165	0.0458	0.0861	0.3158	0.1143	0.0189	0.0416	0.0675	0.09	0.0479	0.0231	0.2478	0.2212	0.0666	0.0172	0.0568	0.0855	0.1247	0.2173	0.0579	0.0947	0.0554	0.0758
AC099487.1	0	0	0.5538	0.0324	1.0696	0	0	0	0	0	0.0555	0	0	0.0938	0	0	0	0.0427	0.0389	0	0	0	0	0	0.0861	0	0.0686	0	0.1267	0	0	2.6189	1.1011	1.0738	0.8482	0.2115	0.3743	0.2084	0.1954	0.2744	0.6084	0.2785	0.5875	0.2753	0.2843	0.9092	0	0.5704	0.3903
AC099506.1	0.0047	0	0.0124	0.0031	0.008	0.0061	0	0.0054	0	0.0044	0	0	0	0	0	0	0	0.0041	0	0	0	0.0081	0	0.0044	0	0.0054	0.0066	0	0	0.006	0.0041	0	0.0276	0	0.0308	0.0205	0.0066	0	0.0063	0	0.0295	0.027	0.0081	0.0089	0.0138	0.0771	0.0054	0.0039	0.0594
AC099518.2	0.0806	0	0.071	0.072	0.0228	0.0349	0	0	0.0265	0.0253	0	0.0918	0	0	0.0508	0	0.0219	0.1423	0.108	0.0459	0.02	0	0.0476	0.025	0.0478	0.031	0.1523	0.025	0	0.1033	0	0	0.0453	0.1546	0.1178	0.4307	0.2835	0.1447	0.0362	0.1524	0.0845	0.3402	0.0466	0.0255	0	0.284	0.031	0.0226	0.0619
AC099518.4	0.0143	0.0118	0	0	0.0122	0	0	0	0	0	0	0.0163	0	0.0139	0	0	0	0.0127	0.0231	0.0123	0.0107	0	0	0.0134	0	0	0	0	0	0	0	0	0.0121	0	0.0157	0.0627	0	0.0309	0	0.0465	0.0451	0.0496	0	0.0136	0	0.0506	0	0	0
AC099520.1	0	0	0	0	0	0	0	0	0.0037	0	0	0	0	0	0.0143	0	0	0	0	0	0	0	0	0	0	0	0.0053	0	0	0	0	0	0.0032	0	0	0	0	0	0	0.0214	0.004	0.0043	0	0.0107	0	0	0.0087	0	0.0087
AC099535.2	0	0	0	0	0.1909	0	0	0.0174	0.0147	0	0.0344	0	0.0208	0	0	0	0	0	0.3249	0	0	0.0129	0	0	0	0.0345	0	0.0278	0	0	0	0	0	0	0	0	0	0	0	0.0121	0	0	0	0	0	0	0	0	0
AC099552.1	0	0.0418	0	0	0.0216	0	0	0	0.0751	0.1675	0	0	0.1059	0	0	0.0453	0	0	0	0	0.4553	0.066	0	0.0237	0.0679	0	0	0	0	0	0	0	0	0.0209	0.1114	0	0	0	0	0	0.0266	0	0	0.0241	0.0374	0	0	0	0
AC099552.5	0	0.0215	0	0	0.1113	0.2038	0	0	0.116	2.4765	0	0.0895	0	0	0	1.2477	0	0	0.0737	0.1343	5.2161	0.3397	0	0.0122	0.0117	0.166	0	0.0243	0	0.0335	0	0	0	0.0108	0	0	0	0	0	0	0.0412	0.0301	0	0	0	0.0154	0	0.022	0.0754
AC099568.1	0.0371	0	0.0327	0	0	0	0.0436	0	0.0732	0.035	0	0	0.1032	0	0	0.0662	0.0303	0.0984	0	0	0	0	0.0658	0.0346	0	0	0.2107	0.0345	0	0	0	0.1284	0.0627	0	0	0.1083	0.1568	0	0.1	0	0.0389	0.2139	0.1934	0	0.1092	0.5238	0.5569	0.1878	0.0428
AC099670.3	0	0	0	0	0	0.0174	0	0	0	0	0	0	0	0	0	0	0	0.0118	0	0.0229	0	0	0	0	0	0.0617	0.0569	0	0	0.0171	0.0233	0	0.0113	0	0	0	0.0094	0	0.072	0	0.028	0	0	0	0	0.0314	0	0	0
AC099684.2	0	0	0.0191	0.0146	0.0185	0.0846	0	0	0.0214	0.0409	0.0499	0	0	0	0	0.0194	0.0177	0.0192	0.0525	0	0.0162	0.0564	0.0192	0.0202	0	0.0251	0	0.0202	0	0	0.0189	0	0.2383	0.0179	0.0476	0	0.0153	0.0234	0	0	0.0684	0.1251	0	0.1237	0.2236	0.4086	0.0251	0.1282	0.0251
AC099754.1	0	0.0027	0	0.0088	0	0	0	0.0608	0	0	0	0.0149	0.0045	0	0.0062	0	0	0.0116	0	0.0028	0.0122	0.0028	0	0	0	0.0755	0	0.003	0	0.0168	0	0	0	0	0.0036	0	0	0	0.0309	0	0.0034	0	0	0	0	0	0	0	0
AC099791.3	0.0077	0.0255	0	0.0259	0.0263	0	0	0.045	0.0153	0.1239	0.0178	0.0088	0.0108	0.0451	0.0146	0.0207	0.0126	0.0068	0	0.0066	0	0.0067	0.0069	0	0.0414	0.0089	0	0.0216	0	0	0.0202	0	0	0	0	0	0	0.0083	0.0417	0	0	0	0	0	0	0	0	0	0.0179
AC099795.1	0	0	0	0	0.0587	0	0.0202	0.0801	0.017	0	0.0594	0	0	0	0	0	0	0.0304	0.0139	0	0	0	0	0	0	0	0.0733	0	0.0301	0	0	0.0993	0	0.0142	0.0567	0	0.1091	0.0557	0.0232	0.4331	0.3253	0	0	0	0	0	0.0596	0	0.0994
AC100756.3	0	0	0	0.0994	0	0	0	0.1724	0	0	0	0.3045	0	0	0	0	0	0.1835	0	0.0508	0.0222	0	0	0	0.0529	0.0685	0	0	0	0.3805	0	0	0	0	0.0325	0	0	0	0	0.0481	0	0	0	0	0	0	0	0	0
AC100778.2	0	0	0.2069	0	0.0666	0.1016	0.092	0.1819	0.1157	0.0737	0.0899	0.1338	0.1088	0.038	0.074	0.1047	0	0	0	0.0335	0	0.0678	0	0	0.0349	0	0	0.0728	0	0.0502	0.0341	0.0902	0	0	0.3004	0.1141	0.1102	0.1265	0	0.2221	0.4514	0	0	0	0.1726	0.046	0.2257	0.0989	0.677
AC100778.3	0	0	0.0286	0.0218	0.0276	0.0422	0	0	0	0	0	0	0	0	0	0	0.0265	0	0	0.0278	0	0	0	0	0	0.0375	0	0.0302	0	0	0	0.1123	0	0.0267	0.0712	0.0474	0.0457	0.035	0	0.1053	0	0	0.0564	0.0308	0	0.0382	0	0.0274	0.1124
AC100782.1	0	0	0	0.0215	0.0273	0.0832	0	0	0	0	0	0.0365	0	0	0	0	0	0.0283	0	0.0822	0.0239	0	0	0	0	0	0	0	0	0	0	0.0369	0.027	0	0	0	0	0	0	0.1818	0	0.0738	0	0.0608	0.0471	0	0	0	0
AC100791.1	0.0583	0.048	0	0	0	0	0	0	0	0.0549	0	0	0.0811	0	0.3311	0	0	0	0.0469	0.1497	0	0	0.0517	0	0	0	0	0	0	0	0	0.0672	0.0492	0.048	0.1279	0.0851	0.0411	0.1257	0.7073	0	0.4283	0.2688	0	0.1107	0	0.2057	0	0.2458	0
AC100791.2	0	0	0	0.0835	0.0265	0	0	0	0.0921	0	0	0.0355	0.0433	0	0	0	0	0	0.0251	0.1598	0.0465	0	0.0827	0	0	0	0.0883	0.0579	0.0544	0	0.0271	0	0	0	0.1024	0	0	1.1075	0	0.0505	0.098	0.0359	0.1081	0	0	0	0	0	0.5746
AC100793.4	0.0881	0.3624	0	0.2362	0.1875	0.2861	0.0518	0.9727	0.1737	0	0.2531	0.8539	0.1837	0.0855	2.6675	0.1571	0.1799	0.3114	0.1773	0.4146	0.0329	0.4959	0	0.041	0.0393	1.423	0.3749	0.0819	0.0385	1.1299	0.115	0	0.0372	0.0362	0.0483	0.0642	0.031	0.2849	0.0594	0	0	0.0508	0	0	0	0.0518	0.2033	0	0
AC100797.1	0	0.0984	0.1054	0	0	0	0.1406	0.2085	0.0589	0	0	0	0.0831	0	0	0.0533	0.1465	0	0.0963	0	0	0	0.053	0	0	0	0	0	0.1567	0.0767	0	0.0689	0.0505	0	0.1968	0.0872	0.2105	0.3223	0	0.3395	0.1255	0.2067	0.2077	0.0568	0.1759	0.2109	0	0.2521	0.8279
AC100801.1	0.0279	0	0.0351	0.1096	0.0204	0	0.0094	0	0.169	0	0.0092	0.0091	0.0166	0	0.0226	0	0.0065	0.0106	0	0.0136	0.006	0.0104	0.0106	0	0.2949	0	1.8155	0.0074	0.0453	0	0.0278	0.0138	0.286	0.059	2.4138	0	0.1235	0	0.0161	0.1778	0.092	0.6891	0.8377	0.0378	0.0117	0.0844	0.1012	0.5142	0.0092
AC100801.2	0.0091	0.015	1.0139	0.0489	0.2797	0.0237	0.0215	0	0.6119	0	0.0105	0.0104	0.0127	0	0.0518	0	0.0149	0.0081	0	0.0078	0	0	0.0081	0	0.1302	0	0.1554	0.1104	0.016	0	0.0318	0.0316	0.0154	0.0601	0.6108	0.0133	0.0064	0.0098	0.0246	0.1037	0.3735	0.0316	0.0634	0.026	0.0671	0	0.2212	0	0
AC100802.1	0	0	0	0	0	0	0	0.0448	0	0	0	0.011	0	0	0	0.0086	0	0	0	0	0.0072	0	0	0	0	0.0111	0	0	0	0.0123	0	0	0	0	0.0211	0	0	0.0934	0.013	0	0.202	0	0.0167	0	0	0	0	0	0.1222
AC100803.2	0.1918	0.1352	0	0.8903	0.0117	0.1067	0.0161	3.2148	0	0.0774	0.4249	1.9988	0.0381	0	0.1037	0.0977	0.0112	3.2549	0.0331	1.1013	0.0409	0.0711	0.0728	0.0255	0.2197	3.0017	0.1554	0.1401	0	2.125	0.1192	0.0158	0.0116	0.0225	0.03	0.3795	0.0289	0.0738	0.5535	0.0111	0.158	0.0158	0	0.091	0.0806	0	0	0.0577	0.0474
AC100805.1	0	0.0054	0.029	0.0132	0.0224	0	0	0	0.026	0.0124	0	0.015	0	0.0128	0	0.0176	0.0054	0.0058	0	0	0.0049	0.0114	0	0	0	0.0152	0.0093	0	0.0058	0	0	0.0228	0.0444	0.0108	0.0578	0.0864	0.0232	0.0142	0.0266	0.0694	0.1174	0.091	0.0457	0.0437	0.0387	0.1006	0.0228	0.0111	0.0607
AC100810.7	0	0.0174	0	0	0	0.0274	0	0	0.0208	0.0199	0.0242	0	0	0	0	0.1128	0.0345	0	0.034	0	0.0473	0.0183	0.0187	0	0	0	0	0	0	0	0	0	0	0	0	0	0	0	0	0.0171	0	0.0243	0	0	0	0	0	0	0.073
AC100839.1	0	0	0.8083	0	0.1115	0	0	0	0	0	0	0	0	0.0318	0	0	0	0	0	0	0	0	0	0	0.0584	0	0	0	0	0	0	0.0755	0	0.0539	0	0	0.392	1.0238	0	0.0531	1.0993	0.4906	0	0.7151	1.2042	0.3466	0.0378	0	0.1889
AC100849.2	0	0	0	0.0049	0	0	0	0	0.0073	0.0417	0	0	0	0	0	0.0132	0	0	0	0.0063	0.0055	0.0128	0	0	0	0	0	0	0	0	0	0.0085	0.0062	0	0.0081	0.0108	0	0	0.0099	0.012	0.0232	0	0	0	0.0109	0.0174	0	0.0124	0
AC100872.2	0.0377	0	0	0.0253	0.0321	0	0.0443	0.1315	0.1115	0	0.0867	0.043	0	0	0.0714	0	0	0.2333	0	0.0323	0.0282	0	0	0	0.0336	0.1305	0	0	0	0	0.0328	0.087	0.1273	0.031	0	0	0	0	0	0.9178	0.277	0	0.0655	0.2148	0.0555	0.133	0	0	0.2176
AC103409.1	0	0.0186	0.0399	0	0	0	0	0	0	0	0	0	0	0	0	0	0	0.04	0.073	0	0	0	0	0	0	0	0	0	0	0	0	0	0	0	0	0	0	0	0	0.0184	0	0	0	0	0	0.0266	0	0	0.1046
AC103563.2	1.2033	1.9531	0.1116	1.4427	0.0808	0	1.8605	9.2339	0	0.0298	0.6548	0.0361	0.484	2.4885	9.6442	0	2.1978	0.1678	0.586	0.7312	0	0	2.2991	0.6488	2.9901	0	0	6.5932	1.7977	0	1.901	0	0	0.4167	0.4861	0	0	0.1024	0	0	0.0664	0	0.055	0.1803	0.0466	0.0372	0.0365	0	0.0365
AC103563.7	1.7797	2.3418	0.2091	1.3249	0.1346	0.4108	0.883	3.5379	0	0.447	0.3634	0.0451	0.9342	3.6836	7.257	0.1058	1.7761	0.5589	0.35	0.7103	0.1772	0.3081	3.3617	0.5157	2.0082	0.0912	0.4487	1.9851	2.3143	0	2.1334	0.0456	0	0.3253	0	0	0	0.2983	0.0533	0	0.0415	0.0456	0	0.0375	0	0	0	0	0.0912
AC103563.9	0.134	0.1212	0.0472	0.0628	0.0456	0.0348	0.0945	0.0467	0.1056	0.0126	0.0923	0.0458	0.0372	0.286	0.1267	0.0597	0.0438	0.071	0.0108	0.0229	0.04	0.0348	0.0237	0.0499	0.0835	0.0773	0	0.2117	0.1404	0	0.035	0.0154	0.0339	0.0441	0.0294	0.0195	0.0189	0.1011	0.018	0.0109	0.014	0	0	0.0254	0.0591	0.063	0.0618	0.0677	0.17
AC103591.4	0.3791	0.4157	0.1392	0.5645	0.2957	0.2324	0.1609	1.1991	0.5396	0.2182	0.3629	1.1765	0.3073	0.1328	0.2789	0.3943	0.129	1.4047	0.3644	0.7116	0.055	0.237	0.1865	0.3629	0.1876	2.0648	0.8513	0.2349	0.1656	1.9173	0.2657	0.1699	0.613	0.1992	0.1617	0.691	0.2742	0.4766	0.2411	0.2903	0.6405	0.2184	0.2011	0.3198	1.0993	0.3218	0.2308	0.0266	0.1336
AC103702.2	0	0.0487	2.2334	0.0159	0.1411	0	0	0	0	0.0112	0	0.0405	0	0	0	0	0	0	0.1048	0.0101	0.0088	0.041	0.021	0	0.1266	0	0.084	0	0.3517	0	0	4.3819	6.7141	1.6855	1.2078	0.0173	0.9419	4.5055	0.335	0.0192	3.0429	3.4245	0.0822	0.0337	0.1219	6.752	5.9428	8.0653	4.6032
AC103718.1	0.3295	0.5739	1.0449	0.3684	0.5698	0.0892	0.8448	2.9685	0.6025	0.0066	0.7692	0.0603	2.2919	0.1214	1.4301	0.0016	0.4791	0.137	0.1716	0.098	0.0013	0.0275	0.3635	0.5186	1.5588	0.0122	0.5173	0.8173	0.2401	0.0068	0.5473	4.1002	0.5827	0.7059	4.0091	0.5267	0.9697	0.6437	1.0633	0.7515	4.0336	0.7672	1.2113	1.3929	1.5881	1.222	5.0933	1.978	0.0467
AC103719.1	0	0	0	0.0132	0.0168	0.0897	0.0116	0.0344	0.0195	0.1116	0	0.0225	0.0137	0.0096	0.0373	0.0528	0	0	0	0.0169	0.059	0.0085	0	0.0092	0	0	0.028	0	0.0086	0	0.0086	0	0	0	0	0	0.0069	0	0	0.008	0.0104	0	0	0.0094	0	0	0	0	0
AC103740.1	0	0.0018	0.0078	0	0.0057	0.0863	0.0052	0.0051	0.179	0.1272	0	0.0682	0	0	0.0042	0.1106	0	0.0117	0.0053	0.0057	0.0132	0.117	0	0.0083	0.0059	0.0077	0.0283	0	0.0058	0.0028	0	0	0.0093	0.0018	0.0049	0.0323	0.0125	0.0048	0.006	0.0054	0.0464	0.0026	0	0.0063	0.0033	0.0156	0.0128	0.0075	0.046
AC103740.2	0	0	0.0272	0.0103	0	0.0401	0.0181	0	0.1521	0.0872	0	0.0352	0	0	0	0.1651	0	0.0136	0	0	0	0.1469	0	0	0.0137	0.0356	0.0219	0	0.027	0	0	0	0.0781	0.0127	0	0.135	0.076	0.0166	0.2286	0.2252	0.178	0.0533	0.0268	0	0.0908	0.0181	0.0356	0.052	0.089
AC103769.1	0	0	0	0	0.0568	0	0	0	0	0.0629	0	0	0	0	0.1264	0.0595	0.0545	0	0	0	0	0.0578	0	0	0	0	0	0	0	0	0	0	0	0	0	0.0974	0.047	0.072	0.2699	0	0.07	0	0.3479	0.0634	0	0	0	0	0.077
AC103770.1	0	0	0	0.0152	0.0193	0.0295	0.0267	0.0527	0.0447	0.171	0	0	0	0	0	0.1214	0	0.0802	0	0.0388	0.2542	0.0786	0	0	0	0.0785	0.0322	0	0.0198	0.1746	0	0	0	0	0	0	0	0	0	0	0	0	0	0	0	0	0	0	0
AC103833.2	0	0	0.0162	0	0	0.0239	0	0	0	0	0	0	0	0	0	0	0.015	0	0	0	0	0	0	0	0	0	0.1045	0	0	0	0	0	0.0311	0	0	0	0	0.0199	0	0.0598	0.0193	0.0424	0.2239	0.0699	0.0542	0.0217	0	0.0932	0
AC103855.3	0.0936	0	0	0	0	0	0	0	0	0	0	0	0	0	0	0	0	0	0	0	0	0	0	0	0.4446	0	0	0	0.0817	0	0	0.0719	0	0.0257	0	0.0455	0	0.1345	0	0	0	0.3593	0	0	0	0.0367	0	0	0.036
AC103957.2	0.2595	0.4268	0.7512	0.596	0.6623	0.6737	0.4356	0.6029	0.694	0.9426	0.0426	0.9718	0.309	1.5824	0.9116	0.9582	0.3027	0.2292	0.7755	0.2853	0.9963	0.7059	0.7221	0.4833	0.5283	0.1282	0.1051	0.3445	0.6475	0	0.258	0.2563	0	0.0305	0.569	0.1081	0.0783	0.0399	0.0499	0.2104	4.8196	0.2989	0	0.0352	0.109	0.0436	0.2565	0.1249	1.0259
AC104024.2	0.0369	0.0202	0.0595	0.0864	0.0575	0	0.0144	0	0.0848	0	0.0212	0	0.0683	0.0358	0	0.0164	0.0351	0.0271	0.1483	0.0998	0	0.0266	0.049	0.0572	0	0.0071	0.0261	0.0286	0.0107	0	0.0481	0.1912	0.1658	0.0404	0.0472	0.0179	0.0692	0.0596	0.0579	0.1096	0.1675	0.092	0.032	0.0292	0.0813	0.3249	0.1134	0.3055	0
AC104024.3	0.0301	0.0248	0.053	0.0202	0.0256	0	0.0354	0.035	0	0.085	0	0	0	0.0292	0	0.0268	0	0	0	0.0257	0	0	0.0267	0	0	0	0	0.056	0	0	0.0262	0	0	0	0.066	0	0.0424	0.0324	0	0.0732	0.221	0.0693	0	0	0	0	0.0347	0.1015	0.1041
AC104031.1	0.6098	0.4179	0.3582	0.1702	0.3459	0.1979	0.1194	0.1771	0.3505	0	0.1168	0.1159	0	0.2465	1.1536	0.1359	0.2075	0.4489	0.0818	0.1739	0	0.044	0.135	0.284	0.9054	0.1758	1.153	0	0.5326	0.1954	0.3537	1.1713	0.6859	0.0418	0.7801	0.5927	0.608	2.5737	1.4374	3.9965	1.5986	9.4827	0.9703	0.9163	0.7471	0.657	1.055	0.8137	0.7032
AC104041.1	0.0132	0.0043	0.007	0.0106	0.0494	0.024	0.0031	0	0.0104	0.0323	0.003	0.012	0.0147	0.0307	0.2095	0.0071	0.0043	0.014	0.0233	0.0113	0.0217	0.0046	0.0093	0.0123	0.0188	0	0.0374	0.0098	0.0138	0.0034	0.0023	0.003	0.1246	0.039	0.052	0.1692	0.0817	0.304	0.0355	0	0.0194	0.2582	0.1785	0.0325	0.1512	0	0	0	0.3953
AC104051.2	0	0.0442	0	0.0103	0.0065	0	0.009	0.0089	0.0303	0	0.0088	0.1401	0	0	0.0291	0	0	0.0271	0	0.0131	0	0.0199	0	0	0.0068	0.1506	0.1525	0	0	0.0689	0.0067	0	0	0	0	0	0.0054	0.0083	0.0207	0	0.0081	0.0088	0	0	0	0.0813	0	0	0
AC104078.1	0	0	0.0053	0	0.0254	0.0078	0	0	0.0059	0.0056	0	0.0068	0	0	0.0113	0.0053	0	0	0.0096	0	0.0045	0	0	0.0056	0	0	0.0085	0.0111	0	0	0	0	0.005	0.0049	0.0066	0	0.0168	0.0322	0.0081	0.0048	0.0376	0	0.0104	0.0057	0	0	0.0069	0	0.1586
AC104088.1	0	0	0.0195	0.0099	0.0628	0	0.026	0.0086	0.0436	0.0209	0	0	0	0.0286	0	0.0066	0.0181	0.013	0.0178	0.0063	0.0276	0.0256	0	0	0.0132	0.0085	0	0.0069	0.0064	0	0	0.017	0.0747	0.085	0.0081	0	0.026	0.0318	0.0199	0.0479	0.0155	0.0085	0.0128	0.042	0.0651	0.0954	0.0085	0.0124	0.017
AC104088.3	0.0359	0.0369	0.0316	0.0541	0.145	0.0815	0.0105	0.0625	0.106	0.1267	0.0412	0.1431	0	0.0087	0	0.0799	0.0146	0.0317	0.0577	0.0537	0.3817	0.427	0	0.0167	0.024	0.031	0	0.0834	0	0.046	0.039	0.0103	0.0076	0.0221	0.0295	0	0.0442	0.0193	0.0121	0.0436	0.094	0.0516	0	0.0681	0.0132	0.0316	0.0103	0.0151	0.1861
AC104117.3	0.0561	0.0461	0.0247	0.1503	0.2625	0.2913	0.1318	0.1629	0.5251	0.5019	0.0644	0.4796	0.039	0	0.4245	0.1	0.0916	0.0743	0.2708	0.096	0.2304	0.3885	0.0248	0.209	0.05	0.097	0.1989	0.1304	0.0245	0.036	0.0976	0	0.0473	0.0461	0.0308	0.0409	0.0197	0	0	0.091	0.2353	0.0323	0	0	0.0825	0.2308	0.0324	0.0236	0.2264
AC104129.1	0	0	0	0.0027	0	0	0	0.0046	0	0	0	0	0	0	0.0225	0	0.0032	0	0.0032	0	0	0	0	0.0037	0	0	0	0	0	0.0102	0	0	0	0.0131	0.0131	0.2314	0	0.0599	0.016	0.0097	0.0208	0.0046	0.0138	0	0.0058	0	0	0.0033	0.0092
AC104134.1	0	0	0	0	0	0	0	0	0	0	0.0124	0	0	0	0	0	0.0088	0	0	0.0093	0	0	0.0096	0.0101	0	0	0	0	0	0.0277	0.0094	0	0.0091	0	0.0119	0.0158	0	0	0	0	0.0113	0	0	0	0.0159	0.0127	0.0125	0.0274	0.0125
AC104211.1	0.0271	0.1836	0	0.1496	0.0403	0.0791	0.0159	0.6603	0.0733	0.0892	0.1244	0.2931	0.0094	0.1182	0.3072	0.2835	0.0221	0.2092	0.0109	0.2662	0.0859	0.0937	0.0539	0.0378	0.0121	0.7335	0.048	0.1509	0.0236	0.5031	0.1825	0.0078	0.0628	0.0278	0.0074	0.0395	0	0.0073	0.0182	0	0.0213	0.0156	0	0.0257	0.0199	0.008	0.0234	0.0057	0.0234
AC104257.1	0	0	0.0339	0	0	0.0249	0	0	0	0	0	0	0	0	0.0727	0.0171	0	0.0339	0	0	0.0287	0	0	0	0.0171	0	0.0817	0	0	0.0246	0	0	0	0	0.0421	0.056	0.0135	0.0414	0.4399	0.0623	0.0604	0	0.0667	0	0.3107	0.0226	0	0.2752	0.0443
AC104260.1	0	0.0288	0.0309	0.0235	0.0298	0	0	0.0407	0.0346	0	0	0.08	0.0487	0	0.3981	0.0625	0	0	0	0	0	0.0607	0	0.0327	0	0.0404	0.1989	0	0	0	0.061	0	0	0.0288	0.1154	0.0511	0	0	0	0.0284	0	0	0	0.0333	0.1031	0.0412	0	0	0.0404
AC104316.2	0	0	0	0	0.0493	0	0	0	0	0.0546	0	0.0661	0	0	0	0	0	0	0	0	0	0.0502	0.0513	0	0	0	0	0	0.0506	0	0	0	0	0	0.0636	0	0	0	0.5467	0	0.0608	0.2004	0	0.1101	0	0	0	0.0977	0
AC104370.1	0	0	0	0.0035	0	0	0	0	0	0.005	0	0	0	0	0	0	0	0.0047	0	0	0	0	0	0	0	0	0.015	0	0	0	0	0.0122	0	0	0	0	0.0074	0.0057	0.0071	0	0.0111	0.0122	0	0	0	0	0.0061	0.0045	0.1829
AC104383.1	0	0	0	0	0	0	0	0.0142	0	0	0	0	0	0	0.0231	0	0	0.0108	0	0	0.0182	0	0	0	0.0109	0	0	0	0	0	0	0	0.0206	0	0.1069	0.231	0	0.197	0	0	0.0511	0	0.0635	0	0.0179	0	0	0	0.1124
AC104407.1	0	0	0	0.0075	0.0287	0	0	0.0131	0.1108	0.0318	0	0.2436	0	0	0.0425	0.01	0	0	0	0.0289	0	0	0	0.199	0	0	0.0478	0.0418	0.0196	0.0288	0.0489	0	0	0	0	0	0	0.0121	0	0	0	0	0	0	0	0	0	0	0
AC104450.1	0.4022	0	0.1772	0.1347	0	0	0.4726	0	0.1982	0	0	0	0	0	0.3804	0	0	0	0.1618	0.344	0	0.1741	0.1781	0	0	0	0	0.5608	0.3513	0	0.5249	0	0	0	0	0	0	0	0	0	0	0	0.3491	0.1908	0	0	0	0	0
AC104453.1	0	0	0	0	0	0	0	0	0	0	0.0122	0	0	0	0	0	0	0	0	0	0	0	0	0	0	0	0	0	0	0	0	0	0.0447	0	0	0	0.0149	0	0	0.0086	0	0	0	0	0	0.0125	0.0122	0.0625	0
AC104454.2	0.0429	0	0.0378	0	0.0729	1.614	0	0	0.6336	0	0	0.0489	0	0	0	0	0	0	0	0	0.032	0	0	0.1996	0.0764	0	0.1824	0.0398	0	0.055	0	0	0	0	0.047	1.6875	0.2413	0	0	0	0.1348	0.395	0	0.2034	0.126	1.8138	0.0494	0	0
AC104459.1	0.0054	0.0045	0	0.0036	0.0507	0.0844	0	0.0126	0.1067	0.0255	0	0.0062	0	0.0053	0.0102	0.029	0	0.0239	0.0044	0.0093	0.0243	0.0234	0	0.0101	0.0434	0	0	0	0.0284	0.0069	0	0.0062	0	0	0.1603	0	0.0152	0.391	0	0.0176	0.0057	0.3742	0	0.036	0.0637	0.0509	0	0.0137	0.05
AC104461.1	0	0	0.0041	0	0	0.006	0	0	0	0.0219	0	0.0053	0	0.0045	0	0.0083	0	0	0.0037	0.0079	0	0.0121	0	0	0	0	0	0.0043	0.0041	0	0	0	0.0039	0	0	0.0068	0.0065	0	0.0063	0.0038	0.0243	0	0.0161	0	0.0068	0	0.0054	0.0117	0.0214
AC104462.1	0	0	0	0	0	0.1098	0	0.0491	0	0	0	0	0.0588	0	0.08	0	0	0	0.034	0	0	0	0	0.0394	0	0.0488	0.06	0	0	0	0	0	0.0357	0	0	0.4316	0	0.0456	0	0.1372	0	0	0.0734	0.0401	0	0.0994	0	0.0713	0.2438
AC104534.1	0.0334	0.0275	0.0294	0.1566	0.0284	0.1735	0.0392	0.3492	0.0329	0.1258	0.1151	0.1523	0.0464	0.0324	0.2527	0.0298	0.0545	0.118	0.215	0	0.0748	0.0289	0.0591	0.1244	0.0595	0	0	0.2794	0	0	0.0581	0.1155	0	4.6704	0.1465	0	0.235	0.108	0.2249	0.0271	0.4553	0.0769	0.4058	0.0317	0.1964	0.157	0.1156	3.5465	0.5392
AC104564.1	0	0.0576	0	0.516	0	0.6363	0	3.1724	0.069	0	0.6434	2.554	0	0	0.3973	0	0.1143	3.5252	0.0563	1.4971	0.0523	0	0	0	0.3742	2.3417	0.2979	0.2603	0.0612	4.5779	0.3655	0.0807	0.0591	0	0	0.3062	0.1478	0.2263	0	0.2838	0.2937	0	0.1215	0	0.1029	0	0.0808	0	0.4037
AC104564.4	0	0	0	0	0	0	0	0.079	0	0	0	0	0	0	0.1286	0	0.0555	0	0	0	0	0	0	0	0	0	0	0	0	0	0.0592	0	0	0	0	0.1983	0	0.1466	0.0916	0.0551	0	0	0.118	0	0	0	0	0.0573	0.7842
AC104574.2	0	0	0	0.1276	0.081	0	0	0.7966	0.0469	0	0.0656	0.1628	0.0132	0	0.036	0.0764	0.0078	0.1009	0	0.334	0.0071	0.0247	0.0084	0.0089	0	0.3405	0.054	0.0443	0	0.2076	0.0331	0	0	0	0	0	0	0.0103	0	0	0.01	0.011	0	0	0	0	0	0	0.011
AC104663.1	0.0339	0	0	0.0455	0	0	0	0.552	0	0	0.039	0.2321	0	0	0.0642	0	0	0.2099	0.0273	0.0581	0	0	0.0301	0	0.0907	0.1174	0	0.0946	0	0.174	0	0	0	0	0	0	0.0478	0.0366	0.0914	0	0.2491	0	0	0.0322	0.0499	0	0	0	0
AC104667.1	0.0276	0.0076	0	0.0739	0.0313	0.0477	0	0.1068	0.0362	0.0866	0	0.1257	0.0128	0	0	0.0328	0.0075	0.1461	0.0074	0.055	0.0206	0.0636	0	0	0.0246	0.2226	0	0.0085	0	0.1532	0.008	0	0.0155	0.0076	0.0101	0.0134	0.0129	0	0.0124	0.0075	0.0385	0	0	0.0262	0	0.0108	0	0	0
AC104667.2	0.0913	0.169	0	0.0229	0.136	0.1779	0.1341	0.0398	0.1575	4.2789	0.3147	0.5856	0.0793	0.0222	0.2807	1.0074	0.0373	0.0303	0.4593	0.166	2.1734	0.6324	0.0303	0.0213	0.3153	0.0395	0.0648	0.0106	0.0399	0.0585	0.0298	0	0.1444	0.0188	0.0125	0.3162	0.0321	0.0738	0.3383	0.1018	0.0599	0	0	0.0433	0	0.0268	0.0395	0	0.0263
AC104695.1	0.0223	0	0.1373	0.1641	0	0	0.0262	0	0	0	0.0256	0	0	0	0	0.0397	0	0	0.0179	0.0381	0.0166	0	0	0	0.0198	0	0	0	0	0.0285	0.0387	0.2053	0.0376	0	0.1221	0.0974	0.0783	0.024	0.12	0.0181	0.0467	0.0769	0.0387	0.0211	0	0.0262	0.1284	0.0188	0
AC104758.1	0.1566	0.0322	0.2414	0.1573	0.2997	0.0508	0	0.0909	0.27	0	0.2248	0.0446	0.2175	0.1519	1.1106	0	0.1598	0.1037	0.0315	0.0335	0.0292	0.1016	0.0693	0.1458	0.2789	0.0903	0.1665	0.0728	0.1026	0.0502	0.1362	0.0451	0.1651	0.0966	0.2575	0.7418	0.5784	0.1687	0.6853	0.5394	0.7387	0.541	0.7473	0.2228	0.4028	0.598	0.316	0.0989	0.5868
AC104785.1	0	0.0264	0.2549	0.0646	0.0547	0.4174	0.2267	0.4109	0.1901	0.757	0.0739	0.2565	0.0447	0.0624	0.7298	0.3725	0.0788	0.0852	0.1552	0.165	0.5521	0.334	0	0.1198	0.2005	0.4449	0.1824	0.0897	0.1123	0	0.0839	0.1112	0.0542	0.0529	0.2115	0.3281	0.0226	0.2425	0.0433	0.1043	0.0337	0.1481	0.1116	0.0305	0.0945	0.1889	0.0742	0.0542	0.3707
AC104791.1	0	0	0	0.0319	0.0203	0	0	0	0	0	0.0273	0	0	0	0	0.0212	0	0.0421	0.0192	0	0.0356	0	0	0	0	0	0	0	0.0208	0	0.0207	0	0	0.0196	0.1044	0	0	0	0.0321	0.0193	0.1748	0	0.0827	0	0.035	0.028	0	0.0201	0.1922
AC104794.4	0	0	0	0	0	0.0393	0	0.0176	0	0	0	0	0	0	0	0	0	0.0134	0	0	0	0	0	0	0	0	0	0	0	0	0	0	0	0	0	0	0.0213	0.3265	0	0.0246	0.0159	0	0	0	0.0891	0	0	0	0.0175
AC104809.1	0	0.0133	0.0071	0	0.0549	0	0.0189	0.0094	0	0	0.0185	0.0092	0	0	0.0153	0	0.0066	0	0.1038	0	0.006	0	0	0	0	0	0	0	0	0	0	0	0	0	0	0.0118	0.0057	0	0	0	0.0085	0	0	0	0	0	0	0	0.0186
AC104825.1	0.8844	2.6414	0.7177	3.3292	1.6338	2.576	4.4032	2.7039	2.6718	2.9536	2.2993	1.0214	1.5038	1.5637	3.181	2.868	0.9835	0.663	3.1181	1.264	0.9601	1.9392	1.9474	1.7666	1.6638	1.4226	0.8581	2.0876	1.1536	0.9623	2.0655	0.2213	0.3239	0.2776	0.4912	1.2046	0.2088	1.5674	0.5251	0.1887	0.482	0.5429	0.7272	0.508	0.2139	0.8822	0.5235	0.1716	1.3352
AC104836.1	0	0.0481	0.0386	0.1175	0.0498	0.0759	0.0515	0.3567	0.0144	0.2616	0.084	0.1833	0.0203	0.0567	0.1106	0.0652	0	0.0775	0.0235	0.0375	0.0218	0.0759	0	0.0409	0.1042	0.1686	0.0415	0.0272	0.0255	0.5998	0.0254	0	0.0123	0	0	0.0639	0.0103	0.2206	0.0394	0	0.0613	0	0	0.0277	0.0645	0	0	0	0.0169
AC104958.2	0.0166	0.1771	0.0292	0.0666	0.1128	0.4517	0.1558	0.2117	0.1143	0.9362	0.019	0.2266	0.1612	0.0643	0	0.3987	0.0676	0.1902	0.28	0.2551	0.7051	0.3012	0.0587	0.1852	0.0443	0.1911	0	0.0616	0.1013	0.2336	0.2018	0.0191	0.0839	0.0273	0	0.1933	0.0816	0.0357	0.0446	0	0.0695	0	0	0.0314	0.0244	0.0195	0.0191	0.0279	0
AC104971.3	0.0759	0.1249	0.0669	0.1526	0.2584	0.0986	0	2.2933	0	0	0	0.1731	0.211	0.1473	0	0.1353	0	0.2012	0.0611	0.1948	0.1701	0.5915	0.0672	0.2828	0	0.2627	0.1077	0.0706	0	1.168	0.0661	0.0875	0	0	0.0832	0.1107	0	0.0818	0.3068	0	0	0.1749	0	0	0.2232	0.2677	0.3503	0	0
AC105046.1	0.0454	0.6129	0.2433	0.033	0.0451	1.0118	0	0.022	1.6104	0.0321	0.113	0.2717	0.0158	0.0037	0.0072	0.1012	0.0618	0.1136	0.0091	0.0194	0.0367	0.3308	0.0067	1.3107	0.0741	0.0305	0.1073	0.313	0.0132	0.0291	0.0296	0.3793	0.0128	0.0622	0.1037	0.011	0.0426	0.0897	0.0153	0.0153	0.0912	0.0131	0.0066	0.0036	0.0834	0.08	0.096	0.0064	0.0524
AC105046.2	0	0	0	0	0.0107	0	0	0.0073	0.0062	0	0	0	0	0.0061	0	0.0112	0	0.0111	0	0.0107	0	0	0	0.0117	0	0.0145	0.0178	0	0.0055	0	0.0109	0.0072	0.0053	0.0258	0	0.0092	0.0044	0.0068	0.0085	0.0255	0.0329	0	0.0218	0	0.0092	0.0148	0.0072	0.0053	0.0145
AC105053.1	0.0221	0.0182	0	0.0222	0.0094	0.0287	0	0	0	0	0.0127	0.0756	0	0	0.0209	0.0098	0.018	0.0488	0.0089	0.0283	0	0	0	0.0412	0	0.0255	0	0	0.0096	0.1558	0.0096	0	0	0	0	0	0.0078	0.0119	0.0298	0.009	0.0116	0	0.0192	0.0105	0	0.013	0	0	0
AC105094.1	0	0	0	0	0.7126	1.3204	0	0	3.0654	3.6622	0	0.1364	0	0	0	1.2798	0	0	2.3105	0.1023	13.2213	1.7607	0	0	0	0.6209	0	0.0556	0	0	0	0	0	0	0	0	0	0	0	0	0	0	0	0	0	0	0	0	0
AC105105.3	0	0	0	0	0	0	0	0.0616	0.0523	0	0	0	0	0	0	0	0	0.0234	0	0	0	0	0	0	0	0	0.0752	0	0	0	0	0	0.0224	0.0218	0.0291	0.0387	0.0187	0	0.0357	0.0645	0.0278	0	0	0.0252	0	0	0.0612	0	0
AC105118.1	0	0	0	0.0233	0	0.1354	0.2042	0.2826	0	0	0	0.2377	0	0	0	0	0.0284	0.2763	0.1398	0	0	0.0301	0	0.0324	0.0929	0.0802	2.4147	0	0	0.0891	0	0.5206	0.1759	0	0.0762	0.2533	0.2445	0.674	0.1404	0.0845	1.2389	0.2402	0.0603	0.066	1.1751	0.2859	0	0	0.3607
AC105206.1	0	0	0	0	0	0	0	0	0	0	0	0	0	0	0	0	0	0	0	0	0	0	0	0	0	0	0	0.0074	0	0	0	0	0	0	0	0	0	0.0086	0	0	0.0668	0	0	0	0	0.0187	0	0.0201	0.0276
AC105206.3	0	0.0126	0	0	0.013	0.0199	0	0.0356	0.0302	0.0144	0	0	0.0425	0.0149	0.029	0.0273	0	0	0.0246	0	0	0.0265	0	0	0.0136	0	0	0.0285	0	0.0392	0	0.0353	0.0387	0.0252	0	0.0223	0.1508	0	0	0.0496	0.0642	0	0.0797	0.0872	0	0.09	0.053	0.0387	0.053
AC105233.4	0.5632	0.4738	0.1616	0.2302	0.0857	0.0906	0.2277	0.2371	0.4633	0.0024	0.3235	0.0206	0.4416	0.559	0.4057	0.023	0.3143	0.3172	0.0312	0.1414	0.0077	0.0313	0.4667	0.4187	0.2094	0.0119	0.1649	0.3482	0.343	0.0066	0.3372	0.0744	0.0109	0.17	0.1643	0	0.0018	0.2283	0.0209	0.0189	0.1111	0	0.0628	0.103	0.0456	0.0121	0.0358	0	0.0238
AC105339.2	0	0	0.0039	0.0088	0.0074	0	0.0103	0.0203	0.0086	0.0247	0	0.005	0.0304	0	0	0.0117	0.0036	0.0077	0.0035	0.0037	0.0065	0.0038	0.0077	0	0.0195	0	0	0.0081	0.0076	0.0056	0.0114	0.0252	0.0074	0.0036	0.0335	0.0255	0.0031	0.0141	0.0059	0.039	0.0825	0.0302	0.0152	0	0.0771	0.0514	0.005	0.0074	0.1159
AC105398.1	0	0.0478	0.0513	0	0.0825	0	0.0228	0.3604	0.0764	0.0183	0	0.0442	0.0269	0.0941	0.0367	0.0346	0.0158	0.0685	0.0624	0	0.029	0.0504	0.0172	0.0903	0.0345	0.1342	0	0.018	0.0339	0.0746	0.0506	0.0223	0.0164	0	0.0638	0	0	0.0209	0.0261	0.0314	0.1017	0	0	0.0184	0	0	0	0.049	0.0447
AC105450.1	0	0.0121	0.0065	0	0	0.0764	0.0086	0.0256	0.058	0.0139	0.0085	0.0168	0	0	0	0.0066	0	0.0195	0.0059	0	0.0055	0.0127	0	0.0137	0.0262	0.017	0.0522	0.0205	0.0129	0	0	0.0339	0.3848	0.0242	0.0161	0.1502	0.0052	0.0079	0.0496	0.0358	0.1157	0.178	0.0255	0.0628	0.0216	0.2076	0.0764	0.0248	0.0085
AC105460.1	0.025	0	0.5865	0.0167	0.9345	0	0	0	0.0082	0.0078	0.0191	0	0.0116	0.0242	0.0787	0.0074	0.0272	0.0147	1.6938	0	0.4659	0	0.0516	0	0.3706	0	10.0531	0.0077	0.0509	0	1.1221	0	0.0421	0.0068	71.3231	0	1.8035	0.2331	0.0112	0.4182	15.6346	0	1.0688	0.4343	2.7401	0.0489	42.0823	9.6413	15.7168
AC105460.2	0	0	0	0	0.0347	0	0	0	0	0	0	0	0	0	0	0	0	0	0.0656	0.0174	0.0152	0	0	0	0.0363	0	0.4916	0	0	0	0.0177	0	0	0	3.2198	0	0.0287	0	0	0	0.7484	0.0235	0.0708	0	0.2698	0	0.9173	0.2578	1.0112
AC105916.1	0.0126	0.0416	0.0111	0.0254	0.0753	0.2463	0.0297	0.1322	0.0748	0.1548	0	0.1441	0.0176	0.0123	0.1196	0.0902	0.0207	0.0335	0.2137	0.0324	0.1794	0.0876	0.0224	0.0236	0.0338	0.0292	0	0.1175	0	0.0162	0.055	0	0.0107	0.0104	0	0.0184	0.0534	0.0954	0	0	0.0796	0.0437	0	0.012	0	0	0.0438	0	0
AC105935.1	0	0.0506	0	0.0275	0.0175	0	0.0724	0.0238	0	0.0193	0	0.0234	0	0	0	0	0	0	0.033	0.0351	0	0	0	0	0.0366	0	0.0291	0	0.0179	0	0.0357	0	0	0	0	0	0.0722	0.0664	0	0.0166	0.0646	0.0236	0	0.0195	0.0604	0.0241	0.0237	0.0692	0.142
AC105935.2	0	0	0	0	0	0	0	0	0	0	0	0	0	0	0.3287	0	0.0567	0	0	0	0	0	0	0	0	0	0.0493	0	0	0	0	0	0	0	0.0381	0	0	0.0374	0.5149	0	0.1458	0	0	0	0	0.0408	0.0802	0	0.0401
AC106028.3	0.0436	0.1075	0.0768	0.073	0.0741	0.1272	0.1408	0.1012	0.118	0.1128	0.1251	0.0621	0.1362	0.074	0.0618	0.0874	0.0445	0.0192	0.1139	0.0652	0.0813	0.0377	0.0579	0.0507	0.1746	0.0628	0.1544	0.0911	0.0951	0.014	0.0663	0.1255	0.0367	0.1164	0.1791	0.254	0.2222	0.2112	0.2493	0.2913	0.3768	0.2509	0.1701	0.0207	0.2241	0.256	0.1382	0.2937	0.4897
AC106045.1	0.4522	1.7109	0.2391	0.5757	0.077	1.7615	0.4252	2.7322	0.2674	0.5537	0.1559	3.6087	0.2514	4.9143	7.6143	0.5241	0.4062	0.5992	1.2373	0.3481	0.5065	1.057	1.4416	0.1264	1.0878	0.0522	0.6413	1.1771	0.3555	0.4059	2.2822	0.0521	0.0763	0.0372	0	0.2638	0.1273	1.5595	1.0964	0.1833	0.4742	0.1042	0	0.0858	1.0638	0	0	0.0762	0.1043
AC106706.1	0	0	0	0	0.0059	0.0359	0	0.008	0.0136	0.2345	0	0.0237	0	0	0	0.0062	0	0	0	0.0296	0.2686	0.0719	0	0	0	0	0.0196	0	0.006	0	0	0	0	0	0	0	0.0049	0.0075	0	0	0	0	0	0	0	0	0	0	0.008
AC106738.1	0	0.1299	0	0	0.0896	2.5295	0.1856	0.1224	1.1416	0.8431	0	1.0204	0	0.1022	0	1.0795	0	0.2326	0.2542	0.2252	0.6291	2.2792	0	0.2452	0.0469	0.0607	0.2987	0	0.092	0.3375	0.0916	0.0607	0.1333	0.1733	0.1155	0.5374	0.4076	0	0.0709	0.1281	0.2209	0.4852	0	0.0999	0.0774	0.1238	0	0.0888	0.668
AC106738.2	0	0.02	0	0	0	0.0315	0	0	0.0479	0.389	0	0	0	0	0	0.13	0	0	0	0	0.1451	0.021	0	0	0	0	0	0	0	0	0	0	0	0	0	0	0	0	0	0	0.0255	0	0	0	0.0357	0	0	0	0
AC106739.1	0.0264	0.1087	0.0233	0.0177	0	0.0687	0.0932	0	0.0521	0	0.0304	0.0301	0	0	0.15	0.0943	0.0216	0.327	0	0.0226	0	0.0458	0	0.2216	0.1413	0	0.1875	0	0	0	0	0	0.0446	0.0217	0	0	0.0186	0.057	0	0	0	0	0	0.0251	0.0777	0.0622	0.0915	0	0.0305
AC106771.1	0	0	0	0	0	0	0	0	0	0	0	0	0	0	0	0	0	0	0	0	0.0379	0	0	0	0	0	0	0	0	0	0	0	0	0	0	0	0	0	0	0.1236	0	0.0585	0.0882	0	0	0	0	0	0
AC106795.2	0.0915	0.2214	0.1233	0.2056	0.2611	0.5732	0.0949	1.4137	0.1751	0.0406	0.2412	0.135	0.2095	0.9142	1.5584	0.0816	0.4045	0.1855	0.4506	0.198	0.0523	0.1352	0.2288	0.5767	0.3118	0.0994	0.2367	0.4204	0.301	0.0828	0.5856	0.1117	0.1726	0.0531	0.0945	0.2277	0.0114	0.2611	0.1378	0.0524	0.0677	0.2109	0.0093	0.1737	0.1583	0.057	0.0373	0.0953	1.3225
AC106799.1	0.0113	0	0	0.0151	0.0096	0.0439	0	0	0	0.0319	0.013	0.0643	0.0313	0.0219	0	0.0503	0.0092	0	0.0272	0.0096	0.0337	0.1172	0.01	0.0105	0.0301	0.013	0.032	0.0105	0.0394	0	0.0294	0	0.0856	0.0557	0.0247	0.148	0	0.0486	0.0152	0	0.0473	0.0909	0.0979	0.107	0.3151	0.1326	0	0	0.078
AC106799.2	0.0379	0	0	0.0197	0.0143	0.0109	0	0.0098	0.0124	0	0.0145	0	0.0351	0.0082	0.008	0	0	0.0409	0.0373	0.036	0.0031	0	0.0224	0.0157	0.0263	0	0.006	0.0157	0.0588	0	0.011	0	0.2344	0.0416	0.0138	0.1166	0.0059	0.0363	0.0113	0	0.0309	0.1309	0.0292	0.0719	0.1733	0.1138	0	0	0.0825
AC106799.3	0.0229	0.0047	0	0.023	0	0.0446	0	0.0399	0	0	0.0066	0.0065	0.0637	0.0111	0.0325	0	0.014	0.0101	0.0369	0.0049	0	0	0.0101	0.0107	0.0663	0	0.0162	0.0799	0.015	0	0.0249	0	0.1836	0.0047	0.0251	0.0585	0	0.0617	0.0309	0	0.03	0.1584	0.0398	0.0598	0.5643	0.0539	0	0.0048	0.2378
AC106820.2	0	0	0.0051	0	0.0049	0.0075	0.0068	0.0067	0.0114	0.0109	0	0.0264	0	0	0	0.0052	0	0	0.0186	0	0.0043	0	0	0.0054	0	0	0.0329	0	0	0	0	0	0	0.0191	0.0127	0	0.0041	0.0687	0	0	0.0243	0	0	0.011	0.0085	0.0068	0.0134	0.0098	0.0468
AC106820.6	0	0.0323	0	0	0.0167	0.0255	0.0231	0	0	0	0	0	0	0.0381	0	0.035	0	0	0	0	0	0.034	0	0	0	0	0	0.0182	0	0	0	0.0226	0.0166	0.0161	0.043	0	0.0276	0.1058	0	0.0159	0.0206	0.0452	0	0.0186	0	0	0.0226	0.0496	0.0453
AC106845.1	0.0034	0.0476	0.033	0.0251	0.0058	0.031	0	0.0277	0.0671	0.0128	0.0196	0.0699	0.0379	0	0.0064	0.0091	0.0028	0.009	0.0055	0.0146	0.0051	0.059	0.006	0.0063	0.0121	0.0118	0.0193	0.019	0.003	0.0349	0.0237	0.1217	0.046	0.028	0.0598	0.0397	0.0791	0.0147	0.0184	0.2044	0.4643	0.0432	0.0059	0.0743	0.1002	0.004	0.055	0.0086	0.0079
AC106858.1	0	0	0	0.0295	0	0	0	0.1536	0.0434	0	0	0	0.0612	0	0.0834	0	0	0.0389	0	0	0	0	0	0	0	0	0.0625	0	0	0	0	0	0	0	0.0483	0.0642	0	0.1425	0.1187	0	0.0462	0.0508	0	0	0	0	0	0	0.0508
AC106875.1	0	0	0	0.0108	0	0	0	0	0	0	0	0.0368	0	0	0.0305	0	0	0.0143	0.2468	0.0138	0.0362	0	0	0	0	0	0	0	0	0.0207	0.0421	0	0	0	0.0531	0	0.0114	0	0	0.0916	0.3893	0.0186	0	0.0153	0	0	0	0	22.2841
AC106881.1	0	0.0047	0.005	0.019	0.0773	0.4129	0	0.0264	0.0727	1.1284	0.0196	0.3496	0.0079	0	0	0.7997	0	0.015	0.032	0.1554	0.7038	1.0864	0	0.0159	0	0.3013	0.0322	0.0264	0	0.1529	0	0.0262	0.0144	0.014	0.0062	0.0331	0	0	0.0306	0.0506	0.0298	0.0523	0.0197	0.0269	0.025	0.0734	0.0131	0.0766	0
AC106897.1	0.0169	0.1282	0	0.0409	0.0317	0.0308	0.004	0.366	0.0267	0.0287	0.035	0.2394	0.0377	0.0131	0.0641	0.0634	0.036	0.1855	0.0382	0.1188	0.0253	0.044	0.042	0.0316	0.0634	0.1524	0.3219	0.1071	0.0148	0.126	0.0354	0.0078	0.04	0.0028	0.0074	0.0593	0.0739	0.0803	0.1049	0.033	0.2842	0.0312	0	0.0289	0.0747	0.0717	0.0117	0.0057	0.0195
AC107021.2	0.0271	0.0148	0.0636	0.0484	0.0461	0.0234	0.0742	0.0315	0.0622	0.1785	0.0726	0.0617	0.0502	0	0.1024	0.1689	0.0958	0.0478	0.0508	0.0386	0.0472	0.1094	0.024	0.0924	0.1125	0.0416	0.0896	0.0671	0.0394	0.0347	0.0236	0.104	0.3349	0.0816	0.0198	0	0.235	0.175	0.0243	0.0585	0.123	0.052	0.0783	0.1627	0.2123	0.1591	0.2186	0.1977	0
AC107032.3	0.0145	0.0239	0.0128	0.0097	0.0124	0	0.0342	0	0.0143	0.0411	0	0.0332	0	0.0141	0	0.013	0	0	0	0.0249	0	0.0252	0.0129	0.0135	0.013	0	0	0	0	0	0	0.0335	0.0123	0.0359	0.0319	0	0.0307	0	0.0196	0.0825	0.061	0	0	0.0276	0.0428	0.0684	0.0168	0	0.0168
AC107050.1	0	0	0	0	0	0	0	0.0186	0	0	0	0	0	0	0.0303	0	0	0	0	0	0	0	0	0.0149	0	0.0185	0	0	0.014	0	0	0.0185	0	0	0.0527	0	0	0	0	0.013	0.0504	0.0369	0.0278	0	0	0	0	0	0.0185
AC107067.2	0	0	0.0095	0.0218	0	0	0	0	0	0	0	0	0	0	0.0205	0	0	0.0096	0.0087	0	0	0	0	0	0	0	0	0	0	0	0	0.025	0	0	0.0238	0	0.0152	0.035	0.0584	0	0	0.025	0.0376	0	0	0.0764	0	0.0822	0
AC107308.1	0	0	0.2214	0	0	0	0.1476	0	0	0	0	0	0	0	0	0	0.1538	0	0	0	0	0	0	0.1755	0	0	0	0	0	0	0	0.0724	0.4768	0	0.4132	0.5494	2.2099	0	0.2538	0.4583	0.1317	0.6511	0.218	0.0596	0.1847	2.2883	0.4346	0.1588	1.3037
AC107373.1	0	0	0	0.021	0	0.1628	0	0.0364	0	0	0	0	0	0	0	0	0	0.0277	0	0	0	0	0	0	0.0559	0	0	0	0	0	0	0.0361	0.0264	0.0258	0.0687	0.0457	0	0.1013	0	0.0254	0.0329	0	0	0	0.0461	0	0	0.0264	0
AC107398.3	0.0081	0	0.0048	0.0163	0.0092	0.0421	0.0095	0.0094	0.0319	0.0102	0.0093	0.1139	0.015	0.0079	0.0204	0.0096	0.0132	0.0191	0.0022	0.0231	0.0786	0.4068	0.0024	0.0075	0.0048	0.0218	0.0077	0.01	0.0047	0.0138	0.0282	0.0093	0.0046	0.0022	0.0089	0.0079	0.0019	0.0146	0	0.0044	0.0028	0.0062	0	0.0077	0.0357	0	0	0	0.0062
AC107398.4	0	0.0138	0.0296	0	0.0857	0.0218	0.0197	0.0195	0	0.0316	0	0	0.0467	0.0489	0	0	0	0	0.1486	0	0	0	0.0149	0	0	0	0.0238	0	0.0147	0	0	0	0.0142	0.0138	0.0184	0	0	0	0	0.0136	0	0.0193	0	0.0159	0	0	0	0	0
AC107398.5	0	0.0081	0	0.0132	0.0084	0	0	0.0345	0.0292	0	0	0	0.0137	0.0096	0	0	0	0	0	0	0	0.0086	0	0	0.0176	0	0	0.0184	0.0086	0	0	0.0456	0.0167	0	0.0325	0	0.0139	0.0746	0.0133	0.008	0.0104	0.0114	0.0172	0	0.0291	0.0116	0	0.025	0.0342
AC107419.1	0	0	0	0	0	0	0	0.0032	0.0027	0	0	0	0	0.0054	0	0	0	0.0147	0.0045	0	0	0	0	0	0	0	0	0.0026	0	0	0.0072	0.1087	0.0023	0.0023	0.0091	0.0728	0.0156	0.0389	0.0224	0.036	0.0989	0.032	0	0	0.0775	0	0.0064	0.0047	0.0096
AC107464.2	0.0256	0.211	0.0452	0.1375	1.0476	0.8992	0.0301	0.1192	0.1264	0.918	0.0295	0.7602	0.1782	0.0498	1.1646	0.5487	0.1047	0.1133	1.6511	0.1755	0.2873	1.7319	0.1136	0.2389	0.0914	0.0887	0.873	0.1431	0.0448	0.0987	0.1339	0.0887	0.0216	0.0422	0.0281	0.187	0.0722	0.0276	0.4491	0.0624	0.0269	0.0591	0.0445	0.0974	0.0377	0.4522	0.2663	0.0216	1.0649
AC107918.6	0.0112	0	0	0	0	0	0	0	0	0	0	0	0	0	0	0.01	0	0	0	0	0	0	0	0	0	0	0	0	0	0	0	0	0	0.0276	0	0	0	0	0	0.0091	0.0235	0	0	0.0106	0	0.0395	0	0	0
AC107959.2	0.0143	0.0059	0.0063	0.0096	0.0183	0	0.0084	0.0083	0.0071	0	0.0082	0.0163	0.0199	0	0	0.0064	0.0059	0.0127	0.0058	0.0061	0	0.0124	0.0063	0.02	0.0128	0.0083	0	0.0133	0	0.0184	0.0187	0.0413	0	0.0118	0.0157	0.0627	0.0606	0.0618	0.0386	0.0407	0.0526	0	0.0124	0.0136	0.2109	0.0421	0.0083	0.0544	0.0662
AC107959.3	0.0644	0.1941	0.1323	0.0288	0.2191	0.0557	0.1261	0.0249	0.1692	0.3233	0.0986	0.1223	0.1491	0.0208	0.0406	0.306	0.0175	0.0569	0.2417	0.0367	0.016	0.2415	0.057	0.2198	0.172	0.0495	0.1826	0.0997	0.1874	0.0275	0.1307	0.2968	0.5973	0.353	1.4116	0.0939	1.6157	0.0462	1.0982	3.9317	0.675	0.0494	0.0745	0.7127	2.3029	0.3279	0.6435	1.32	0.099
AC107959.4	0	0	0	0	0.0259	0	0	0	0	0	0	0.0174	0	0	0.0288	0.0136	0	0.0134	0	0.026	0	0.0395	0	0	0	0	0.1295	0.0141	0.0399	0.039	0	0.0526	0.1027	0.0376	0	0.5104	0.1178	0.0328	0.1845	0.0247	0.0319	0.0175	0.0793	0.0144	0.0448	0.1431	0.0702	0.0385	0.1053
AC108002.2	0	0	0	0	0	0	0	0	0	0	0	0	0	0	0	0	0	0	0	0	0	0	0	0	0	0	0	0.0349	0	0	0.0327	0	0	0	0	0	0	0.0405	0	0	1.5763	0.0433	0.7176	0	3.8125	0	0	0	0.26
AC108053.1	0.0223	0.0961	0.0441	0.0671	0.0805	0.0361	0.0131	0.0517	0.1755	0.0052	0.0384	0.1713	0	0.0162	0.0421	0.0645	0	0.0246	0.0045	0.0286	0.0582	0.0193	0.0296	0.0415	0.0149	0.1926	0.0789	0.0259	0.0389	0.0856	0.0872	0.0128	0.061	0.0412	0.0305	0.0162	0.0118	0	0.0375	0.0181	0.0876	0	0.0097	0.0264	0.0164	0.0981	0.0193	0	0.0321
AC108057.1	0	0	0	0	0	0	0	0.1069	0	0.0173	0	0.0629	0	0	0	0	0	0.2764	0	0.1889	0.0137	0	0	0	0	0.0212	0	0	0	0.0708	0.032	0	0	0	0	0	0.013	0	0	0	0	0	0	0	0	0	0	0	0
AC108063.2	0	0	0	0.0148	0.0943	0.0144	0	0.0386	0	0.0209	0	0.0379	0	0	0	0.2766	0	0.0392	0.535	0.0663	0	0.0576	0	0	0	0	0	0	0.0097	0.0568	0.0096	0	0	0	0	0.1454	0	0	0.0149	0	0.0813	0	0	0	0	0	0	0	0
AC108075.1	0	0.0261	0	0.0213	0	0	0.0373	0.0737	0	0.1494	0	0.2531	0	0	0	0	0	0	0	0.1085	0.0474	0.0549	0	0	0	0.1097	0	0	0	0.1627	0	0	0	0	0	0	0	0.0342	0	0	0	0	0	0	0	0	0	0	0
AC108097.1	0.0708	0.0873	0.0936	0.0237	0	0	0	0.0411	0.0349	0	0	0	0	0.0343	0	0	0	0	0.057	0	0	0	0.0313	0.0659	0.0946	0	0.1004	0	0.0309	0	0.0616	0.5712	0.0597	0.0291	0	0	0.0249	0	0.0477	0.0574	0	0.0408	0.1229	0.0336	0	0	0	0	0.0408
AC108134.4	0.1878	0.1544	0.2206	0.2936	0.6924	0.1625	0.0736	0.8727	0.0617	0.7664	0.2876	0.4995	0.087	0	1.3026	0.3906	0.2045	0.6082	5.6412	0.7495	0.1869	0.7044	0.1663	0.1166	0.1115	0.4331	0.1775	0.0582	0.1093	0.7223	0.1634	0.2164	0.1584	0	0.4804	0.5476	0.1322	0.6071	0.1686	0.1015	0.1969	0.0721	0.326	0.4752	0.092	0.4414	0.2888	0.1055	0.794
AC108156.1	0	0	0	0	0.2675	0.051	0	0	0	0.1481	0	0.0896	0	0	0	0.0701	0	0	0.3162	0.0672	0.1174	0.1361	0	0	0	0.0453	0	0	0	0	0	0	0	0	0	0	0	0	0	0	0.0412	0	0	0	0	0.0462	0	0	0
AC108174.1	0.0254	0	0.2012	0	0.0216	0	0	0	0	0	0	0	0	0	0	0.0452	0	0	0	0	0	0.022	0	0	0	0	0	0	0	0	0	0.2632	0.3211	0	0.8068	0	0.0179	0	0	0.6378	1.1441	1.4322	0.3964	0.0241	0.5223	0	0.2049	0.0855	0
AC108210.1	0	0	0	0	0.0569	0.1158	0.0131	0	0.1209	0.0105	0.0128	0	0.0155	0	0	0.0099	0	0	0	0	0	0.0097	0.0099	0	0.0099	0	0.0474	0	0.0097	0	0	0.0257	0.0094	0.0459	0.0489	0	0	0	0	0	0.0351	0.0899	0.0387	0	0.0656	0.0262	0.0643	0.094	0.0129
AC108451.2	0	0	0.031	0	0	0	0	0	0	0	0.0807	0	0	0	0.1994	0	0	0.0931	0	0	0	0	0	0	0.0313	0	0.0498	0	0.0307	0	0	0	0.0296	0	0	0	0	0.0757	0.6152	0.057	0.0368	0.1619	0	0	0.0517	0.0413	0.0811	0.2369	0.1216
AC108452.1	0.0382	0.0157	0.0168	0.1535	0	0	0	0.0444	0	0	0	0	0.0531	0.0185	0	0	0.0312	0	0.0154	0.098	0	0	0.0507	0	0	0	0	0	0.0167	0	0.1163	0	0	0	0	0	0	0	0	0	0.02	0	0	0	0	0	0	0	0
AC108463.2	0	0.0377	0	0	0.1171	0	0	0	0.1809	0	0	0	0	0	0	0.0818	0.0375	0.2026	0.0369	0.0785	0	0.1192	0.0406	0.2564	0.1226	0	0	0.0427	0	0.0588	0	0	0.2322	0.151	0	0	0.0646	0.1483	0	0.1116	0.5292	0.0529	0.1593	0.1742	0.2024	0.3236	0.0529	0	0.1587
AC108463.3	0	0	0	0.0171	0.0109	0.0166	0	0	0.0503	0.012	0.0147	0.0436	0.0355	0	0	0.0227	0.0208	0.0225	0.0411	0	0.0095	0.0221	0.0113	0.0119	0.0114	0	0	0	0.0223	0	0.0111	0.0147	0	0.0105	0.042	0.0186	0.018	0	0	0.0621	0.1471	0	0	0.0605	0.0938	0.1049	0.0736	0.0322	0.0294
AC108472.1	0	0.0755	0	0	0.026	0.0397	0	0.0711	0	0.1729	0	0.0697	0	0	0	0.2181	0	0.027	0.0246	0.0262	0.0685	0.1059	0.0271	0.0285	0	0.0353	0	0.0284	0.0267	0.0392	0.0266	0	0.129	0.0252	0	0	0.0215	0	0	0.0248	0	0	0	0.029	0	0.036	0	0	0
AC108477.1	0.0359	0.3842	0	0.0722	0.2446	0.14	0	0.0835	0.425	0.0677	0.0413	0.7374	0	0.2441	0	0.7048	0.0587	0.1587	0.4627	0.3996	1.4222	0.1244	0.0636	0.0669	0.032	0.2487	0.1019	0.1002	0	0.2304	0.1251	0	0.0606	0.1182	0	0	0.1012	0.0387	0	0	0.0377	0	0	0.1364	0	0	0	0.0303	0
AC108477.2	0.0786	0.097	0.7618	0.0263	1.4046	0.1531	0.0462	0.0457	0.7358	0.4812	0.1354	0.0896	0	0.0381	0.0743	0.2452	0.0963	0	0.0316	0.2353	0.088	0.4423	0	0.0366	0.5252	0	0.5016	0.1096	0.0343	0	0.171	0.4982	0.1658	3.6207	0.2155	0.1146	0.1383	10.3335	0.4235	0.5417	0.5357	0.9054	1.0233	0.2238	4.2758	0.6005	0.2267	1.4904	1.8129
AC108479.1	0	0.0385	0.2199	0.0418	0.2654	0.3848	0.0916	0.1268	0.1383	0.2203	0.0179	0.16	0.0433	0.0303	0	0.2781	0	0.0551	0.0879	0.0534	0.0932	0.135	0.0829	0.1889	0.1251	0.072	0.0221	0.029	0.2316	0.02	0.0814	0.1079	0.0658	0.1924	0.1539	0.5913	0.3073	0.3698	0.084	0.5943	0.1799	0.0898	0.2437	0.3108	0.321	0.5683	0.3058	0.6835	0.2338
AC108488.3	0.1431	0.2185	0.8689	0.1438	0.6869	0.272	0.078	0.3027	0.2165	0.3513	0.2054	0.3087	0.2059	0.0942	0.2416	0.2414	0.1335	0.1805	0.2426	0.1005	0.1793	0.3494	0.1855	0.1332	0.6281	0.4832	0.2898	0.152	0.3079	0.2555	0.7113	0.1884	0.4956	0.5589	1.3949	0.8343	1.9811	2.004	0.4267	3.9932	2.4591	2.56	0.2661	0.7951	2.7342	1.0449	0.0707	0.5468	5.3145
AC108515.1	0	0	0	0	0	0	0	0	0	0	0	0	0	0	0	0	0	0	0	0	0	0	0	0	0	0	0	0	0	0	0	0	0	0	0.1974	0	0	0	0	0.0292	0.4531	0	0	0	0	0	0	0.0303	0
AC108676.1	0.0064	0.0157	1.0603	0	0.6393	0.0165	0	0	0.0376	0.06	0.0073	0.0435	0	0	0	0.0227	0.0052	0.0056	0.041	0.0054	0.0143	0.0386	0.0113	0.0059	0.1531	0.0147	0.0542	0.0059	0.0556	0	0.0166	0.2348	0.0054	0.9061	0.5166	0.0093	0.4257	0.6038	0.0086	0.8311	0.5208	2.5596	2.4758	0.4169	0.9267	1.4818	0.0294	2.3395	0.8077
AC108681.1	0	0.02	0.0214	0	0.1034	0	0	0	0	0	0	0	0	0	0	0	0	0	0.6648	0	0	0.0841	0	0	0	0	0	0	0	0	0	0	0.0205	0	0.0533	0.0709	0	0.288	0	0.0197	0	0.028	0.0422	0.0231	0.0714	0.0571	0	0	0.5604
AC108718.1	0.0682	0.0561	0	0	0.0871	0	0	0.0396	0.0672	0.0321	0.0392	0	0.0474	0	0.0646	0.1217	0.0279	0.0603	0	0.0584	0.0255	0	0.1209	0	0.0608	0	0	0	0.0596	0	0.0297	0.0393	0.1151	0.0281	0	0	0.3122	0	0.2298	0.664	0.3936	0.0786	0.0592	0	0.2508	0.2807	0.1574	0.4313	0
AC108727.1	0.0481	0	0	0.0967	0	0.1874	0	0	0	0.1359	0.0553	0.1097	0.1337	0	0.182	0.0858	0	0	0	0	0	0.0416	0	0.0448	0.1286	0.1664	0	0	0	0	0.0419	0.0554	0.2435	0.0791	0.3692	0	0.3047	0.311	0	0.117	0.0504	0.0554	0.2505	0	0.2829	0.0565	0.2774	0.1621	0.5547
AC108734.4	0.0122	0.0401	0	0.0204	0.0052	0.0079	0.0072	0.1841	0.0721	0.0402	0	0.1042	0	0	0.0115	0.0054	0	0.0808	0	0.0313	0.0182	0.0475	0.0108	0.0114	0	0.007	0.0605	0	0.0053	0.0703	0.0053	0	0.0051	0	0.0134	0.0267	0.0129	0	0	0	0.0511	0	0	0	0.0359	0.0645	0.007	0	0.0141
AC108861.1	0.0323	0.0532	0	0.1732	0.0275	0.0839	0.3038	0.2253	0.0955	0	0.0742	0.0737	0.1347	0.1568	0.4279	0	0.0528	0	0.104	0	0	0	0.0572	0	0.3167	0	0	0.2103	0.0282	0	0.1406	0	0	0	0.1063	0	0.0227	0	0.0435	0.0262	0	0	0	0.0307	0	0	0	0	0
AC108865.1	0	0	0.0672	0	0.0324	0	0	0	0	0	0.0438	0.0869	0	0	0	0	0	0	0	0	0	0	0	0.0355	0	0	0	0	0	0.0489	0	0.1757	0.0964	0.0941	0.0836	0	0.0536	0	0.0513	0.0618	0.1599	0	0.4631	0	0.056	0.1792	0	1.3811	0.044
AC108865.2	0	0	0	0	0	0	0	0	0	0	0	0	0	0	0	0	0	0	0.0352	0	0	0	0	0	0.039	0	0	0	0.0382	0.0561	0	0.0504	0	0.036	0.048	0.319	0	0.0472	0	0.0355	0.0918	0	0.076	0	0.0643	0.2057	0.0505	0.295	0.0505
AC108925.1	0.0575	0.0912	0.4127	0.0413	0.0769	0.1014	0.2511	0.1289	0.1741	0.0077	0.085	0.0281	0.0913	0.0319	0.171	0	0.1308	0.0254	0.0298	0.0141	0.0031	0.032	0.0764	0.0612	0.2086	0	0.1165	0.0764	0.2045	0	0.05	0.6771	0.2426	0.3954	0.6757	0.3115	0.3961	0.4472	0.5755	4.6403	2.404	0.3786	1.6475	0.2807	0.302	0.6568	1.1468	1.7624	6.9982
AC109133.1	0	0	0.0172	0.0131	0	0	0	0	0	0	0	0	0	0	0.0369	0	0	0	0	0	0	0	0	0	0.0174	0	0	0	0	0	0	0	0.0164	0	0.0214	0.0852	0	0	0.0262	0.079	0	0	0	0	0	0	0.0225	0.0164	0.1124
AC109322.2	0.0091	0.0375	0.0642	0.0549	0.1008	0.1656	0.0749	0.0212	0.1167	0.4204	0.0314	0.1662	0.0633	0.0177	0.0345	0.2842	0.0818	0.0805	0.3299	0.1792	0.0476	0.1814	0.0323	0.1442	0.073	0.0735	0.1163	0.0677	0.0637	0.035	0.0476	0.1995	0.0999	0.06	0.2198	0.1328	0.4744	0.2749	0.2086	0.1182	0.9171	0.2414	0.1265	0.0173	0.3215	0.696	0.063	0.4607	0.0525
AC109347.2	0.1625	0.0891	0.525	1.0162	0.5992	0.5626	0.4456	0.3147	0.3203	2.0405	0.2489	0.4322	1.6559	0.8408	0.8197	0.3863	0.2654	0.0957	0.5666	0.6023	0.5258	0.5627	0.3837	0.454	0.193	0.2499	0.5377	0.4028	0.615	0.3472	1.0368	0.1873	0.3655	0.401	0.4157	0.3949	0.0381	1.5176	0.2189	0.1757	0.1136	0.3744	0.2821	0.2056	0.876	0.3183	0.1874	0.2739	0.4997
AC109361.2	0.0324	0	0	0	0.0551	0	0	0.1128	0	0	0	0	0.045	0	0	0.0289	0	0	0	0.0277	0.0242	0	0	0.0301	0	0	0	0.0301	0	0	0.0563	0.0746	0.0546	0	0	0	0	0	0	0.1312	0.0339	0.0373	0	0.0307	0	0.038	0	0	0.112
AC109439.1	0	0.006	0	0	0.0185	0.0188	0	0	0.0215	0	0	0	0	0	0	0	0	0.0064	0.0234	0.0062	0.0054	0.0251	0	0	0	0	0.0103	0	0.019	0.0093	0.0126	0	0.0061	0	0	0	0	0.0078	0	0	0.0076	0	0	0.0069	0	0	0	0	0.3264
AC109454.3	0	0	0.2028	0	0.1807	0	0	0	0.0174	0	0	0	0.0246	0	0	0.0316	0	0	0.0427	0	0.0132	0	0	0	0.1261	0.0204	0.0251	0	0	0	0	0.7548	0.9556	1.2812	0.7957	1.5743	0.0125	4.8638	0	0	0.0186	0.0204	0.7989	1.3102	1.3012	2.6837	0	0	0.3266
AC109460.2	0.0173	0.076	0.0712	0.1818	0.1081	0.045	0.1831	0.5633	0.1081	0.0598	0.1326	0.1382	0.2968	0.056	0.2075	0.0772	0.1367	0.102	0.1161	0.0592	0.0259	0.075	0.1176	0.1989	0.1286	0.0133	0.0573	0.3595	0.0252	0.0518	0.1758	0.479	0.1509	0.2421	0.7721	0.2525	0.3534	0.4478	0.1866	0.2902	0.8716	0.1862	0.0802	0.0931	0.3649	0.6242	0.5659	0.2821	1.5377
AC109460.3	0	0	0	0.0143	0	0.0139	0	0.0456	0.007	0	0.0164	0.0081	0	0.0035	0.027	0	0.0029	0.0032	0.0029	0.0031	0.0107	0.0031	0.0032	0.0033	0	0	0.0051	0.0133	0.0031	0.0046	0.0093	0.0123	0.012	0.0059	0.0274	0	0.0126	0.0269	0.0096	0.0058	0.0487	0.0164	0	0.0102	0.0315	0.0336	0.0165	0	0.0535
AC109462.1	0.0496	0.0204	0.0218	0	0	24.1896	0	0	14.1603	0	0	0	0	0	0	0.0221	0	0	0	0	0	0.0429	0	0.0462	0	0	0	0	0	0	0.0431	0	0.0418	0	0	0	0	0.0801	0.0667	0.0201	0	0	0	0	0.0364	0	0.0286	0	0
AC109466.1	0	0	0	0.0025	0.0016	0.0072	0	0.0021	0	0	0	0	0.0026	0.0018	0.0035	0	0	0.0033	0	0.0047	0	0.0016	0	0	0	0	0.0026	0	0	0	0	0	0	0.0015	0.002	0	0.0052	0.004	0	0.003	0.0019	0.0021	0.0032	0	0.0081	0	0.0021	0	0.0064
AC109479.1	0.0303	0.0249	0.0267	0.0203	0.0258	0	0	0.0352	0	0	0	0.0345	0	0	0	0.027	0	0	0	0	0	0	0	0	0.054	0	0.8592	0	0	0	0	0.1047	0.1789	0.1744	0	0.265	0.064	0.2612	0.1224	0.1474	0.2541	0.0698	0	0.2012	0.579	0.2492	0.1398	0.0511	0.0349
AC109583.4	0	0	0	0.004	0	0.0078	0	0.0491	0	0.0285	0	0	0	0	0	0.0215	0	0	0.0049	0.0258	0.018	0.0575	0.0054	0	0	0.007	0	0.0112	0	0.031	0	0	0	0	0	0	0	0	0	0	0.0063	0.007	0	0.0057	0	0	0	0	0.0139
AC109635.6	0	0.0326	0.1745	0.0088	0.4493	0.5485	0	0	0.1301	0	0.0152	0.015	0	0.0384	0	0	0.0216	0.0233	0.0106	0	0	0	0	0	0.835	0	0	0	0	0	0	0.0761	0.0111	0	0.5356	0	0.0093	0.0285	0	0.685	1.1489	0.0304	0.0229	0.0125	0	0	0.0152	0.0111	0
AC110015.1	0	0.0707	0	0.0576	0	0.2789	0	0	0.254	0	0	0.049	0	0.1667	0	0	0	0	0.0691	0	0	0.1116	0.038	0	0.1148	0.0495	0	0	0	0	0.1121	0	0	0	0	0.0626	0	0	0	0	0.0451	0	0	0.0408	0	0	0	0	0
AC110285.1	0.0051	0.025	0.0089	0.0136	0.0216	0.158	0	0.0766	0.1549	0.0287	0.0175	0.0636	0.0423	0.0098	0.2399	0.0226	0.0331	0.009	0.0041	0.0347	0.053	0.0746	0.0269	0.0425	0	0.0234	0.0504	0.0094	0.0089	0.013	0.2692	0	0.0043	0.0083	0.0278	0.0148	0.0178	0.0328	0.0068	0.0041	0.0106	0.0351	0	0.0096	0.0298	0.0179	0.0176	0.0171	0.0351
AC110491.1	0	0.0155	0	0.0252	0.032	0.0122	0	0.1093	0	0.0089	0	0.0322	0.0261	0.0091	0.1245	0.0168	0.0307	0.0332	0.0076	0.0241	0.014	0.0326	0.025	0.0613	0.0168	0.0217	0	0.035	0	0.0121	0.0573	0	0	0	0	0	0	0	0	0	0	0	0	0	0.0138	0	0	0	0
AC110609.1	0	0.0513	0.1099	0	0.1062	0.567	0	0.2899	0	0.1763	0.0717	0.4267	0	0	0	0.3337	0	0	0.1004	0.0534	0.2329	0.162	0	0	0.0556	0.2159	0.0885	0.058	0	0.08	0.1086	0	0	0	0	0.091	0.0439	0	0	0.0506	0	0	0	0	0	0	0.072	0.0526	0
AC110619.1	0.0818	0.0721	0.0103	0.2388	0.5619	0.8042	1.2086	0.9369	0.1209	0.2697	0.1343	0.4463	0.4141	1.2076	1.017	0.3698	0.439	0.0465	1.0486	0.2249	0.5759	0.5868	0.6261	0.3048	0.1562	0.2291	0.058	0.44	0.0868	0.0899	0.178	0.0404	0.0197	0	0.1025	0.017	0.1892	0.2141	0.0079	0.0426	0.5086	0.0337	0	0.0444	0.2148	0.0962	0.027	0.0591	2.0351
AC110772.1	0	0	0	0	0	0	0	0	0	0	0	0	0	0	0	0	0	0	0	0	0	0	0	0.0263	0	0	0.08	0	0	0	0	0	0	0	0.0309	0.0411	0	0	0.038	0	0	0.0325	0	0	0.0415	0.0663	0	0	0
AC110772.2	0.0234	0.0096	0.0309	0.0078	0.0099	0	0	0	0.0345	0.011	0	0.1998	0.0325	0.0453	0.0442	0.0104	0	0	0.0094	0.01	0.0087	0.0202	0.0103	0.0326	0.0104	0.0135	0.116	0	0.0102	0.015	0	0.0404	0	0	0	0.017	0	0.0126	0.0157	0.0474	0	0	0.0203	0	0.1374	0.0687	0.0539	0.0098	0.0404
AC110926.1	0	0.0095	0.0102	0.0618	0	0	0	0.3348	0	0.0109	0.0397	0.1445	0.032	0.0112	0.0436	0	0	0.1629	0	0.0789	0	0	0	0	0	0	0	0	0	0.2808	0	0	0.0292	0.0095	0.0253	0	0.0162	0.0124	0.0466	0.028	0.0725	0.0531	0.02	0.0219	0	0.0271	0	0	0
AC110995.1	0.0197	0.598	4.7269	0.158	0.2341	0.1913	0.1732	0.1598	0.7358	0.3424	0.0677	1.12	0.0956	0.0381	0.5019	0.289	0	0.0347	0.0158	0.1092	0.11	0.2977	0.0261	0.0732	0.2538	0.5779	0.2926	0.0639	0.3518	0.2519	0.1539	0.804	3.7379	0.2586	0.3124	0.3438	0.0207	0.0212	0.2647	2.1747	1.7515	0.7356	5.3384	2.8252	0.2456	0.1039	1.9152	0.2732	0.0113
AC112176.1	0.0125	0	0	0	0.0106	0.0487	0	0.0073	0.0801	0.0059	0	0.0143	0	0	0	0.0167	0.0051	0	0.0101	0	0.0047	0	0	0.0291	0	0.0072	0	0	0	0	0.0109	0	0.0105	0.0103	0	0	0	0.0202	0	0.0101	0.0131	0.0288	0	0	0	0	0	0	0.1442
AC112178.1	0	0	0	0	0.0047	0.0143	0	0.0064	0.0379	0	0	0	0	0	0.0519	0	0	0.0194	0.0133	0	0	0	0	0	0	0	0	0	0.0048	0	0	0	0	0	0.0301	0	0	0.0118	0	0	0.0058	0	0	0	0	0.0065	0	0	0.6144
AC112236.1	0.7231	0.8354	1.9266	1.6265	0.2783	0	1.8411	1.4802	0.2206	0.0162	1.2064	0.0196	0.7416	5.2451	1.0748	0	0.8576	0.1065	0.5264	0.3976	0.0129	0	2.2105	0.1924	0.4755	0.0397	0.1465	1.8244	1.0225	0.0441	1.3332	1.2501	0.0726	0.6939	0.3964	0.0753	0.0242	1.076	0.0232	0.1815	0.5235	0.1587	0.4483	0.2124	0.1266	0	2.2042	1.0447	0.2383
AC112482.2	0	0	0	0	0	0	0	0	0.0135	0	0	0	0	0	0	0.0123	0	0	0	0	0	0	0	0	0	0	0	0	0	0	0.012	0	0	0	0.0603	0	0	0	0	0.0111	0.0288	0	0	0	0	0	0	0.0232	0.2695
AC112491.1	0.1525	0.1881	0.403	0	0.3243	0.1979	0.0896	0.1771	0.0751	0.0718	0.0876	0	0.1059	0.1479	0.2884	0.2718	0.4357	0.2693	0.0613	0	0	0.132	0.0675	0.7809	0.3395	0.0879	0.1081	0	0.1332	0	0.0663	0.0878	0.0643	0.0627	0	0.1111	0.3755	0.0821	0.1027	0.0618	0.0799	0	0	0.0723	0.1121	0	0	0	0
AC112493.1	0	0	0	0	0	0	0	0	0	0	0	0	0	0	0.0806	0	0	0.0188	0	0	0	0	0	0	0.019	0	0	0	0	0	0	0.1228	0	0	0.0234	0	0	0.1378	0.0861	0	0.1788	0.1964	0	0.0404	0.1253	0	0.0246	0	0.0246
AC112693.1	0.0554	0	0.0244	0	0	0.072	0.0651	0.0644	0.0546	0	0	0.0632	0.1541	0.1076	0	0.0247	0.0226	0.1224	0.0223	0	0	0	0.1473	0.0774	0.0741	0.032	0	0.0258	0.0484	0.0355	0	0	0	0	0	0	0.0195	0.1493	0.0373	0	0.0291	0	0	0	0	0	0	0	0
AC112721.1	0	0	0.0567	0	0	0	0	0	0	0.0303	0	0.0733	0	0	0	0.0573	0	0	0	0.0275	0	0.0278	0	0	0.0859	0	0	0	0.0281	0.0412	0	0	1.5729	0.0264	0.0353	0.1406	0.0905	0	0	0.0261	0.3708	0.037	0.0558	0.2136	0.0473	0.0756	0.1483	0.0271	0.0371
AC112721.2	0	0.0575	0	0.0468	0.0297	0	0	0	0	0	0	0.0398	0.1942	0	0	0.0934	0	0	0.0281	0	0	0	0	0.0325	0.0311	0	0.0496	0	0.0305	0	0	0	4.1855	0.4024	0.0383	0.1528	0.1475	0.1506	0.1412	0.1133	1.2458	0.0402	0.1213	0.5637	0	0.3696	0.1612	0.2945	0
AC113133.1	0	0.0113	0	0.1106	0	0	0	0.6394	0	0	0.158	0.1098	0.0765	0	0.2603	0	0.0112	0.401	0	0.153	0	0	0.0122	0	0.0245	0.6664	0.2146	0.0128	0	0.7761	0	0	0	0	0	0.0401	0	0	0.0371	0	0.0144	0	0	0	0	0	0	0	0
AC113167.1	0.0033	0.0054	0	0.033	0	0	0	0.0954	0.0129	0.0093	0.0151	0.2208	0.0274	0	0	0.0146	0	0.3568	0	0.1095	0.0025	0.0028	0.0058	0.0031	0.0029	0.0227	0.0093	0.0031	0	0.4757	0.0257	0.0038	0.0028	0	0	0	0.0023	0	0.0088	0.0027	0.0034	0	0	0	0	0.0039	0	0	0.0038
AC113346.1	0	0.0542	0.1741	0.0441	0	0	0	0.0765	0	0	0	0	0	0	0	0	0	0	0	0	0	0	0	0	0.2347	0	1.1209	0.0612	0.0575	0	0	1.2146	0.889	0.1084	0.2167	3.0732	0.788	0.5678	0.1774	2.0827	1.1742	1.4415	0.2287	1.1876	2.1305	1.4709	1.5954	0.1665	0.2279
AC113410.2	0.2509	0	1.3758	2.578	0.0237	0.4706	0	0	6.8138	0	0	0	0.1937	0	0.3165	0	0	0	0	0.8585	0	0	1.4072	0	0.0248	0	0	1.7883	0.1705	0	0.752	0	0	0.0229	0.0611	0	0	0	0	0	0	0	0.0484	0.0794	0	0	0	0.0235	0.1286
AC113410.5	0	0.0306	0.0082	0.0062	0.0316	0	0.0218	0.0108	0.0275	0.0088	0.0107	0.0318	0.0129	0.0361	0.0352	0.0249	0	0.0246	0.0897	0.0079	0	0.0241	0.0247	0.026	0	0.0107	0	0.0173	0.0162	0.0119	0.0323	0.1071	0.1803	0.107	0.0815	0.0407	0.0523	0.0501	0	0.1432	0.0292	0.1285	0.0807	0.0088	0.041	0.1311	0.0322	0.0862	0.0107
AC114296.1	0.0881	0.4066	0.1194	0.2133	0.0461	0.0879	0.0159	0.0944	2.7165	0.0064	0.07	0.1621	0.1977	0.0197	0.41	0.1268	0.0055	0.0239	0.0763	0.0116	0.0051	0.0528	0.084	0.082	0.0784	0	0.1441	0.1448	0.1538	0.0174	0.277	0.4684	0.0514	0.0891	0.1188	0.0988	0.1382	0.4452	0.0274	0.5821	0.5398	0.1014	0.0118	0.2828	0.0299	0.0955	0	0	1.9137
AC114485.1	0.0109	0.009	0	0	0	0	0	0	0	0	0	0	0	0	0	0	0	0	0	0	0	0	0	0	0	0	0	0	0	0	0	0	0	0	0	0	0	0	0	0	0.0114	0	0	0	0	0	0	0	0.0251
AC114488.2	0.0394	0	0	0	0	0.1023	0	0.0458	0	0	0.0452	0.0449	0	0	0	0.0351	0	0	0	0.0337	0	0.0682	0	0	0	0	0	0.0366	0	0	0	0	0.0664	0	0.0864	0	0	0	0	0.0319	0.0413	0	0	0.0747	0.1158	0	0	0.0664	0
AC114489.1	0.4786	0.551	0.8012	0.1924	0.0814	0	0.4499	0.3892	0.5188	0	0.2749	0	0.266	0.2322	0.4527	0	0.0782	0.2114	0.154	0.0819	0	0.0829	0.2119	0.1337	0.4263	0	0.6108	0.4449	0.209	0	0.1249	0.0552	0.1211	0.1575	0.5247	0.2093	0.3031	0.9283	0.1289	3.7249	1.0037	4.355	0.2492	0.4996	2.533	0.1688	0.1104	0.2017	0.6623
AC114760.2	0	0.0527	0.0242	0.0123	0.0623	0.0119	0.0323	0.0106	0.0271	0.0259	0.0105	0.0313	0.0509	0.0178	0.0173	0.0245	0.0299	0.0647	0.0442	0.0235	0.0273	0.0634	0.0081	0.0597	0.0163	0	0.026	0.0425	0.024	0	0.008	0.0317	0.1158	0.0828	0.1204	0.04	0.0451	0.0197	0.0123	0.052	0.1536	0.0211	0.0795	0.0087	0.0404	0.1506	0.1056	0.0386	0.0317
AC114798.1	0	0.0099	0	0	0.0206	0	0.0142	0.014	0	0	0	0	0	0.0117	0	0	0	0.0427	0.0097	0	0	0	0	0.0225	0	0	0.0171	0	0.0106	0	0.0105	0	0	0	0	0	0.0085	0.0651	0	0	0.0507	0.0835	0	0	0.0711	0.0142	0	0	0.1951
AC114812.2	0	0	0.0251	0	0	0	0.1005	0	0.0281	0	0	0	0	0.0553	0.0539	0	0	0	0.0688	0	0	0	0	0.0531	0.0508	0	0	0.053	0	0	0	0	0.0241	0	0	0.0416	0.0201	0.338	0	0.1156	0	0.0328	0	0	0.0838	0	0	0.0961	1.6769
AC114956.1	0	0.0607	0.488	0.0495	0.377	0.1438	0	0.3003	0.2183	0.0348	0.0424	0	0	0	0	0.0987	0	0	0.1783	0	0.0276	0.1278	0.0654	0.1032	0.2631	0	0.2094	0.0686	0.129	0	0.1606	2.6382	1.4638	0.8807	0.9311	0.1077	2.4684	1.0344	0	6.1666	3.5619	1.9138	1.0255	0.8059	2.497	1.5623	0.8943	0.529	3.4063
AC115837.1	0	0	0	0	0	0	0	0	0	0	0	0	0	0	0	0	0	0	0	0	0	0	0	0	0	0	0	0	0	0	0	0	0	0	0	0.1629	0	0	0.0376	0	0	0	0	0	0.0821	0	0	0	0.1288
AC115989.1	0	0.0276	0	0.045	0.0286	0.0436	0.1184	1.0923	0.0331	0.0316	0	0.0766	0.0933	0.1629	0.0635	0.0299	0.0823	0	0.054	0.0287	0.0501	0	0	0.0313	0	0	0.0476	0.0312	0	0	0	0.0774	0	0	0	0	0.0473	0.1085	0	0	0	0	0	0.0637	0	0	0	0.0283	0
AC116021.1	0.0289	0.0238	0.0255	0	0.0246	0	0	0	0.0571	0	0	0	0	0	0.1095	0.0258	0.0473	0.0767	0	0	0.0216	0	0	0	0	0	0.0411	0	0	0.1113	0	0	0.1709	0	0	0.0422	0.2241	0.1248	0.2729	0.0235	0.1214	0.1334	0	0	0	0.0681	0.0668	0.0244	0.1335
AC116025.1	0	0	0	0	0.0385	0	0	0.0525	0	0.213	0	0	0	0	0	0	0.0739	0.1198	0.0364	0	0.2026	0	0	0	0	0.0522	0	0	0	0	0	0	0	0	0	0.0659	0	0.0487	0.1218	0	0	0	0	0	0	0	0	0	0.0522
AC116036.2	0.0409	0.4038	0	0.3564	0.1045	0.7969	0.1923	0.2377	0.8064	1.7341	0.094	1.0262	0.0569	0.3176	0.387	0.5471	0	0.9759	0.3622	0.28	0.5499	0.9209	0.0725	0.4573	0.3281	0.8494	0.7543	0.038	0	0.9442	0.2136	0.0472	0.2071	0.0337	0.0897	0.2386	0.0288	0.1764	0.3307	0.0995	0.3862	0.1414	0.1421	0.0777	0.1203	0.1443	0	0.0345	0.0472
AC116049.1	0	0	0	0	0.128	0.0326	0	0	0.0247	0	0	0	0	0	0	0	0	0	0	0	0	0	0	0	0	0	0	0	0.0438	0	0	0.0867	0	0	0.0825	0	0.1412	0.1891	0	0.2439	0.0263	0.2022	0.1306	0.0238	0.2212	0.0589	0	0	0.5493
AC116312.1	0.1204	0.6932	0.3713	0.6051	0.1025	0.0782	0.2122	2.0284	0.0593	0.1134	0.8991	0.2745	0.251	1.9276	2.05	0.2683	0.295	0.3723	0.1453	0.6179	0.0899	0.3127	1.2794	0.5047	0.9117	0.2083	0.1708	1.455	0.9465	0.4631	0.3143	0.2775	0.1524	0.0495	0	0.7022	0.2542	0	0.3244	0.7322	0.2525	0.4854	0.3135	0.4571	0.177	0.0708	0	0.4566	0
AC116345.1	0.1886	0.0658	0.0806	1.3405	0.034	0.052	0.0672	0.1793	0.1183	0.0754	0.0066	0.1108	0.2462	0.3106	0.5948	0.0357	0.0467	0.0808	0.0184	0.3569	0.0555	0.0891	0.4707	0.0053	0.1375	0.2703	0.0324	0.2551	0.0899	0.1539	0.4128	0	0.0241	0.0235	0.0125	0.0167	0	0.0062	0	0	0.1139	0.0856	0.0198	0.0054	0.0168	0.0336	0.0132	0	0.1187
AC116345.4	0.0081	0.0402	0.0933	0.1091	0.0139	0.0106	0.0096	0	0.0321	0.1304	0	0.0279	0.0679	0.0474	0.0154	0.0363	0	0	0.0393	0.0209	0.0122	0.0282	0.0865	0	0	0.0188	0	0.0076	0.0071	0	0	0.0094	0	0	0	0	0	0.0088	0	0	0.0085	0	0	0	0	0	0	0	0.0282
AC116351.1	0.0163	0.0491	0.0048	0.0073	0.0832	0.1762	0.0319	0.0126	0.1605	1.2118	0	0.1423	0.0075	0.0053	0.0616	0.2807	0.0044	0	0.0131	0.0232	0.2716	0.7426	0.0048	0.0354	0	0.0877	0.0616	0	0.0095	0.1531	0.0142	0.0063	0.0275	0.0402	0.0417	0.0158	0.0229	0.0293	0.0219	0.1012	0.0683	0.0188	0.0094	0.0309	0.0798	0.0766	0	0.0092	0.025
AC116407.1	0.0473	0.0778	0	0.103	0.1509	2.0722	0.0834	0.3571	0.6407	1.3027	0.3531	0.7143	0	0.6194	0.2013	0.6323	0.0193	0.3655	0.1807	0.2225	0.4767	1.1769	0.0209	0.1652	0.0843	0.6817	0.4359	0.022	0.475	0.4699	0.1131	0.0409	0.0299	0.0486	0.0519	0.6723	0.0499	0.1019	0.3981	0.0192	0.0496	0.0681	0.1231	0.0673	0.0174	0.0695	0.1636	0.0697	0.0273
AC116407.2	0.022	0.0904	0.5036	0.1178	0.3741	0.1712	0.0775	0.2043	0.4765	0.207	0.1263	0.3508	0.2138	0.1919	0.6653	0.3135	0.0538	0.0971	0.1946	0.1692	0.1805	0.2664	0.1168	0.1024	0.3329	0.0254	0.4364	0.143	0.0768	0.1127	0.306	0.7853	0.204	0.1627	1.0846	1.5384	0.5878	1.0659	2.1021	0.6059	0.6684	1.6964	0.6105	0.3129	0.8079	1.1109	0.7099	0.2408	1.014
AC116563.1	0	0.157	0	0	0.0406	0	0.0561	0	0.1882	0	0	0.4898	0	0	0.1806	0.0426	0	0.0422	0	0.0817	0	0	0.1268	0	0	0.1101	0	0	0	0.2448	0	0	0	0	0	0.1392	0	0	0.0643	0	0.0501	0	0.0829	0.0453	0	0	0	0.0402	0.0551
AC116609.1	0	0.0581	0	0.1657	0.1804	0.4129	0.1246	0.0821	1.4276	0	0.0406	0.0403	0	0.2057	0	0.5039	0	0	0	0	0.1055	0.0306	0.1564	0	0.1574	0	0	0.1314	0.0309	0	0.2767	0	0.2683	0.0291	0	0.3606	0	0.0381	0	0	0	0	0	0	0	0.0415	0	0	0.0815
AC116666.1	0	0	0	0	0	0	0	0	0	0	0	0	0	0	0	0	0	0	0	0	0	0	0	0	0	0	0	0	0	0	0	0	0	0	0	0	0.0241	0	0	0	0.036	0.0395	0	0	0	0	0	0	0
AC116903.2	0	0.0119	0	0	0.0247	0	0	0.0842	0	0.0137	0	0	0.0201	0	0	0	0.0237	0	0	0	0	0	0	0.0135	0.0387	0	0	0.027	0.0127	0.0186	0.0378	0.0167	0.0122	0.0238	0.0318	0	0.0408	0.0156	0	0.0353	0.2736	0	0.0503	0	0.0426	0	0	0.0611	0.3511
AC116914.1	0	0.0391	0	0	0.1212	0.0617	0	0	0	0	0.1091	0	0.066	0	0.0899	0	0.0388	0	0	0.0406	0.0355	0	0.0841	0	0	0	0	0	0	0	0	0	0.0401	0.0391	0.2083	0.1385	0.0334	0.0512	0	0	0.0498	0.0547	0	0	0.0698	0	0.6026	0.04	0.0548
AC117386.2	0.055	0	0.0323	0.0491	0.0156	0	0	0.0213	0.0181	0.0518	0	0.0209	0	0.0178	0.0693	0.049	0	0.1456	0	0.1253	0	0.0159	0.0162	0	0	0.0634	0	0.0341	0.032	0.047	0.0159	0	0.0155	0	0.0803	0.641	0.0129	0.0395	0.1727	0.0297	0.2305	0.3798	0	0.0521	0.1077	0.0646	0	0	0.6126
AC117394.2	0.1756	0.1925	0.1031	0	0.1992	0.3039	0.0688	0	0.2884	0	0.1345	0.3336	0.244	0.0568	0.2214	0.0522	0	0.0517	0.0942	0.2503	0	0.2027	0.1036	0.7086	0.365	0.0675	0	0.1632	0.2045	0	0.2037	0.1349	0.0987	0.1926	0.0642	0	1.0709	0.3784	0	1.7557	0.8592	0.6067	0	0.4999	0.1721	0.2064	0.54	1.0358	0.6074
AC117464.1	0.01	0	0	0.0167	0.034	0	0	0.0058	0.0197	0	0	0.0057	0	0	0	0	0	0.1059	0.0643	0.0256	0	0	0.0088	0.0093	0	0	0.0142	0.0186	0.0087	0.0641	0.0261	0	0.0084	0	0.011	0.1749	0.0035	0.0054	0.0337	0	0.0052	0	1.0149	0	0	0.0059	0.0865	0.4127	0.0115
AC117480.1	0	0	0	0	0.4477	0.0732	0	0	0	0.0885	0	0.0428	0	0.0729	0	0	0	0	0.8316	0.0321	0.0421	0.0163	0	0.07	0	0.065	0	0	0.0164	0.0241	0	0	0	0	0	0	0.0132	0	0	0	0	0	0	0	0	0	0	0	0
AC117488.1	0	0.0406	0	0.0331	0	0.0256	0	0.1834	0	0	0	0.1125	0.0548	0.0096	0	0.0176	0.0081	0.0784	0.0238	0.0422	0.0074	0	0.0087	0	0.0527	0.2048	0.056	0.055	0	0.0759	0	0	0.0083	0.0406	0	0	0.0278	0.0532	0.0133	0.008	0.0517	0.0227	0.0171	0.0281	0.058	0.0232	0.0228	0.0166	0.0569
AC118345.1	0.0517	0	0	0	0	0.2682	0	0	0	0.0486	0	0	0	0.1503	0.1954	0	0	0	0	0	0.5785	0	0	0	0	0	0	0.048	0	0	0	0	0	0	0	0	0	0	0	0	0	0	0	0	0	0	0	0	0
AC118469.2	0.0389	0.032	0.0343	0	0.0331	0.202	0.0457	0.0904	0.0383	0.0366	0	0.0887	0.1081	0.0377	0	0.0347	0	0	0.1252	0.0333	0.029	0.0673	0.0344	0.0725	0	0	0	0	0	0	0	0	0	0.064	0	0	0	0	0.0524	0	0	0	0	0.0369	0	0	0	0	0
AC118754.1	0.1533	0.1261	0.6753	0.3081	0.2608	0	0.4203	0.0594	0.5035	0.0962	0.1761	0.4077	0.071	1.041	8.3121	0.1366	0.0417	0.0451	0.2467	0.1748	0.0381	0	0.4976	0	0.0455	0.1178	0.5072	0.4749	0.6694	0	0.6668	0.4122	0	0.042	0.3921	0.149	0.1079	0	0.0688	0.0828	0.4286	0.0589	0	0.0485	0.0751	0	0.0589	0.0431	0
AC118754.2	0.3168	0.0869	0.1241	0.2123	0.0899	0	0.1655	0.2863	0.0347	0.0995	0.0809	0	0.1957	0.4782	0.0666	0.0314	0.1437	0.0622	0.5382	0.0301	0	0	0.374	0.0656	0.2509	0.0812	0	0.6544	0.1845	0	0.1838	0.0406	0	0.2027	0.1158	0	0	0.0379	0	0.0285	0.0738	0	0	0	0.0518	0.0828	0.0406	0	0.0406
AC119150.1	0.0336	0.0276	0.2959	0	0.3143	0	0	0	0	0	0	0.0383	0	0.0977	0	0.0299	0.0548	0	0.054	0	0	0	0	0	0.0897	0	0.0952	0	0	0	0.1169	1.4705	0.4532	0.0276	0.3313	0.049	0.2599	0.3618	0	0.4628	0.0704	0.3094	0.1749	0.3186	0.9873	0.2368	0	0.1698	0.4259
AC119424.1	0.108	0.0444	0	0.1086	0.0919	0.561	0	0.1255	0.0532	1.3734	0.062	0.431	0	0	0	2.2146	0	0	0	0.0924	0.2016	0.5611	0	0.0503	0.0481	0.1246	0.2298	0.1506	0.0472	0.3462	0	0	0	0.0444	0	0	0	0	0	0	0	0.0622	0	0	0	0.1904	0	0	0
AC119674.1	0.0024	0.0118	0	0.0145	0.0061	0.0125	0.0056	0.0697	0.0024	0.009	0.0221	0.041	0.0033	0	0.0045	0.0171	0.002	0.0593	0.0058	0.0431	0.0036	0.0104	0.0021	0.0067	0.0107	0.0553	0.0238	0.0089	0	0.0831	0.0021	0.0028	0.0121	0.002	0.0053	0.0175	0.0017	0	0.0226	0.0019	0.0302	0.0083	0	0	0.0071	0.0169	0.0028	0.004	0
AC119677.1	0	0	0	0	0	0	0	0	0	0	0	0	0	0	0	0	0	0	0.0323	0	0	0	0	0	0	0	0	0	0	0.0515	0.0698	0	0	0	0	0	0.0282	0.0432	0	0.0325	0	0.2312	0	0	0	0	0.0463	0.0338	0
AC119800.1	0	0.147	0	0	0.038	0	0	0.0519	0.0881	0.0421	0	0.0509	0	0.0867	0.5073	0.0398	0.0365	0	0.036	0.0382	0	0.1547	0	0.2081	0.0398	0	0.1901	0	0.039	0	0.1555	0.103	0.2639	0.147	0	0	0.0315	0	0.6621	0.1449	0.0469	0.6177	0.1552	0.1272	0.3942	0.0525	0.1031	0.1506	0.1031
AC120042.2	0	0	0.025	0.0949	0	0	0	0.0329	0.0279	0	0	0	0.0788	0	0	0	0.0694	0	0	0.0242	0	0	0	0	0	0	0	0	0	0	0.0247	0.0653	0	0	0.3729	0.0413	0.0598	0	0	0.0689	0.3269	0	0.0984	0	0.125	0.0333	0.0327	0.0717	0.2288
AC120193.1	0	0.0116	0.0373	0.0283	0.036	0.0183	0	0	0	0.0133	0	0	0.0392	0	0.0533	0.0251	0	0.0498	0.0227	0.0241	0	0.0122	0.0125	0.0394	0.0251	0	0	0	0.0123	0	0.0123	0.0162	0	0.0348	0	0.0206	0.0099	0.0152	0	0.0114	0.0148	0	0	0	0.0207	0.0497	0.0325	0.0119	0.0325
AC120498.8	0	0	0	0	0	0	0	0	0	0	0	0	0	0	0	0	0	0.0314	0.0286	0	0	0.0308	0	0	0	0	0.2524	0.0662	0	0	0.031	0	0.1201	0.0293	0.1171	0.571	0.0752	0.0767	0.2398	0.0289	0.112	0.123	0	0.2703	0.0523	0.3347	0	0	0.1232
AC121493.1	0.3781	0.3455	0.2591	0.2533	0.0357	0.3272	0.1975	0.1952	0.3312	0.1187	0.0965	0.1915	0.1167	0.0815	0.5563	0.1872	0.5831	0.1484	0.2028	0.1437	0.0314	0.1455	0.2232	0.2348	0.3742	0	1.0128	0.1562	0.0367	0.2154	0.2924	0.0484	0	0.1037	0.0461	0	0	0.1811	0	0.1362	0.1321	0.1452	0.0729	0.0399	0.1235	0.1975	0.0969	0	0.2907
AC121757.1	0.0303	0.1495	0	0.2639	0.1804	0.7866	0.0712	0.3168	1.0448	2.1399	0.0348	0.8634	0.1263	0.0294	0	4.0506	0.0742	0.2141	0.7313	1.2696	2.3072	1.285	0.1341	0.4232	0.054	0.4193	0	0.4787	0.0529	0.5438	0.1318	0.0349	0.1022	0.6977	0.1993	0.2209	0.2558	0.1632	0	0.0982	0.2541	0.2792	0.0526	0.0287	0.1782	0.2849	0.0349	0.0766	0.1397
AC121764.1	0	2.1539	0.1479	0	0.2	0.1744	0.947	1.9895	0.0662	0.1581	0	0.5359	0	3.7138	0.0635	0.5986	0.0274	0.5932	0.1621	0	0.3259	1.1045	0.5054	2.6895	0.2692	0.0387	0.0476	0.3121	0.7625	0	0	0	0	0	0	0	0	0.0724	0	0	0	0	0	0	0	0.0395	0	0	0
AC122134.1	0	0	0.0199	0	0	0	0	0	0	0	0	0.0128	0	0	0	0	0.0184	0	0	0	0	0	0	0	0	0	0	0	0	0	0	0.013	0.0095	0	0	0	0.0238	0	0.0152	0.2559	0.0118	0	0	0	0	0.0132	0	0	0
AC122685.1	0	0	0.0489	0	0.0236	0	0	0.0323	0	0	0	0	0.0386	0	0	0	0	0	0.0223	0.0237	0.0207	0	0	0	0	0	1.181	0.0258	0.1212	0	0.7246	0.032	7.0715	0.0228	0.2435	0	0.0586	8.7943	0.0748	0.045	0.0291	6.4909	4.0958	0.0263	3.8363	1.0441	0	0	2.1768
AC122694.1	0	0	0.0592	0.0225	2.2571	0	0	0	0.0331	0	0	0	0	0	0	0	0	0	0.027	0	0	0	0	0	0	0	0.0952	0	0.0293	0	0.0292	0.1935	0.0283	0.0276	0.0736	0	0.0945	8.6114	0.0452	0.1361	0.176	0.0774	0.2331	0.0319	4.9366	0	0	0	0.0387
AC122710.2	0	0	0	0	0	0	0	0	0	0	0	0	0	0	0.0661	0	0	0	0.0843	0.0897	0.0261	0	0	0.0325	0	0	0.1487	0.0325	0.0305	0	0	0.0805	0.1769	0.0575	0	0.2038	0.0984	0.2259	0.0941	0.2833	0.2931	0.4025	0.182	0	0.411	0.3286	0.0806	0.0589	0.2418
AC123595.2	0.0413	0.068	0.0486	0.0092	0.0821	0.2683	0.0162	0.064	0.095	0.2466	0.0158	0.1728	0.0191	0	0.0261	0.6018	0	0.0243	0.2772	0.1768	0.0617	0.9661	0	0.1283	0.0245	0.0477	0.0391	0.0256	0	0.053	0.024	0	0.0232	0.0227	0	0.0402	0	0.0445	0	0.0112	0.0433	0.0159	0.0239	0.0131	0.0203	0.0162	0.0159	0.0464	0
AC123768.3	0	0	0	0.0361	0.0229	0	0	0.1567	0	0	0	0.2459	0	0	0	0	0	0.0715	0	0.1153	0	0.1634	0	0	0	0	0	0.0251	0	0	0.0704	0	0	0.0222	0	0.0393	0.019	0	0	0	0	0	0	0	0	0.0317	0	0	0
AC123768.4	0	0	0.0075	0	0	0	0	0.0099	0.0084	0	0	0	0.0118	0.0082	0	0	0	0	0	0	0	0	0	0.0079	0	0	0	0	0	0	0.0074	0	0	0.007	0.0186	0	0.0119	0	0	0.0138	0.0089	0	0	0	0.0125	0.0399	0.0098	0.0143	0.0294
AC123912.1	0.0423	0.1043	0	0.1133	0.2159	0.0549	0	0.1965	0.7918	0.0797	0.1457	0	0.1175	0	0.4	0	0.0691	0.0374	0.1701	0.4702	0.1895	0.1098	0.2247	0.0788	0.0753	0.2926	0	0.0786	0.0369	0	0.1104	0	0.0357	0	0.0927	0	0.2083	0	0	0.4457	0.2661	0	0	0	0	0	0	0	0.0488
AC123912.4	0.0501	0.2955	0	0.0224	0.1422	0.6185	0.0491	0.4952	0.56	0.2204	0.1056	0.1524	0.1161	0.3162	0.2846	0.067	0.0682	0.1403	0.1345	0.2573	0.3058	0.4124	0.1332	0.0234	0.0744	0.4144	0.0474	0.0699	0.0438	0.2036	0.08	0	0.0282	0	0	0.0366	0.0118	0.009	0.0338	0.0136	0.0088	0.0096	0.0435	0.0079	0	0	0	0	0.0193
AC124067.4	0.0079	0.0131	0	0.0373	0.1285	0.0103	0	0.1292	0.0235	0	0.073	0.163	0.011	0	0	0	0	0.1965	0.7545	0.0476	0.0178	0.0344	0.007	0.0222	0	0.11	0	0.0148	0	0.1019	0.0069	0	0.0067	0	0	0	0.0056	0	0.0214	0	0.0083	0	0	0.0226	0	0.0093	0	0	0.0092
AC124069.1	0	0	0	0	0	0.1002	0.0302	0	0	0.0242	0	0.0293	0	0.025	0	0	0	0	0.0207	0.022	0.0192	0	0	0.024	0	0	0	0	0	0	0	0	0	0	0.141	0	0	0.0554	0.0693	0	0.0539	0.0296	0	0	0.0378	0	0	0	0.178
AC124242.1	0.0724	0.1404	0.1414	0.2427	0.1233	0.1344	0.0791	0.4088	0.1275	0.2827	0.1843	0.6548	0.1079	0.251	0.4307	0.1799	0.0887	0.4343	0.1666	0.3143	0.1159	0.224	0.1466	0.1012	0.1106	0.3282	0.2055	0.1106	0.0814	0.6104	0.1441	0.0656	0.0567	0.0128	0.1135	0.1962	0.0401	0.039	0.1882	0.0881	0.114	0.0536	0.0359	0.0393	0.0989	0.0426	0.0478	0.0262	0.1611
AC124248.1	0.1398	0.138	0.8501	0.1967	0.4045	1.9243	0.0493	0.0162	0.4271	2.2255	0.0964	0.7651	0.136	0.1221	0.6877	1.7573	0.0799	0.1853	0.2363	0.3109	2.7979	1.2588	0.1486	0.4818	0.1744	0.2903	0.3371	0.065	0.1588	0	0.1703	0.3223	0.2241	0.138	0.3066	0.3466	0.1476	1.0848	0.1318	0.4308	0.7331	0.2899	0.1214	0.1194	0.2056	0.1315	0.1129	0.0707	0.8385
AC124254.2	0	0	0.0593	0	0	0	0	0	0	0	0	0	0.0312	0.0653	0	0	0	0.0198	0	0	0	0.0194	0	0.0209	0	0.0517	0	0.0208	0	0	0	0.1551	0.2459	0	0	0	0.4577	0.1208	0	0	0	0.2325	0	0.4256	0.3956	0.1581	0	0	0.2069
AC124276.1	0.0421	0.0173	0.0556	0	0	0.1911	0	0.0977	0.3108	0	0.0483	0	0.0584	0.0816	0.1193	0	0.0172	0.0557	0.0169	0	0	0.0182	0	0.2546	0	0.0243	0.0895	0.0195	0.0735	0	0.0915	0.0242	0.0532	0.1557	0	0	0.0888	0.0453	0.2832	0.4433	0.2205	0.1211	0	0.02	0.0309	0.4202	0.2183	0.1063	0
AC124276.2	0	0	0	0	0	0	0	0	0	0	0	0	0	0	0	0	0	0.0304	0	0	0	0	0	0	0	0	0	0	0	0	0	0.0396	0.029	0	0.0377	0	0.0484	0	0.0926	0.0836	0.5767	0.0792	0	0	0	0.3636	0.4361	0.029	0
AC124290.1	0	0	0	0	0.0014	0	0	0.0039	0	0	0	0.0019	0	0	0	0	0	0	0	0.0014	0	0	0	0	0	0	0.0047	0	0	0	0	0	0	0.0014	0.0018	0	0.0024	0.0018	0	0	0.0018	0.0019	0	0	0.0025	0	0	0	0.0019
AC124319.1	0	0.0714	0	0.0776	0.3449	0	0.2041	0.4036	0.0571	0.0273	0.2993	0.033	0.1207	0	0.1643	0	0.0946	0.1279	0.2795	0.0743	0.0216	0.1002	0.0256	0.2157	0.1289	0.0334	0.0821	0.1076	0.0253	0	0.0504	0.2335	0	0.0238	0.1904	0.2955	0.0815	0.5615	0.4289	0.4225	0.5161	0.1	0.3518	0.0549	0.1702	0.4764	1.0351	0.1708	0.5675
AC124947.1	0.0584	0.108	0	0.176	0.1118	0.0379	0.0515	0.3053	0.0719	0.1375	0.0335	0.3494	0.1826	0.0708	0	0.1041	0.0238	0.5287	0.3759	0.3246	0.1962	0.2275	0.0517	0.0816	0.052	0.3367	0.1035	0.0407	0.0382	0.9732	0.0508	0.0168	0.0369	0.012	0	0.0213	0.0719	0.0157	0.0786	0.0473	0.0765	0.0504	0.0507	0.0416	0	0.0343	0	0.0369	0.0337
AC125494.1	0.0158	0.0194	0.0139	0.0475	0.0201	0.0307	0	0.0183	0.0233	0.0074	0.0181	0	0.0438	0	0	0.0211	0.0257	0.007	0	0.0337	0	0.0136	0.0419	0	0.007	0	0	0.0513	0.0206	0	0.0206	0.0182	0.0798	0.0194	0.121	0.0115	0.1885	0.0679	0.0106	0.0319	0.19	0.0182	0	0.0299	0.0463	0.0648	0.0364	0.0465	0.1817
AC125494.3	0	0	0	0	0	0.1618	0	0	0.0409	0	0	0.0947	0	0.0403	0.1572	0	0.0679	0.0367	0.0334	0.0355	0.031	0.0719	0.0736	0	0	0.0479	0.1178	0	0	0	0	0	0	0.0342	0.0456	0.0606	0	0.0895	0.056	0	0.0436	0.3829	0	0	0.1832	0	0.0479	0.035	0.1437
AC125603.2	0	0	0	0	0.0184	0	0	0	0.0213	0.1626	0	0	0	0	0	0.0769	0	0	0	0	0.2095	0.056	0	0	0	0	0	0	0	0.0277	0	0	0	0.0178	0	0	0	0	0	0.0175	0	0	0	0	0.0317	0.0254	0	0	0.0249
AC125603.3	0	0.032	0	0	0.1655	0.303	0	0.0904	0.1916	0.696	0.0447	0.2217	0	0	0.2943	0.4161	0.0318	0.1031	0.1565	0.1996	0.6099	0.6061	0	0.0362	0	0.2243	0	0.0723	0	0.1995	0.0338	0	0	0	0	0	0	0	0	0	0	0.0448	0	0	0	0.0457	0	0	0
AC125616.1	0	0	0	0	0	0.0108	0	0	0	0	0	0	0	0	0	0	0	0	0.0471	0	0.0125	0	0	0	0	0	0.0118	0	0	0	0	0	0	0	0	0	0.0059	0.018	0	0.0135	0.0088	0.0096	0	0.0079	0.0246	0.0295	0	0	0.0193
AC126175.2	0	0.0205	0	0	0.0212	0	0	0.029	0	0.0235	0	0.0284	0	0	0	0	0	0	0.0201	0	0.0186	0	0	0.0232	0	0	0	0	0	0	0	0	0	0	0.0273	0	0	0.0269	0	0.0202	0.0523	0.0287	0	0.0237	0	0	0.0288	0	0
AC126178.1	0.0204	0.0168	0.018	0.0684	0.0347	0.0265	0	0	0.0402	0	0	0.0233	0	0.0198	0	0	0.0167	0	0	0	0	0	0	0	0	0.0235	0.0579	0	0	0	0.0178	0	0.0172	0	0.0448	0.0298	0.0287	0.044	0.0275	0.1159	0	0.047	0	0	0	0.024	0.0471	0.0688	0
AC126696.1	0	0.0206	0	0.0335	0.0213	0.3246	0	0	0.0493	0	0	0.0285	0	0.0243	0	0	0.0408	0	0	0.0214	0	0	0	0	0	0	0	0	0.0218	0	0.0218	0.0288	0.0844	0	0.0274	0	0.0352	0	0.0674	0.1622	0.2098	0.2016	0.0434	0	0.0368	0.0294	0	0	0.3172
AC126696.2	0	0.0596	0	0.1456	0	0.1411	0.0426	0.3787	0.0357	0	0.1664	0.0413	0.0503	0.1405	3.0829	0	0.3549	0.064	0.1166	0.0929	0	0	0.1283	0	0.2258	0	0.1027	0.2693	0.253	0	0.5987	0.0417	0.0611	0	0.0397	0	0.0255	0	0	0.0294	0.4937	0.0417	0	0	0.0532	0.1703	0.0418	0.0305	0.2088
AC126696.3	0	0.0122	0	0.0099	0	0.0193	0	0.0518	0.0146	0	0	0	0	0	0.0843	0.0132	0.0243	0	0.0119	0.0127	0	0	0.0131	0	0	0	0.0421	0.0138	0	0	0.0258	0	0	0.0122	0.0163	0	0.0209	0.032	0.04	0.0241	0.0623	0.0855	0.0516	0.0141	0.0655	0	0	0.0125	0.274
AC126768.1	0.0222	0	0.0196	0.0596	0.0189	0.1732	0	0.4393	0.0657	0	0.0255	0	0	0.0863	0.0421	0	0	0.0589	0.0358	0.019	0	0	0	0.2693	0.0198	0	0	0	0	0.0285	0.0581	0.3076	0.2814	0	0.0488	0.6485	0.0157	0.0719	0.2097	0.7393	0.3498	0.4611	0	0.0422	0.1635	0.3137	0.1026	0.0562	0.2565
AC126768.2	0.0338	0	0	0.0905	0	0.1315	0	0	0	0	0	0	0	0	0	0	0	0.0298	0	0	0.0252	0.0292	0.0299	0.0314	0	0	0	0.0314	0	0	0.1175	0.0389	0.4271	0.0278	0	0.0492	0.0238	0.0728	0.0455	0.2737	0.1062	0	0.0586	0	0.0993	0.0397	0.0389	0.0853	0.1946
AC126773.3	0	0.0284	0.3045	0.0463	0.0882	0.0449	0	0.0402	0.1022	0.0651	0.0794	0	0.048	0	0	0	0	0.0305	0	0.0591	0	0	0	0	0.0308	0.0399	0.2941	0	0.1207	0	0.0601	0	0.0292	0.1706	5.1913	0.1512	0.2432	0.0745	0.1862	0	0.1087	0.1592	0.24	0.0328	0	0	0.4385	0.1747	0.1594
AC127002.2	0.0415	0.0683	0	0.0835	0.0354	0	0.0488	0.2896	0	0	0	0.1421	0.0577	0	0.0786	0	0	0.1101	0	0.0711	0	0	0	0.0387	0.037	0.0958	0.1178	0.0386	0	0.0533	0	0.0479	0.035	0	0	0.1212	0	0	0	0	0.0871	0	0	0	0	0	0	0	0.0479
AC127029.2	0.0377	0.1858	0	1.7661	0	0	0	3.675	0	0	0.8219	3.7776	0.471	0	0	0	0.0307	3.0935	0	2.1257	0	0	0.0667	0	0.1677	5.4287	0.1068	0.14	0	8.159	0.0983	0	0.0953	0	0	0.0549	0.1325	0.0406	0	0	0.5923	0.0434	0	0.1787	0	0	0	0	0
AC127035.1	0	0	0	0.0108	0	0	0	0	0	0.0151	0	0.0183	0	0	0	0	0	0.0425	0	0	0	0.0139	0	0.0149	0	0	0.0228	0.0298	0	0	0	0	0.0135	0.0264	0.0528	0.0234	0.0226	0	0	0	0.0168	0	0.0279	0	0.0236	0.0566	0.0185	0.0135	0.0555
AC127496.1	0.0045	0.0111	0.0277	0.003	0.0076	0.0058	0.0106	0.0313	0.0133	0	0.0206	0	0	0	0.0255	0.016	0.0147	0.0079	0.0108	0.0077	0.0034	0	0.004	0.0084	0.016	0.0104	0.0382	0	0	0.0691	0.0039	0.0052	0.0152	0.0037	0.0838	0.0066	0.0095	0.0533	0.0242	0	0.1508	0.0104	0.0624	0.0043	0.0132	0.0158	0	0.0833	0.0311
AC127496.4	0.0344	0	0	0.0231	0	0	0	0	0	0	0.0396	0	0	0.0334	0	0	0	0	0	0	0	0	0	0	0	0.0397	0	0	0	0.4856	0	0	0	0	0	0	0.0242	0.0371	0	0	0.0361	0	0	0	0	0.0809	0	0.029	0.1588
AC127521.1	0.0357	0.1321	0.2359	0.3827	0.7291	0.9734	0.0629	0.1452	0.0528	0.9751	0.082	0.6919	0.1488	0.2251	0.2364	1.623	0.0583	0.0158	1.9247	0.3206	0.4398	0.3554	0.4268	0.2328	0.1113	0.3912	0.1013	0.2157	0.3742	0.0229	0.1398	0.0617	0.0301	0.2496	0.3132	0.2863	0.0251	0.0577	0.0721	0	0.2621	0.1234	0.031	0.1016	0.0525	0.042	0.2471	0.1053	0.0412
AC127526.2	0	0	0	0	0	0.0713	0	0.0159	0.0271	0.0905	0	0.0156	0.0191	0	0	0.0122	0.0112	0	0.011	0.0352	0.0923	0.0357	0	0	0	0.0158	0.0195	0	0	0.0176	0	0	0	0	0	0	0	0	0	0	0.0288	0	0	0	0	0	0	0	0.0317
AC127526.4	0	0.0133	0.0142	0	0.0686	0	0	0	0.0318	0.0152	0	0	0.0224	0.0156	0	0.0575	0	0	0.2983	0	0.0361	0.0419	0	0.015	0.0287	0	0	0.03	0	0	0.014	0.0371	0	0	0.0353	0	0	0	0.0217	0	0.0169	0	0	0	0	0	0	0	0.0186
AC127526.5	4.0387	3.4492	2.0941	2.3208	2.4716	9.4584	1.7888	0.9745	3.444	12.2007	0.3212	3.4705	1.3383	6.6311	2.9679	8.9305	2.4226	1.3721	4.3496	4.1053	11.7022	6.8846	1.898	2.9224	2.131	1.881	1.6741	2.7867	3.2832	0.3585	2.3111	1.8618	0.3276	1.4949	1.7883	0.2491	0.317	2.0588	0.7741	0.9949	2.9318	1.4314	1.9684	1.5772	0.5024	0.3286	0.9496	1.5447	0.4478
AC128709.1	0	0.0259	0.0833	0.0633	0.0536	0	0.074	0.1464	0.1863	0.0297	0.0362	0.1077	0	0.0917	0	0	0.0515	0.0278	0.0761	0.0539	0	0.0273	0.0279	0.1467	0.1684	0	0	0	0.055	0	0.4112	0	0.3721	0	0.2764	0	0.133	0.3056	0.1697	0.3832	0.4956	0	0	0.0598	0.2316	0.1111	0.0363	0.3983	1.2353
AC128709.2	0	0.1393	0.0299	0.1589	0	0.132	0.1592	0.1181	0.1002	0	0.1557	0	0.0942	0.263	0.1282	0	0.1107	0.0299	0.1363	0.0869	0	0	0.18	0.0947	0.1207	0	0	0.126	0.1775	0	0.4127	0.0781	0.3715	0.0279	0.1486	0	0.0477	0.8031	0	0.1923	0.8171	0.3512	0	0.0964	2.9885	0	0	0.3426	5.0007
AC128709.3	0.0302	0.1242	0.0532	0.1012	0.1542	0.0392	0.0355	0.0702	0.1785	0.0284	0.0347	0	0.0839	0.1465	0.0571	0	0.0493	0.0267	0.3159	0.0258	0.0225	0	0.0802	0.0563	0.0269	0	0	0.1965	0.0528	0	0.8145	0	0.2802	0	0.0662	0	0.0213	0.3905	0.0813	0.0735	0.7916	0.0696	0.2621	0	0.3108	0.0355	0	0.4581	0.7313
AC129492.2	0	0.1504	0	0.7105	0.0311	0	0	0	0.036	0	0	0	0.0508	0	0	0	0	0	0	0.7818	0	0	0.0971	0	0	0	0	0	0	0	0	0	0	0	0	0	0	0	0	0	0	0	0	0	0	0	0	0	0.0843
AC129492.4	0.0407	0	0.1433	0.109	0.0692	0	0	0.0945	0.1602	0.1149	0	0	0.0565	0.0789	0.1538	0.0725	0.0332	0.1077	0.1636	0.0695	0.2428	0.1056	0.036	0.0379	0.0362	0.0938	0	0.1134	0	0.2085	0.0354	0	0.0343	0.0334	0.0446	0	0	0.0438	0.0548	0.033	0	0	0	0	0	0	0	0	0.0469
AC129507.1	0.4221	0.3199	0.0438	0.4603	0.0493	0.2042	0.107	0.8943	0.8482	0.0624	0.4659	0.5095	0.9891	0.1285	1.049	0.1918	0.1892	0.3071	0.0266	0.2973	0.0124	0.172	0.1539	0.0308	0.4203	0.7064	0.9038	0.0385	0.2313	0.9019	0.5617	0	0.1885	0.0272	0.0181	0.6999	0.0757	0	0.3233	0.0134	1.0849	0.0286	0.0144	0.3692	0.3407	0.0389	0	0.0279	0.0191
AC129507.3	0	0	0	0.0555	0	0	0.0487	0.1203	0.0204	0	0.1427	0.0236	0.0863	0.0201	0.1175	0	0.0338	0	0.1499	0.0354	0	0	0.0367	0.0579	0.0184	0	0	0	0.0543	0.0796	0.0721	0	0	0	0	0	0	0.0223	0	0	0.0651	0	0	0	0	0.0973	0	0	0.1433
AC129507.4	0	0	0	0	0.0745	2.4998	0.0514	0.1017	0	0	0.0503	0.2993	0	0	0	0.5851	0	0.0773	3.0281	0	0	2.4244	0.0387	1.0597	0.039	0.0505	0	0	0.0382	0	0.0381	0	0	0	0	0	0.0308	0.0472	0	0.0355	0.5047	0	0	0	0	0.1029	0	0	0.1009
AC129510.1	0	0.056	0	0.0456	0.1449	0.1327	0.0801	0.277	0.1007	0.2246	0.0391	0.0388	0.0947	0	0	0.0304	0.0556	0.0301	0.1644	0	0.0254	0.2064	0.0603	0.0952	0.0303	0.0393	0.0483	0.2216	0	0	0.0296	0.157	0.1724	0	0.1867	0.0497	0.1438	0.1101	0.0918	0.1381	0.2143	0.0785	0.1183	0.097	0.2003	0.2402	0.0393	0.1435	0.9427
AC129807.1	0	0	0	0.0716	0	0	0	0	0	0.0072	0	0.0174	0	0	0.0289	0	0.0062	0.0202	0	0.0065	0	0	0	0	0	0	0	0.0071	0	0	0.0066	0	0.0064	0	0	0	0.0054	0.0082	0	0	0	0	0	0	0	0	0	0	0
AC129926.2	0	0	0	0	0	0	0	0	0	0	0	0	0	0	0	0	0	0	0	0	0	0	0	0	0	0	0	0	0	0	0	0	0	0	0	0	0	0.8803	0	0.0132	0.0343	0.0188	0	0	0	0.0192	0	0	0.0377
AC130371.2	1.0519	1.9338	0.4907	2.757	1.9745	1.8478	2.3268	1.6894	1.9207	1.049	0.7819	1.0933	1.6337	0.9606	5.9115	2.0408	0.48	1.3391	1.2697	2.3022	0.9933	2.1159	1.8081	2.19	1.1852	1.6057	2.0622	3.7962	1.4862	2.0229	2.7996	0.3209	0.261	2.3159	0.9838	0.3158	0.3048	0.5668	0.6668	0.3261	0.9733	0.2138	0.3759	0.7047	0.7278	0.6909	0.3212	0.2086	0.5352
AC130456.2	0	0.0068	0.0146	0	0.2542	0.0323	0.0098	0.0193	0	0.1719	0.0381	0.0378	0.0346	0	0	0.111	0	0	0.4607	0	0.0124	0.0647	0.0073	0.0309	0.0074	0	0	0.0077	0	0	0	0	0	0	0	0.0242	0	0	0.0112	0	0	0	0.0144	0	0.0122	0	0.0383	0	0
AC130456.3	0.0299	0.0246	0	0	0.0254	0	0.0351	0	0	0	0	0.0681	0.1245	0.029	0.0565	0	0.0244	0	0.1682	0.0255	0	0	0	0.0556	0	0	0	0	0	0.0383	0	0	0	0	0.131	0	0	0	0.0402	0	0	0.0344	0.0518	0	0	0	0	0	0
AC130466.1	0	0.0082	0	0.0244	0.0818	0.1421	0.0078	0.0193	0.0163	0.0531	0.0038	0.2419	0	0.0032	0.0063	0.0148	0	0.0146	0.0027	0.0312	0.0223	0.0029	0.0088	0.0124	0	0.065	0	0.0092	0.0029	0.0638	0.0115	0	0.0028	0	0	0.0048	0	0	0.0089	0.0134	0	0.0038	0.0115	0	0	0.0078	0	0.0056	0.0038
AC130651.1	0	0	0.0311	0	0	0	0.0414	0.082	0	0	0	0	0.049	0	0	0.0314	0.0864	0	0.0284	0.0302	0	0	0.0312	0	0	0	0	0.0656	0	0	0.0614	0.1219	0	0	0.0387	0.0514	0	0.038	0	0.0858	0.1109	0	0.1224	0	0	0.0829	0.0407	0.0594	0.2034
AC131009.1	0.0888	0.146	0.2737	0.2081	0.2266	0.2305	0.2607	0.1547	0.5247	0.2508	0.051	0.3035	0.1233	0.0431	0.2518	0.0396	0.1087	0.1176	0.4642	0.038	0.0994	0.1537	0.0393	0.1653	0.3163	0.0512	0.0629	0.165	0.1938	0.0569	0.0772	0.2557	0.2246	0.219	0.9245	0.647	0.8744	0.6216	0.2988	1.583	0.9772	0.5111	0.1541	0.2527	0.1957	0.4173	0.1024	0.5236	2.354
AC131009.2	0	0	0.1082	0	0.0418	0	0	0	0.0242	0.0231	0	0.028	0	0	0.0464	0	0	0.0434	0.0198	0	0	0.0213	0	0	0.0219	0	0.0696	0	0.0214	0	0	0	0.0207	0.0606	0.1884	0	0.0346	0.1058	0.0661	0.1194	0.5406	0.198	0	0.1165	0.2166	0.1154	0.085	0	0.4813
AC131009.3	0.1976	0.3792	0.5223	0.7061	0.5605	0.2566	1.0836	0.7653	0.2596	0.2481	0.6053	0.7508	0.3661	0.1278	2.1183	0.1761	0.753	0.3491	0.848	0.3944	0.1475	0.5132	0.2333	0.7975	0.5281	0.076	1.4011	0.551	0.3452	0.2533	0.4012	1.1387	0.3334	0.2167	2.3111	0.9604	0.788	3.3359	2.8389	1.1749	2.7627	1.8209	1.9437	0.375	2.6147	1.858	1.2156	1.2212	4.4056
AC131097.2	0.0084	0.0484	0.0296	0.1013	0.7507	0.6327	0.0197	1.0249	0.1076	0.0079	0.0676	0.7566	0.07	0.0082	0.0159	0.0374	0.0206	0.5714	1.0006	0.6899	0.0565	0.0946	0.0223	0.4539	0.0674	0.4845	0.1906	0.1484	0.022	0.7971	0.1097	0.0194	0.0283	0.0207	0.0737	0.0367	0.0828	0.7514	0.215	0.0068	0.0617	0.1742	0.1458	0.0319	0.0865	0.0296	0.1744	0.0071	1.1433
AC131157.1	0	0.0215	1.0151	0	0.2228	0	0	0.0304	0.0774	0	0	0.0895	0	0.1524	0	0	0	0.0231	0.0843	0.0448	0	0	0	0	0.2099	0.0302	0.297	0	0.1143	0	0.0683	1.0863	0.0442	0.4738	1.0909	0.4199	0.3132	1.185	0	1.5284	1.6748	1.6286	0.5	0.0497	0.5004	0.3077	0.0604	0	0.151
AC131159.1	0.0888	0	0	0.2379	0.0755	0	0.1043	0.1031	0	0	0	0	0.1233	0.1722	0	0.2373	0	0	0	0.0759	0.0663	0.1537	0	0.4133	0	0	0	0.165	0	0	0.0772	0.2046	0.3743	0.073	0.2919	0.5176	0	0.5738	0.1195	0.072	0.4653	0.2045	0.1541	0	0.1305	0.1043	0	0.374	1.0235
AC131237.1	0	0.016	0	0	0	0	0	0	0	0	0	0	0	0	0	0.0173	0	0	0	0.0166	0	0.0168	0	0	0.0173	0	0	0	0	0	0	0	0.0164	0.064	0.0426	0	0.0137	0	0	0.0158	0	0	0.2363	0.0185	0	0	0.0449	0.0492	0
AC131254.1	0.0063	0.0052	0.0166	0.0042	0.032	0	0.0074	0	0.0124	0.0354	0.0072	0.0286	0.0087	0	0	0.0223	0	0.0055	0	0.0268	0.0328	0.0217	0	0	0.0056	0.0145	0.0089	0	0	0.0241	0.0055	0.0144	0.0634	0.0103	0.0206	0.064	0.0044	0.0135	0.0591	0.1982	0.0854	0.0433	0.0218	0.0357	0.0829	0.081	0.0723	0.243	0.0145
AC131568.1	0	0	0.0082	0	0	0	0.0545	0.0108	0	0	0.0107	0	0	0	0	0	0.0151	0.0082	0.0075	0.0079	0	0.008	0	0.0432	0	0.0107	0.0395	0	0	0	0	0.0428	0.0156	0.0229	0.0102	0	0.0261	0.02	0	0.0451	0.0195	0.0107	0.0483	0	0.0682	0.0436	0.0214	0.0078	0.0214
AC131571.1	0.0114	0.0047	0.0025	0.0038	0.0049	0.0037	0	0.01	0	0	0.0033	0.0033	0.004	0.0056	0	0.0026	0.0023	0.043	0.0046	0.0049	0	0	0.0025	0.0053	0.0076	0.0066	0.0325	0.0027	0.005	0.0073	0	0.0033	0.0169	0	0.0251	0.0292	0.0302	0	0	0.0046	0.069	0.0033	0	0.0706	0.0042	0	0.0033	0.0024	0.0033
AC132192.1	0.0317	0	0.0279	0.0424	0	0	0.0372	0.0736	0.0312	0	0.0728	0.0722	0.044	0	0	0	0.2068	0.0559	0.0255	0	0.0236	0.0274	0	0.059	0.0282	0	0	0.206	0	0	0	0.4744	0	0	0.2778	0	0.1337	0	0	0.1284	0.2324	0.0365	0.1099	0.03	0.1397	0.2233	0.1096	0.1067	0.4747
AC132192.2	0.0659	0.1084	0.0581	0.0663	0.0421	0.0214	0	0.1723	0.0325	0.1397	0.0757	0.1315	0.3435	0.016	0.4989	0.1469	0.0807	0.0728	0.1724	0.0564	0.0615	0.0285	0.0438	0.1535	0.0881	0.095	0.1402	0.0613	0.0864	0.0845	0.1004	0.3419	0.1529	0.0136	0.5602	1.3457	0.2668	0.7104	1.2209	0.1069	0.4148	0.6834	0.2289	0.0782	0.3877	0.3099	0.1521	0.0972	1.1594
AC132807.2	0	0	0	0	0	0.0724	0	0	0.1099	0	0	0	0	0	0	0	0	0	0	0	0	0	0.0494	0	0	0	0	0	0	0	0	0	0	0	0	0	0	0.1202	0	0	0	1.3489	0	0	0	0	0	0	0.5145
AC132872.2	0	0	0.007	0.0053	0.0136	0.0311	0	0.0278	0	0.015	0	0.0182	0	0	0.0604	0.064	0.0065	0.0071	0	0	0.0298	0.0346	0	0.0074	0	0	0.0792	0.0074	0.007	0.0102	0	0.0092	0.0269	0	0.0175	0.0349	0.0281	0.0774	0.129	0.0065	0.0586	0.0092	0.0139	0	0.0587	0.0657	0.0645	0	0.3867
AC132872.3	0.0902	0.1483	0.0265	0.141	0.0256	0.2341	0.1413	0.838	0.2073	0.1132	0.069	0.2056	0.3759	0.0875	0.2274	0.0536	0.319	0.1593	0.4111	0.0771	0.0224	0.2081	0.0266	0.2239	0.1071	0	0.3836	0.5867	0.0525	0.1156	0.2092	0.2078	0.1268	0.173	0.5932	0.3944	0.3596	0.7125	0.1214	0.5361	1.4812	0.3116	0.1565	0.1426	0.6628	0.8125	0.7973	0.1773	2.4261
AC132938.2	0.0278	0.0229	0.049	0.0745	0	0.1083	0.0327	0	0.0548	0	0	0.0634	0	0	0.1578	0.0496	0.0227	0.0246	0.1118	0	0	0	0.0492	0	0.0248	0.0321	0.0788	0.0517	0.0243	0	0	0.1282	0.1642	0	0.061	0.1621	0.0391	0.0599	0.1498	0	0.1749	0	0.0483	0.0528	0.0409	0.0653	0.1283	0.0469	0.5771
AC133485.2	0.0837	0.3004	0.1811	0.0102	0.1489	0	0.2862	2.6613	0.0075	0	0.0262	0	0.074	1.9936	1.2957	0	0	0.0336	0.0735	0.0391	0	0	0.7412	0	0.3322	0	0.0108	0.4103	0.0266	0	0.1986	0	0.0064	0	0.3171	0	0.0054	0	0	0	0.3511	0	0	0	0.0112	0	0	0	0.0263
AC133485.7	0	0.0125	0	0	0.0078	0	0.0036	0.0071	0	0	0	0	0	0.0237	0.0058	0	0	0	0	0	0	0	0.0054	0	0	0.0106	0	0.0028	0	0	0.0027	0.0035	0	0	0	0	0	0.0033	0	0	0	0	0	0	0	0.0036	0	0	0.007
AC133540.1	0	0	0.0163	0.0249	0	0	0	0	0	0.0349	0.0213	0.0846	0	0	0.0351	0.0165	0.0151	0	0.0149	0	0	0	0	0	0	0	0.0263	0.0172	0	0	0	0.0214	0	0.0305	0.061	0	0.0131	0.04	0	0	0.0195	0.0641	0.0322	0	0	0	0	0	0.1498
AC133552.5	0.7788	1.1355	0.3431	1.0911	1.2049	4.826	0.3328	4.7298	1.6047	4.9677	1.0167	3.4301	0.5903	0.7213	5.2236	3.4079	0.6359	5.097	2.6776	2.1195	3.5947	3.9839	0.4388	1.2199	1.293	5.3483	3.8656	0.5923	0.6802	4.4024	1.3552	0.7752	0.6271	0.4368	0.6987	1.0839	0.5481	0.4578	4.2913	0.8323	0.8538	5.9127	0.0615	0.4367	0.7287	0.4577	0.4083	0.4475	1.1431
AC133644.2	0	0.0081	0	0.0066	0	0.0191	0	0.0114	0.0048	0.0139	0.0056	0.0056	0	0	0	0.0088	0.004	0	0.0079	0	0	0	0.013	0	0	0	0	0.0091	0.0043	0.0063	0.0043	0.0057	0	0	0	0.0072	0.0173	0.0423	0.0132	0.004	0.0412	0.0057	0	0	0.0144	0.0058	0.0113	0.0124	0.034
AC133681.1	0	0	0.0248	0	0	0	0	0	0	0	0	0	0	0	0	0.0125	0	0	0	0	0.042	0.0122	0	0	0	0	0	0	0.0246	0	0	0.0648	0.1068	0.0231	0.0154	0.123	0.0198	0	0.0758	0.0114	0.0147	0.0162	0.0488	0	0.0207	0.1157	0	0.0119	0
AC134043.2	0.0593	0	0.1044	0.0794	0.1261	0	0.0348	0.0344	0.146	0.0279	0.1021	0	0	0.1725	0	0.0528	0.0726	0.1047	0.3099	0.0253	0.0221	0	0.0525	0.276	0.0264	0	0	0.0826	0.0518	0	0.0516	0.0683	0.175	0.1219	0.3249	0.0864	0	0.447	0.0798	0.2402	0.3107	0.1707	0	0.0844	0.0871	0.3134	0.0342	0	2.1527
AC134312.5	0.0159	0.0589	0.0351	0.0053	0.0271	0.0207	0.0374	0	0.0157	0.015	0	0.0998	0.0111	0.0077	0.0602	0.0426	0.0065	0	0.0192	0.0068	0.0119	0.0138	0.0141	0.0815	0.0213	0.0184	0.079	0.0148	0.0695	0	0.0554	0.055	1.0537	0.4319	0.0698	0.3248	0.4983	0.0429	0.2143	1.0192	1.2097	0.3483	0.1243	1.4647	0.6317	1.2157	0.1835	0.3352	0.3211
AC135050.4	0	0	0	0.1257	0.0319	0	0.0441	0.0436	0	0	0.0431	0.0428	0	0.0364	0	0.0334	0	0	0.0302	0.0321	0	0.0325	0	0	0	0	0.0532	0.0349	0	0	0.0326	0.0865	0.0316	0.0926	0.0823	0.0547	0.0264	0.1213	0	0	0.3146	0	0	0.0356	0.0551	0.0441	0	0	0.173
AC136443.3	0	0	0	0	0.0238	0	0	0.0325	0.0276	0	0.0321	0	0	0	0.1058	0	0	0	0	0	0	0	0	0	0	0	0	0	0	0	0	0	0	0	0.0307	0	0	0	0	0	0	0.2577	0.0485	0	0.0411	0	0	0	0
AC136475.3	0.2198	0.0904	0.1743	0.2504	0.1683	0.9703	0.1033	0.3831	0.2599	0.1449	0.0758	0.6264	0.7331	0.0427	0.2911	0.2743	0.1256	0.1165	0.2122	0.1504	0.0164	0.4757	0.1557	0.5118	0.0979	0.1775	0.7481	0.4699	0.096	0	0.2295	0.4307	0.0927	0.1446	0.8195	0.673	0.7116	0.4974	0.4145	0.3743	2.5124	1.3419	0.1526	0.3963	2.2945	0.8009	1.3184	0.3149	5.6021
AC137630.1	0	0.0199	0	0.0162	0.1851	0.2197	0.0568	0	0.0715	0.1821	0.0278	0.0551	0.0336	0	0.0457	0.0862	0	0.0854	0.9726	0	0.0361	0.1465	0.0214	0.0225	0.0431	0.0279	0	0	0	0.062	0.0421	0	0	0.0398	0.0265	0.1057	0	0.0521	0.0326	0.0392	0.0507	0	0	0	0.0355	0.0284	0	0	0.2509
AC137834.2	0	0	0	0	0	0	0	0	0	0	0	0	0	0	0	0	0	0	0	0	0	0	0	0	0	0	0	0	0	0	0	0	0.0455	0	0	0	0.019	0	0	0.0656	0.0848	0	0	0	0.0396	0	0	0	0
AC137932.2	0.0973	0.2401	0.0367	0.5495	0.0118	0.0541	0.098	1.7602	0	0.0655	0.2874	2.4877	0.1545	0.1079	0.9729	0.0124	0.0454	2.7626	0.0671	0.5944	0.0104	0.0842	0.1354	0.0777	0.26	1.2023	0.3942	0.0904	0.0121	1.7999	0.0726	0.1121	0.2697	0.0343	0.0762	0.4256	0.1174	0.03	0.674	0.2705	0.3061	0.1601	0.2413	0.066	0.2044	0.4574	0.2565	0.2343	0.0801
AC138028.4	0.0102	0.0084	0.0181	0.0481	0.0087	0.0133	0.0843	0.0952	0.0202	0.0193	0.0353	0.0234	0.057	0.0099	0	0	0.0502	0.0181	0.033	0.0088	0	0.0266	0.0454	0.0382	0	0	0.0436	0.0952	0.0089	0.0131	0.0089	0.1299	0.0519	0.0169	0.1011	0.0299	0.0361	0.011	0	0.0831	0.2256	0.1298	0.0711	0.0486	0.226	0.0482	0.0355	0.0173	0.0945
AC138028.6	0.0765	0.0944	0.0562	0.7777	0.0543	0.0497	0.2098	0.0445	0.0754	0.0961	0.0879	0.0727	0.1241	0.0248	0.3137	0.091	0.2708	0.0338	0.0308	0.1091	0.0095	0.0773	0.0904	0.0475	0.0455	0.0441	0.1447	0.1541	0.0557	0.0818	0.0777	0.0441	0.1722	0.2413	0.2657	0.4092	0.0449	0.1787	0.3093	0.1551	0.4146	1.3958	0.1771	0.0484	0.1875	0.3898	0.4267	0.3762	0.1912
AC138123.1	0	0	0	0	0.0386	0	0.0076	0.0075	0.0064	0.0183	0	0.0518	0	0.0063	0	0	0	0.0115	0.0209	0	0.0194	0.0168	0	0	0	0.015	0	0	0.0227	0.025	0	0	0	0.0053	0	0	0.0091	0.007	0	0.0053	0.0068	0.0075	0	0	0	0	0	0	0
AC138207.7	0	0	0.0499	0.0379	0.0722	0	0.1995	0.0329	0.0279	0	0	0	0.0786	0.0549	0	0.0252	0	0	0.1139	0	0.0211	0.0245	0.2756	0	0.0756	0	0.0401	0.1052	0.0247	0	0.0246	0	0.0955	0.0466	0.1551	0.0413	0.0996	0.2745	0.0381	0.0459	0.089	0.2282	0.0491	0	0.0832	0.0998	0.0653	0.0238	0.1958
AC138207.9	0.2603	0.2408	0.4874	0.1308	0.2492	0.3379	0.2294	0.189	0.6092	0.0613	0.0748	0.2225	0.1356	0	0.0616	0.348	0.2922	0.1724	0.0785	0.1113	0.1458	0.2253	0.0288	0.2121	0.2899	0.1876	0.2307	0.3024	0.1421	0.0417	0.1982	0.1875	0.3842	0.4817	0.5351	0.9488	0.3435	0.2104	0.1315	0.554	0.7165	0.8995	0.5648	0.247	0.4784	0.7648	0.1126	0.1919	0.6754
AC138331.1	0	0.0413	0	0	0.0428	0	0	0.0584	0	0	0	0	0.0699	0.0488	0	0	0	0	0.445	0.043	0	0.087	0	0.0468	0	0	0.1426	0	0	0	0.0875	0	0	0	0	0	0	0	0	0	0	0	0	0	0	0.0591	0	0	0
AC138356.1	0.0634	0.0522	0.008	0.1397	0.0848	0.2824	0.0319	0.3474	0.2411	0.1536	0.1041	0.3409	0.0756	0.0088	0.0171	0.2827	0	0.4483	0.1167	0.1705	0.1827	0.3216	0.0401	0.076	0.0323	0.5748	0.0643	0.0421	0.0317	0.4415	0.0473	0.0104	0.0535	0.0298	0.0397	0.1057	0.0191	0.0586	0.0732	0.022	0.057	0.0418	0.0629	0.0258	0.0533	0.032	0.0418	0	0.0523
AC138356.3	0	0	0	0.0103	0	0	0	0.0537	0	0	0	0	0.0214	0.1942	0	0	0	0.0816	0.4088	0	0.023	0.0133	0.0136	0	0.0411	0	0.0218	0.0286	0	0	0.0134	0	0	0	0	0	0.0325	0	0.0207	0.0374	0	0	0	0	0	0	0	0	0.5148
AC138466.1	0	0	0	0.0324	0.0411	0	0	0.0562	0.0476	0.2277	0.0555	0.0551	0	0.0469	0	0	0	0	0	0	0.1083	0.1674	0	0	0	0	0.0686	0	0.0845	0	0.0421	0.0557	0	0	0	0.141	0	0.0521	0.1302	0	0	0	0	0.0459	0	0	0.1115	0	0.3903
AC138470.2	0.0236	0.0194	0	0	0	0	0	0	0	0.0223	0	0	0.0657	0.0459	0.0447	0.0421	0	0.0209	0.038	0	0	0	0	0	0.0211	0	0.067	0	0.0206	0.0303	0.0206	0	0	0.0194	0	0	0.0166	0.0509	0.0637	0.0383	0.0248	0.0272	0	0	0.1042	0.0278	0	0.0597	0.0273
AC138474.1	0	0	0	0.2664	0.0615	0.0469	0.0425	1.6797	0.0356	0.1702	0.2491	0.7005	0.2009	0	0.2051	0.1289	0.059	1.2452	0.0582	0.5565	0.8096	0.3442	0	0	0	1.1672	0.0513	0.1008	0.0316	1.0658	0.0314	0	0	0.0297	0.0396	0	0	0	0.2434	0	0	0	0	0	0	0	0	0.0305	0
AC138512.1	0	0	0	0.0292	0	0	0.0512	0	0.0858	0.082	0	0	0	0	0	0.0388	0	0	0	0	0.065	0.0754	0	0	0	0	0	0	0	0	0	0	0.0367	0.0717	0	0	0.1533	0	0	0.1059	0	0	0	0.0413	0	0.1024	0	0	0.0502
AC138646.1	0	0	0	0	0	0	0	0	0.0273	0	0	0	0	0	0	0	0	0	0	0	0	0	0	0	0	0	0	0	0	0.0119	0.008	0	0	0	0.1115	0	0	0	0.0125	0	0.2423	0	0	0	0	0	0	0	0.0746
AC138904.3	0.0071	0.058	0	0.1181	0	0.0366	0	0.8847	0.0069	0.0664	0.1377	0.643	0.0686	0	0	0.0377	0.0115	0.71	0.017	0.3679	0.1158	0.1343	0.0187	0	0.0063	0.8132	0	0.0328	0.0185	1.1029	0.0429	0	0.0119	0.0058	0	0.0925	0.0397	0	0.038	0	0.1405	0	0	0.0134	0.0104	0	0	0.0059	0.0732
AC139100.2	0.0286	0.1174	0.151	0.3061	0.1215	0.1854	0.0336	0.7299	0.1688	0.1076	0.2296	0.1628	0.1587	0	0.3241	0.0255	0.1632	0.1261	0.1838	0.0244	0	0.1978	0.1517	0.1862	0.2035	0	0.162	0.2654	0.1496	0.0366	0.0994	0.2304	0.0964	0.1409	0.6888	0.2082	0.0804	1.2616	0.3077	0.1852	0.6887	0.7565	0.0991	0.3252	0.5878	0.1343	9.0576	0.6498	1.1196
AC139493.2	0	0	0	0	0	0	0	0	0	0	0	0	0	0	0.0118	0	0	0	0.005	0	0.0047	0	0	0	0.0056	0.0144	0	0	0	0	0	0.0072	0	0	0	0	0.0044	0.0067	0.0084	0	0	0	0	0	0	0	0	0.0422	0.0072
AC139718.1	0	0	0	0	0	0	0	0	0	0	0	0	0	0	0	0	0	0	0	0	0.1411	0	0	0	0	0	0	0	0	0	0	0.8715	0	0	0	0	0	0	0	0	0.0661	0	0	0	0	0	1.9624	0	0.0727
AC140118.2	0.278	0.0662	0	0.049	0.0062	0.2185	0	0.034	0.0937	0.0276	0.1345	0.0167	0.1322	0.1207	0.0277	0.0065	0.0418	0.0065	0.053	0.0501	0.0055	0.0317	0.2138	0	0.0065	0.0253	0	0.2108	0.0511	0.0281	0.1528	0.0084	0	0	0	0	0.0051	0	0	0.0059	0.0077	0	0	0.0208	0	0	0.0084	0	0.0169
AC140479.4	0.0203	0.0667	0.0357	0.0136	0.1036	0	0.0715	0	0	0	0	0	0.0564	0.0984	0	0	0.0166	0	0.0653	0.0347	0	0	0.2155	0.0189	0	0	0	0.0754	0	0	0.0706	0.0234	0	0.0167	0	0	0.0428	0.0219	0	0	0	0	0	0	0	0	0.0234	0.0171	0.0234
AC142086.1	0	0.4035	0	0.0106	0.0067	0	0.0093	0.3402	0	0	0.0273	0	0.011	0.2994	0.015	0	0	0.014	0.0064	0	0	0	0.1541	0.0221	0.1903	0	0	0.0221	0	0	0.062	0	0.0067	0.026	0	0	0	0.0426	0	0.0192	0.0166	0	0	0.03	0.0233	0	0	0	0
AC144831.1	1.7295	2.1424	0.7275	4.2156	1.502	1.1921	1.9404	1.5463	1.2975	1.2602	0.5642	0.7545	1.6418	0.9115	3.42	1.4655	0.8834	0.5532	0.6987	2.8003	0.4517	2.3659	2.5461	1.5512	1.0969	0.6485	2.483	3.6057	1.4795	0.4471	2.0188	0.7383	0.1681	2.9331	1.7403	0.1972	0.2454	0.7286	0.393	0.127	0.9105	0.2951	0.2842	0.77	0.6278	0.5019	0.5911	0.084	0.4761
AC145098.1	0.0436	0.3582	0.1151	0.2043	0.3336	0.0566	0.1536	0.1518	0.1288	0.2872	0.3002	0.5958	0.3632	0	0	0.8153	0.0356	0.2308	0.2804	0	0.0976	0.2262	0.0771	0.1623	0	0.0502	0	0	0.2663	0.1675	0.1895	0.1506	0.6981	0.3225	0.2388	0.8891	0.1226	0.1877	0.1173	0.4944	1.0048	0.301	0.9073	0.248	0.7685	0.4608	0.3517	0.6974	0.3014
AC145124.1	0.1389	0.1599	0.1591	0.1117	0.26	0.9558	0.0979	0.2098	0.7528	0.4971	0.2553	0.1742	0.1351	0.2291	0.0788	0.5571	0.2268	0.184	0.3129	0.4158	0.4045	0.2525	0.0738	0.5045	0.1732	0.2883	0.0394	0.0129	0.3761	0.4096	0.1329	0.08	0.0586	0.0914	0.0152	0.1013	0.1271	0.1048	0.0935	0.0676	0.3059	0.048	0.0482	0.1186	0.1225	0.2286	0.0641	0.0468	0.0481
AC145207.1	0	0.0225	0	0.0183	0	0.0355	0	0.1907	0.027	0	0	0.1247	0	0.0265	0	0	0	0.1208	0	0.0702	0	0	0	0	0.0487	0.0947	0	0	0	0.0351	0.0238	0	0	0	0	0	0.0578	0.0295	0	0	0.1147	0	0	0	0.0402	0	0	0	0.0631
AC147067.2	0	0.3766	0.1729	0.5259	0.1113	0	0.3843	0.38	1.4181	0.1848	0.526	0.0746	0.0909	0.0635	2.8461	0.758	0.1068	0.1733	0.2105	0.1678	0.1954	0.453	0.1738	0.0609	0.1165	0.5281	3.896	0.304	0.1714	2.2642	0.1707	0.0754	0.6621	0.4304	0.1434	0.2861	0.2302	0.7049	0.2643	0.2652	0.2744	0.1507	0	0.807	0.1923	0.5382	0.3018	0.1102	0.6035
AC147651.1	0	0	0	0.0302	0	0.4675	0	0.0523	0.0887	0.2119	0	0.3592	0	0.0873	0	0.1204	0.0368	0	0.2173	0.0385	0.0336	0.3117	0	0.1677	0	0	0	0	0	0	0.0392	0	0.038	0	0	0	0	0.1455	0	0	0.1888	0.4666	0.0781	0	0	0.529	0	0	6.3843
AC148477.2	0	0	0.0219	0	0.0106	0.0081	0	0	0	0.0059	0	0	0	0.0241	0.0118	0.0111	0	0	0.04	0	0.0279	0.0646	0	0	0	0	0	0	0	0	0	0	0	0	0.0409	0.0091	0	0.0134	0	0.0101	0.15	0	0.0108	0.0059	0	0.0073	0.0072	0.0105	0.0287
AC148477.3	0	0	0	0	0	0	0	0	0	0	0	0	0	0	0	0.0093	0	0	0.0585	0.0089	0	0.009	0	0	0	0	0	0	0	0	0	0	0	0	0	0	0	0	0	0.0084	0.1635	0	0.018	0	0	0	0.012	0.0438	0.1198
AC156455.1	0.0103	0.0255	0.0455	0.0138	0.0351	0.1206	0	0.06	0.1221	0.0583	0.0119	0.1295	0.0287	0.01	0.1562	0.1104	0.0506	0	0.1578	0.0265	0.0694	0.0983	0	0.0385	0.0184	0.0476	0.1025	0.0192	0.018	0.0529	0.018	0.0952	0.7316	0.1274	0.0566	0.1806	0.0727	0.0779	0.0556	0.5273	1.8621	0.2854	0.0538	0.0294	0.0911	0.3276	0.0595	0.0174	3.4171
AC188616.1	0.0103	0.0085	0	0.0069	0.0701	0.1069	0	0.012	0.0101	0.2036	0	0.0469	0	0	0	0.1468	0	0	0.1491	0.0352	0.2844	0.0624	0	0.0192	0	0	0.0146	0	0.009	0.0132	0	0.0119	0	0	0	0.03	0	0	0	0	0	0	0.0179	0	0	0.0121	0	0	0.0119
AC188617.1	0.0034	0.0195	0.0089	0.0159	0.0144	0.0571	0.0199	0.0629	0.04	0.0159	0.0156	0.4052	0.0188	0	0.0576	0.0573	0.0028	0.302	0.0082	0.0058	0.0303	0.0615	0.009	0.0347	0.0121	0.0117	0.0048	0.0189	0.0118	0.0694	0.0118	0.0117	0.0029	0.0056	0	0.0197	0.0095	0.0438	0.0091	0.0055	0.0248	0.0468	0	0.0161	0.0199	0.0119	0.0078	0.0086	0.039
AC207130.1	0	0.0266	0	0	0	0.0105	0	0	0.008	0	0	0.0092	0	0	0	0	0	0	0	0	0.0121	0	0	0	0	0.0093	0.0115	0	0	0.0207	0.0141	0	0	0	0	0	0.0057	0	0	0	0.3981	0	0	0	0	0	0	0	0.0559
AC211433.1	0	0.0053	0.0057	0.0087	0.011	0.0168	0.0152	0.0376	0.0064	0	0	0.0147	0.009	0	0.0122	0.0173	0.0264	0.0114	0	0.0166	0	0	0	0.0241	0.0231	0.0075	0.0092	0.012	0	0	0.0056	0.0373	0.0164	0.016	0.0355	0	0.041	0.0139	0.0087	0.0525	0.0746	0	0	0	0.0285	0.0532	0.0075	0.0164	0.0597
AC233266.2	0.2864	0.5006	0.0315	0	0.0609	0	2.7768	5.9898	0.2117	0	0	0.0408	0.7463	4.9674	1.761	0.1277	0.4093	0.1898	0.1729	0.3368	0.0535	0	1.7753	0.4335	0.5103	0	0.2031	2.8288	0.4378	0.0459	0.1246	0.1238	0.0302	0.0589	0.3926	0.8352	0.0504	0	0	0.1451	0.1502	0.2887	0.0621	0.2378	0.4737	0.0421	0.413	0.181	0
AC233992.3	0	0.0321	0	0	0	0	0	0	0	0.0367	0	0	0	0	0	0	0	0	0	0	0.0291	0	0	0.0726	0.0347	0	0	0	0	0	0.0339	0	0.0658	0.1282	0.1282	0	0.1097	0.042	0	0.0632	0.0409	0.0449	0.1353	0.037	0	0.0916	0	0.1642	0.0449
AC234775.2	0.0288	0.1896	0	0.7723	0.2942	0.1497	0.1016	1.2722	0.3408	0.4614	0.0662	1.3797	0.0801	0	0	0.6678	0.0706	1.0436	0.1855	1.0105	0.5594	0.898	0.0765	0.1074	0.1027	1.6285	0.2452	0.1875	0.0252	2.8447	0.1254	0.0664	0.5105	0.0474	0.0632	0.084	0.1622	0.1242	0	0.0935	0.5439	0.0332	0	0.2188	0.5508	0.0339	0	0.0243	0.6314
AC234917.2	0	0	0	0.0186	0.0236	0	0	0	0	0.0261	0	0	0	0.0269	0	0	0	0	0.0446	0	0	0	0	0	0	0.032	0	0	0	0	0	0	0	0	0.0608	0.0404	0.039	0	0	0	0.1163	0	0.0481	0	0	0.0326	0	0	0.2238
AC237221.1	0	0.0265	0	0.0054	0.0103	0	0.0047	1.1986	0.0079	0	0.0602	0.2067	0.028	0	0.0152	0.0036	0.0099	0.3132	0	0.3722	0	0	0	0.0113	0.0108	0.316	0.0171	0.0112	0	0.3565	0.007	0	0	0.0166	0	0.047	0.0057	0.0087	0.0434	0.0131	0.0338	0	0	0.0038	0.0118	0	0	0	0.0093
AC239584.1	0	0	0	0	0	0.0671	0	0	0	0	0	0	0	0.0251	0	0	0.0422	0	0.0416	0.0663	0	0	0	0	0.069	0	0.0366	0	0	0	0	0	0.4139	0	0	0	0.0182	0	0.0348	0.0209	0	0.0297	0	0.0245	0.0759	0.1214	0	0	0
AC239799.1	0	0.0078	0.0083	0.0127	0.0161	0	0.0222	0.011	0.0186	0	0.0108	0	0.0262	0.0366	0	0	0.0077	0	0.0152	0.0081	0	0	0.0084	0.0088	0.0505	0	0.1071	0	0	0.0242	0.0082	0	0.0637	0	0.0311	0.0275	0.0399	0.0407	0	0.0842	0.1386	0	0.0492	0.0538	0.0555	0.111	0.0109	0	0
AC239800.2	0	0.0291	0	0	0	0.1101	0	0	0.1462	0.02	0.0081	0.0081	0	0.0069	0.0535	0	0	0	0	0	0.0158	0.0306	0.0063	0	0	0.0082	0.0501	0	0	0	0	0	0	0	0	0	0.0099	0.0228	0	0	0	0	0	0	0	0	0	0	0
AC239868.1	0	0	0.0135	0.0205	0	0	0	0	0	0.0144	0	0	0	0.0149	0.058	0.0273	0	0	0.037	0.0131	0.0114	0.053	0.0136	0	0	0	0	0	0	0	0	0.0177	0.0129	0	0	0	0	0.033	0.0413	0.0248	0.0161	0	0	0	0.0225	0	0.0177	0.0129	0.0353
AC243773.1	0	0	0	0	0	0	0	0	0	0	0	0	0	0	0	0	0	0	0	0	0	0	0	0	0.0619	0	0	0	0	0	0	0	0.0586	0	0.0381	0	0.0245	0	0.0468	0.1972	0.4737	0	0.2413	0.033	0	0.776	0.2004	0.0879	0
AC243829.2	0.4649	0.051	0.7646	0.789	0.1055	0	0	0.5761	0	0	0.0356	0.2826	0.0431	1.1426	3.8693	0.0552	0.2024	0	0.3491	0.053	0	0.0268	0.1098	0.0289	0.0828	0	0	0.4609	0.2165	0	2.993	0	0	0.0255	0	0	0	0.0334	0	0	0.065	0	0	0.0294	0.0456	0	0.4647	0.0522	0.0715
AC243960.3	0.039	0.5776	0.0172	0.0392	0.166	0.5572	0.0688	0.2267	0.8074	0.6614	0	0.9563	0.0271	0.1893	0.7012	0.5912	0.0956	0.1206	0	0.0834	0.5389	0.5911	0.0345	0.2726	0.0695	0.2475	0.5533	0.0725	0.0511	0.1501	0.1018	0.0675	0.2139	0.0963	0.107	0.1422	0.0412	0.0841	0.1577	0.0475	0.0614	0.0225	0.0339	0.037	0.1147	0.2752	0.3375	0.0164	0
AC243965.2	0.0425	0.0291	0.0062	0.1043	0.0422	0.0092	0.0582	0.1233	0.0349	0.0933	0.0325	0.0807	0.118	0.0275	0.0268	0.0379	0.0405	0.0625	0.0285	0.0242	0.0528	0.0551	0.0689	0.0461	0.0378	0.049	0.01	0.0855	0.0371	0.1361	0.0369	0	0.0119	0.0233	0.0388	0.0413	0.0199	0.0381	0	0.0975	0.0148	0	0.0369	0.0134	0.0208	0.025	0	0.006	0.0979
AC243967.2	0.1334	0.1645	0.0294	0.0447	0.1135	0.303	0.1959	0	0	0.0628	0.1915	0.4561	0.3706	0.2588	0.1261	0.5349	0.0544	0.4712	0.2951	0.0285	0.224	0.4041	0.1181	0.2795	0.0594	0.0385	0.1418	0.3409	0.1747	0.0427	0.029	0	0	0	0.1828	0	0	0.1796	0	0	0.035	0.0768	0.1157	0.0316	0.049	0	0.3461	0	0.0384
AC244102.4	0	0.0231	0.0494	0	0	0.0364	0.033	0	0.0276	0	0	0	0	0	0	0	0	0	0.158	0	0.0419	0	0	0	0.4747	0	0	0	0	0	0.0244	0.0323	0.0473	0	2.4295	0	0.0987	0.0604	0	4.0022	6.1761	9.9506	0	1.9696	10.5151	0.1319	0.0647	0	2.9433
AC244453.2	0.0267	0.0527	0.0047	0.0643	0.0136	0.0416	0.0125	0.0744	0	0	0.0123	0.0061	0.0297	0.0362	0.0606	0	0.0349	0.0094	0.0086	0.0137	0.004	0.0046	0.052	0.0248	0.0428	0	0.0151	0.0397	0.0093	0	0.0604	0	0.0045	0.0044	0.0059	0.0156	0	0	0.0072	0.0043	0	0	0.0093	0	0	0	0	0	0.0123
AC244453.3	0.0412	0	0	0.2208	0.0701	0	0	0.0957	0.0812	0.1164	0.0473	0.0939	0	0.0799	0	0.1101	0	0	0.3977	0.0352	0	0	0.1459	0	0	0.0475	0	0.1148	0.1439	0.264	0.0358	0	0	0	0	0.1201	0	0	0	0.0334	0.0864	0	0	0	0	0.0484	0.0475	0	0
AC245014.3	0	0.0448	0.048	0.073	0	0.4244	0.128	0.0633	0	0	0	0.0621	0	0	0.2061	0	0	0.0962	0.0438	0	0	0.0472	0.0482	0.1015	0.1941	0.1257	0.2318	0.0506	0.0952	0	0.0474	0	0	0.0448	0.1195	0	0.0383	0	0.0734	0	0.0571	0	0	0	0	0	0.0628	0	0
AC245123.1	0.0342	0.0351	0	0.0057	0	0	0.01	0.0298	0.0252	0	0	0	0.0475	0.0083	0.0485	0	0.0418	0.0151	0.0069	0.0219	0	0.0074	0.0151	0.0239	0.0304	0	0.0121	0.0079	0	0	0.052	0	0	0	0	0	0	0	0	0.0069	0.009	0	0	0.0243	0.0126	0	0	0	0.0098
AC245164.2	0	0	0.0093	0	0.009	0.0137	0	0.0123	0.1351	0.0099	0	0	0	0	0.02	0	0	0.0093	0	0	0	0	0	0.0098	0	0.0122	0	0.0294	0	0.0406	0	0	0.0089	0	0	0	0	0	0	0	0	0	0	0	0	0	0	0	0
AC245187.2	0	0	0	0.0086	0	0.1	0	0.0596	0.0632	0	0.0295	0.0293	0	0	0.0243	0	0.0105	0	0.0103	0	0	0.0333	0.0114	0.0239	0.0457	0.0148	0.0182	0.0119	0.0112	0	0.0112	0	0	0	0	0	0	0	0	0	0	0.0296	0	0.0122	0	0	0	0	0
AC245407.2	1.0188	1.187	0.5735	1.6117	0.9632	5.9154	0.8314	1.8412	2.6213	2.8251	1.5929	1.8065	0.8258	0.7139	2.302	2.1441	1.1323	1.6498	2.5276	1.3312	5.4303	4.0421	0	1.5287	1.6891	3.0353	1.1638	0.8944	1.3347	2.3583	0	1.3046	0.4058	0.4423	0.4344	0.0413	0.3386	2.3481	0.5336	1.9502	0.9496	1.5321	0.3439	0.4028	0.6241	0.2328	1.0119	0.1669	0.6201
AC254633.1	0.0548	0.4056	0.338	0.3671	1.3521	4.2684	1.8673	0.9549	1.2419	3.4059	0.6924	3.6228	0.6853	1.7544	0.9329	3.1747	0.3132	1.452	6.834	1.9683	1.391	3.2255	0.3396	2.3986	0.4881	2.3381	0.3108	0.3565	0.4786	2.0372	0.4767	0.2526	0.416	0.7211	0.1802	0.1598	0.4242	0.3543	0.1476	1.4216	2.5855	0.3156	0.2853	0.208	0	0.7084	0.1264	0.3694	1.7061
ACBD3-AS1	1.0247	0.5812	1.1208	0.6866	1.6536	0.5046	1.4117	0.78	1.6365	0.1664	0.5683	0.2417	0.5401	3.4968	1.4037	0.2205	0.4328	0.437	8.757	0.5742	0.1847	0.3059	1.6269	0.9873	0.724	0	0.1002	1.9707	0.4321	0.0906	0.5534	0.448	0.0298	0.3778	0.6974	0	0.0995	0.3808	0.0952	0.1719	0.4076	0.1221	0.2453	0.1677	0.3117	0.1246	0.7336	0.2382	0.489
ACVR2B-AS1	0.1277	0.2471	0.0926	0.5485	0.2748	1.3359	0.0971	1.0471	0.7401	1.5915	0.4573	2.0376	0.2505	0.0437	0.1421	1.0176	0.0429	1.4197	0.3263	0.8608	2.344	0.8192	0.0998	0.2798	0.2074	1.3599	0.032	0.1536	0.1378	3.3893	0.1764	0.0433	0.1837	0.1174	0.1482	0.6023	0.0846	0.4613	0.2225	0.2192	0.2205	0.0779	0.0261	0.1212	0.0773	0.053	0.0087	0.1329	2.4511
ADAMTS19-AS1	0.0114	0.0047	0	0	0.0146	0.037	0	0	0.0112	0.0161	0	0.039	0	0	0.0108	0	0	0.0151	0.0551	0	0.0426	0.079	0	0.0319	0.0102	0.0132	0	0	0	0.0146	0	0	0	0	0	0	0	0	0	0	0	0	0	0	0	0	0	0	0.0197
ADAMTS9-AS1	0.0081	0.131	0.0024	0.0561	0.0574	0.0876	0.0285	0.0408	0.0958	0.0432	0.0465	0.597	0.0375	0.0183	0.0919	0.1684	0.1058	0.1335	0.0195	0.1524	0.0322	0.6823	0.0239	0.0603	0.0265	0.0467	0.1761	0.0979	0	0.8167	0.0117	0.0062	0.0546	0.0067	0.0118	0.0118	0.0361	0.0058	0.0145	0.0109	0.017	0.0031	0.0141	0	0.0079	0.0508	0.0031	0.0091	0.0187
ADAMTS9-AS2	0.0092	0.0377	0.0061	0.0276	0.0702	0.1667	0.0081	0.0906	0.192	0.1598	0.0105	0.1803	0.0127	0.0156	0.0564	0.1573	0.0037	0.0587	0.0258	0.102	0.0804	0.1965	0.0284	0.0342	0.0123	0.1507	0.0228	0.0341	0.006	0.1323	0.0399	0.0026	0.0077	0.0113	0	0.0067	0.0113	0.0124	0.0031	0.0204	0.0457	0.0053	0.008	0.0109	0.0101	0.0081	0.0238	0.0019	0.0185
ADARB2-AS1	0.0336	0.0276	0	0.2702	0	0	0.0395	0.2147	0	0.0317	1.6021	0.8237	0.0233	0.1141	0.1907	0	0.0686	1.885	0.0541	0.115	0	0.0145	0.0893	0.1878	0.0449	0.2907	0	0.0156	0.0294	0.9694	0.0146	0	0.0142	0	0	0.3185	0.0118	0.1086	0	0	0.2291	0.0968	0	0	0	0.1185	0	0	0.0388
ADD3-AS1	0.0042	0.0257	0.0092	0.007	0.0195	0.0351	0.0049	0.0459	0.0349	0.0216	0	0.0308	0.0058	0.1009	0.0945	0.026	0.0051	0.0184	0.0335	0.0214	0.0062	0.0414	0.0203	0.0058	0.013	0.0168	0.0384	0.0039	0.0073	0.0267	0.0145	0	0.0053	0.0017	0.0023	0.0121	0.0088	0.0157	0.0224	0.0135	0.024	0.0216	0.0036	0.0079	0.0581	0	0.0144	0.0035	0.0168
ADGRA1-AS1	0	0.0029	0	0	0	0.0091	0	0	0	0.0131	0	0.0199	0	0	0	0	0	0.0031	0	0.003	0.0026	0.0121	0	0	0.0031	0.008	0	0.0032	0	0.0045	0	0	0.0029	0	0	0	0	0	0.0047	0	0	0.004	0	0	0	0	0	0	0
ADGRD1-AS1	0	0.073	0.0261	0.0198	0	0	0	0	0	0	0	0	0	0	0	0	0	0	0.131	0.0127	0.0442	0	0	0	0.0132	0	0	0	0	0	0	0	1.6233	0.0122	0	1.3166	0.0521	0.8933	0	0	1.04	0	0.5396	0.014	0.0435	0.5916	0	0	1.6047
AF015262.1	0	0	0	0	0.023	0	0	0.0629	0	0	0	0.0617	0	0	0	0.0483	0	0.0478	0	0	0	0.0234	0	0	0	0.0625	0	0	0.0237	0	0.0236	0	0.0914	0.0223	0	0	0.2859	0	0.073	0	0.3124	0.0312	0.094	0	0	0.0318	0.0312	0.1141	0.0937
AF064858.1	0.0569	0.0957	0.1097	0.0308	0.0921	0.1441	0.1082	0.1258	0.1867	0.079	0.0964	0.0864	0.0752	0.0604	0.0615	0.0869	0.0486	0.0574	0.6099	0.0347	0.0202	0.0891	0.024	0.179	0.0338	0.0343	0.2342	0.1334	0.0591	0.0972	0.04	0.3588	0.2649	0.2115	0.1454	0.0434	0.2801	0.0904	0.175	0.3907	0.9311	0.184	0.0423	0.0668	0.1552	0.5823	0.2248	0.5133	0.4527
AF064858.2	0	0.1065	0.2282	0.0868	0.1653	0	0	0.1504	0.5742	0	0.0744	0	0.1799	0	0	0	0	0.0572	0.1563	0	0	0.1121	0	0	0.0577	0	0.0918	0	0	0	0	1.1192	0.1092	0.1065	0.3549	0.0944	0.5012	0.2093	0.1744	0.4724	4.6162	0.2237	0	0.0614	0.2855	0.1522	0.3734	0.4365	0.2986
AF064860.1	0	0	0	0.0233	0	0.2707	0	0	0.2055	0.0655	0.1597	0.0792	0	0	0	0.031	0.0284	0	0.0559	0.0297	0.0259	0.0902	0.0308	0.0324	0	0	0	0.0646	0.0607	0	0	0	0	0	0	0	0.0245	0	0	0	0	0	0	0	0	0	0	0	0.0401
AF064860.2	0	0	0	0.0284	0.1081	0.1649	0	0	0.1252	0.0698	0.0608	0.0603	0.0147	0.0103	0.04	0.066	0.0086	0.0093	0.0426	0.0453	0.0158	0.1283	0.1218	0.0493	0	0.061	0	0.059	0.0924	0.0136	0.0184	0.0122	0	0	0	0	0	0.0228	0	0.0086	0.0222	0	0	0	0	0.0373	0	0	0.1221
AF067845.1	0	0.0783	0	0.0425	0.0135	0.0206	0	0.1843	0.0156	0.0149	0.0182	0.2712	0	0	0	0	0	0.1961	0	0.0543	0.0355	0.0275	0	0.0295	0.0283	0.0914	0.09	0	0.0139	0.1423	0	0	0.0134	0	0.0174	0	0.0112	0	0.0854	0	0.0333	0	0.0275	0.015	0.0233	0	0.0366	0	0
AF106564.1	0.1925	0.0122	0.0065	0.2282	0.0693	0.0385	0	0.2495	0.0511	0	0.0255	0.0084	0.0206	0.0216	0.028	0.0066	0.0121	0.0065	0.006	0.0253	0.0111	0	0.118	0.0069	0.0132	0	0.0105	0.0826	0.0647	0	0.1353	0.5888	0	0.0914	0.1137	0	0.6931	0.774	0.0199	1.771	0.1863	0.5885	0.3085	0.4919	0.5552	0.4787	0.0854	0.3245	0
AF111167.2	0.1537	0.406	0.197	0.5773	0.3487	0.4354	0.2408	1.5692	0.2478	0.4649	0.2889	0.9609	0.2977	0.1627	0.326	0.631	0.1027	0.6664	0.6895	0.4461	0.7928	0.5402	0.1691	0.4511	0.4771	1.6436	0.0198	0.3377	0.2034	1.6659	0.3728	0.0483	0.2239	0.1839	0.0613	0.2377	0.1999	0.1104	0.1694	0.3927	0.2979	0.3809	0.0566	0.3536	0.1575	0.1478	0.0537	0.0981	0.3974
AF121898.1	0	0	0	0	0	0	0	0.015	0	0	0	0	0	0	0	0	0	0.0114	0	0	0	0	0	0	0	0	0	0	0	0	0	0	0	0	0	0	0.0046	0.0697	0	0.0105	0	0	0	0	0	0	0.0075	0	0.0224
AF127577.3	0	0.0597	0.8104	0	0.3501	0.22	0.1138	0	0.4055	0	0.0556	0	0	0.0705	0	0	0	0.0641	0.1558	0	0	0	0	0	0.2372	0	0.4119	0.045	0.0423	0	0.0421	0.1395	0.1225	0	0.3716	0.1412	0.1363	0.7825	0	0	0.1523	0.9201	0.084	0.023	1.3167	0.2276	0	0	0.335
AF131216.5	0	0	0	0	0	0	0	0	0	0	0	0	0	0	0	0	0	0.0235	0	0	0	0	0	0	0	0	0	0	0	0	0	0	0.0449	0	0.0292	0	0	0	0	0.0216	0.0558	0	0.0924	0.0253	0	0.0626	0.0307	0	0
AF165147.1	0.018	0.0231	0.0353	0.0121	0.0545	0.0182	0.0494	0.0326	0.0276	0.0264	0.0115	0.0365	0.0084	0.0019	0.0114	0.0143	0.0245	0.0354	0.0806	0.0086	0.0165	0.0139	0.0018	0.0317	0.0054	0.0231	0.0795	0.0168	0.0157	0.0205	0.0453	0.0185	0.0135	0.0066	0.0439	0.0088	0.0437	0.9131	0.0162	1.1645	0.0315	0.0692	0.0417	0.019	0.3181	0.0141	0.0347	0.3292	0.5151
AF186192.1	0	0	0.0874	0.0664	0.1125	0.472	0	0.5375	0.1628	1.1828	0.1519	0.6405	0.1837	0	0.125	0.8248	0	0.3211	0.0532	0.3957	0.4442	0.4291	0	0.0923	0.0589	1.0291	0.1875	0.0307	0	1.3558	0.2013	0	0	0.0544	0	0	0.093	0	0	0.0804	0.0347	0.0761	0	0	0	0.3108	0	0	0.0381
AF186192.3	0	0.0328	0	0.0134	0.017	0.2333	0	0	0.0787	0.4512	0	0.1138	0	0.0194	0.0378	0.5694	0	0.0529	0.0321	0.0512	0.2981	0.1382	0	0	0.0178	0.023	0	0	0	0	0	0	0.0337	0.0164	0	0	0.0562	0.0215	0.0538	0.0162	0.0628	0	0	0	0	0	0	0	0.1151
AF222685.1	0.007	0	0	0	0.006	0	0	0	0	0	0.0161	0.008	0.0195	0	0	0	0.0057	0.0062	0.0113	0	0	0	0.0062	0	0	0	0	0	0.0061	0	0	0.0081	0.1006	0	0.0692	0	0.0148	0.0605	0	0.3243	0.0957	0	0	0.0067	0.0103	0.0165	0.0567	0.1242	0
AF230666.2	0	0	0	0	0	0	0.0613	0	0.0257	0	0	0.0297	0	0.0253	0	0	0	0	0	0	0	0	0.0231	0	0	0	0.1849	0.0242	0	0	0	0.0301	0.022	0.0429	0.1429	0	0.055	0.1124	0	0.0634	0.082	0	0.0453	0	0.0767	0.0919	0.0601	0	0.3608
AF233439.2	0	0	0	0	0	0	0	0	0	0	0	0	0	0	0	0	0	0	0	0.012	0	0	0	0	0	0.0162	0.0398	0	0	0	0	0	0.0118	0.0346	0	0	0	0.0604	0.0756	0.0227	0.0735	0	0	0.0665	0	0	0.0324	0	0.0323
AF279873.3	0.007	0	0	0.0186	0	0	0	0.0081	0	0	0	0.0079	0	0	0	0	0	0.0307	0.0447	0.0059	0.0208	0	0	0	0.0124	0.008	0	0.0065	0	0.0267	0.006	0	0	0	0.0152	0	0.0049	0	0	0.0845	0.1895	0	0	0	0.0102	0	0	0	0.9938
AFAP1-AS1	0	0	0.0096	0.0031	0.0317	0.0403	0	0.0108	0.0184	0.0322	0.0036	0.0124	0.0043	0	0	0.0263	0.0025	0.0055	0.0412	0.0013	0.0313	0.094	0.0027	0.013	0.1161	0.0089	0.0176	0.0115	0.0041	0.0179	0.0014	0.0143	14.413	0.0153	0.0528	2.7925	0.1846	2.8616	0	0.0289	0.6575	0.5024	0.5308	0.0147	2.7679	5.7444	0.0304	0.0549	0.7571
AFDN-DT	0.0545	0.1495	0.064	0.1004	0.1353	0.2418	0.2402	0.3061	0.0403	0.2824	0.047	0.0725	0.2588	0.1851	0.5329	0.3442	0.0519	0.0321	0.0914	0.1438	0.095	0.1848	0.2615	0.0889	0.0769	0.0472	0.0258	0.2618	0.127	0.0175	0.1028	0.0576	0.0268	0.0149	0.0697	0.0596	0.0288	0.0441	0.0122	0.0074	0.0619	0.0209	0	0.0259	0.0468	0.0481	0.0786	0.0191	0.0891
AJ003147.1	0.0416	0	0	0	0	0	0	0	0	0	0	0	0	0	0	0	0	0.0368	0	0	0	0	0	0	0.1484	0	0.2362	0	0	0	0	0	0	0	0.1826	0	0	0.2692	0.2243	0	0	0.1439	0	0	0.0612	0.0979	0	0	0.1441
AJ003147.2	0.0511	0.0084	0.027	0.0068	0.0348	0	0	0.0119	0	0	0.0117	0.0116	0.0568	0	0	0	0	0	0	0	0	0.0088	0	0	0.0637	0	0.0434	0	0.0268	0	0.0267	0.1177	0.0603	0.042	0.112	0	0.1581	0.022	0.0138	0.0083	0.0321	0.1765	0	0.0097	0.3303	0.036	0.1178	0.1463	0.2473
AJ009632.2	0	0.0046	0.0016	0.0136	0.0063	0	0	0.0623	0.0237	0.0044	0.0244	0.0084	0.0013	0.0009	0.0052	0.0115	0	0.0049	0.0022	0.0071	0.0041	0.0048	0.0033	0.0034	0.0041	0.0043	0.0118	0.0026	0.0048	0.0166	0.0089	0.0011	0.1209	0.0023	0.0091	0.0013	0.0065	0.002	0.005	0.09	0.1145	0.0043	0.008	0.0044	0.1333	0.013	0.0085	0.0109	0.0139
AJ011931.1	0	0.0062	0.0067	0	0	0.0098	0	0.0088	0.0075	0	0	0.0173	0	0	0	0	0	0.0134	0	0	0	0.0131	0	0	0	0	0.0108	0	0	0.0097	0	0	0.0128	0	0.0083	0	0.0267	0.0082	0.0307	0.0308	0.0318	0	0	0	0.0223	0	0.0087	0	0
AJ011931.2	0.005	0	0.0088	0.0067	0	0	0	0	0	0	0	0.0057	0.007	0	0	0	0.0041	0.0177	0	0	0	0	0	0	0	0	0	0.0093	0	0	0	0	0.0381	0	0	0	0.0071	0	0	0.0122	0.0263	0	0.0087	0	0	0.0295	0.0058	0.0042	0
AJ239322.1	0	0	0	0	0	0	0	0	0	0	0	0	0	0	0	0	0.007	0	0	0.0073	0	0	0	0	0.0076	0	0	0	0	0	0	0	0	0	0	0	0	0	0	0	0.0179	0	0.0149	0	0.0377	0	0	0	0.0099
AJ239328.1	0.0039	0	0.0035	0.0079	0.0067	0.0051	0.0092	0	0.0194	0	0	0.0269	0.0164	0	0.0074	0.007	0.0161	0.0035	0.0127	0.0034	0.0029	0	0	0	0.007	0	0.0056	0.0037	0.0034	0	0	0.0045	0.2455	0.0194	0	0.0115	0	0.0254	0	0.0159	0.0124	0.0181	0	0.0261	0.1099	0.074	0.0045	0	0.0045
AL008633.1	0	0.0022	0	0	0.0045	0.0068	0	0.0122	0	0.0025	0	0.006	0	0	0	0	0	0.0093	0.0021	0	0.0039	0.0045	0	0	0	0	0.0074	0	0	0	0	0.0091	0.0044	0	0.0029	0.0076	0.0037	0.0113	0	0.0085	0.0055	0.003	0	0	0.0038	0	0.003	0	0.0302
AL008718.2	0	0.0118	0.0127	0.0289	0	0.0187	0	0.0167	0.0851	0.0542	0	0	0	0	0.0817	0.0128	0	0.0254	0.0116	0.0246	0	0.0125	0	0	0	0.0166	0	0.0268	0.0251	0.0185	0.0251	0.0166	0.0121	0.0118	0	0.021	0.0203	0.0465	0.1551	0.0467	0.0151	0.0332	0	0.0137	0.0635	0.1185	0	0	0.0664
AL009031.1	0	0	0	0	0	0	0.0133	0.0132	0.0112	0.0107	0	0.0129	0	0	0.0429	0	0	0.01	0	0	0	0	0	0.0211	0	0.0392	0.0161	0	0.0099	0	0.0099	0	0	0	0.0746	0	0	0.0122	0	0.0092	0.1189	0	0	0.0108	0.0167	0.04	0	0.0287	0.4054
AL009176.1	0.0045	0.015	0	0.0152	0.0116	0.0295	0.0053	0.0211	0.0269	0.0171	0	0.0052	0.0442	0	0.0688	0.0081	0	0.0281	0.0219	0.0117	0.0136	0.0118	0.0121	0.0127	0.0446	0.0105	0.1161	0.0127	0.0199	0.0058	0.0158	0.0314	0.0077	0.0037	0.01	0.3182	0.0032	0.0931	0.0184	0.0074	0.0334	0.0262	0	0.0431	0.2339	0.839	0.0262	0	0.0157
AL020993.1	0.0636	0	0	0	0.0542	0.1653	0	0.0739	0	0	0	0	0	0	0	0	0	0	0.0512	0	0	0	0	0.0593	0	0	0	0	0	0	0	0.0734	0	0	0.1396	0	0.0448	0	0	0	0	0	0	0	0.1872	0.1496	0	0	0.367
AL021154.1	0	0.0341	0	0.0833	0.0706	0	0	0.2408	0.1226	0	0.1429	0.0945	0.1152	0	0.2353	0.037	0	0	0.0334	0	0.031	0	0.0367	0.1158	0.1108	0	0.0588	0.0385	0	0.0531	0.0721	0.0956	0	0	0.0455	0	0	0.6254	0.6142	0.3361	0.3043	0.0955	0	0.0393	0.3657	0	0.2869	0.1048	0.0956
AL021328.1	1.0636	1.7378	0.4249	1.7673	0.3982	1.473	0.5999	0.9556	1.8307	0.7079	0.5539	0.4041	1.2612	2.0639	2.5486	0.4045	0.8801	0.3257	0.5021	0.2062	0.1694	0.7734	1.0422	0.1849	1.0486	0.0164	0.7642	2.1487	1.0281	0.0727	1.6781	0	0.0359	0	0.2332	0.062	0	0.0153	0.0955	0	0.0595	0.392	0.0739	0.5383	0.1251	0.0333	0	0.012	0.0164
AL021392.1	0.0769	0.1371	0.0678	0.0859	0.2891	0.3329	0.3164	0.2011	0.4359	0.2053	0.1841	0.0877	0.0891	0.1866	0.3638	0.3771	0.1047	0.1132	0.4952	0.0932	0.0909	0.3274	0.1022	0.4955	0.2684	0.0296	0.3	0.0655	0.2351	0	0.1339	0.0517	0.1514	0.0738	0.2179	0.5234	0.1804	2.017	0.5957	0.3482	0.5243	0.6424	0.2114	0.1338	0.2545	0.3089	0.207	0.2107	0.7097
AL021408.1	0.0253	0.0417	0	0.0509	0.0862	0.329	0	0.1178	0.2247	0.0239	0	0.2889	0.0352	0	0	0	0.0207	0.1343	0.1835	0.1517	0	0.1316	0	0.0708	0.0226	0.0584	0	0.0236	0	0.3899	0.0882	0.0584	0	0.0208	0.0278	0	0	0.0546	0	0	0.0266	0	0	0	0.0373	0.0298	0	0	0.0292
AL021807.1	0.1673	0.1101	1.0908	0.5604	0.5125	0	0.2359	0.3887	0.3956	0.3151	0.4612	0.4577	0.4649	0.1623	0.5697	0.1193	0.2186	0.2955	0.5654	0.0859	0.025	0.1738	0.4148	0.1247	0.2981	0.1158	1.1388	0.2177	0.2922	0.2145	0.6696	0.2699	0.2822	0.578	2.0544	0.683	0.3061	1.8027	1.6674	0.8681	0.4912	0.8864	1.3939	1.016	0.6395	2.6741	0.2701	8.7972	0.7717
AL021877.2	0	0	0.0281	0	0.006	0	0	0	0.0017	0	0.002	0	0	0	0.0067	0	0	0	0.0014	0.0015	0	0.0015	0	0	0.0095	0	0.01	0	0	0	0	0.051	0.0627	0.0116	0.0097	0	0	0.0705	0.0024	0.0287	0.0297	0.1732	0.0307	0.1075	0.0572	0	0.0061	0.0164	0.0224
AL021978.1	0	0.1016	0.9254	0.0517	0.4337	0	0	0	0.0761	0.0436	0.1774	0.088	0.0429	0	0	0.1927	0.0378	0	0	0.0132	0	0.0668	0.041	0.0432	0.0963	0	0.3066	0.0144	0.1619	0.1584	0.0538	0.1424	1.9021	0.3938	0.4234	8.4444	0.7065	0.0166	0.9361	1.0143	0.0648	0.7828	5.3619	0.1319	0.4087	1.7971	3.9903	0.1952	0.0712
AL022069.3	0.2082	0.1553	0.1109	0.1038	0.2184	0.679	0.1366	0.2588	0.439	0.602	0.0667	0.4692	0.1144	0.1926	0.1649	0.7553	0.1305	0.1625	0.7948	0.2402	0.564	0.5617	0.1158	0.0992	0.1769	0.3853	0.1373	0.162	0.2199	0.2359	0.2528	0.0614	0.0939	0.0916	0.0743	0.3742	0.0443	0.3966	0.2217	0.1688	0.1066	0.1673	0.1261	0.0643	0.1281	0.1024	0.0782	0.0326	0.4076
AL022162.1	0.377	0.5315	0.1898	1.9125	0.7332	2.4474	0.1899	8.2595	0.6369	2.2825	1.1755	6.4464	0.2245	1.2541	2.7509	2.4963	0.7916	4.4719	1.5168	2.6717	3.6593	1.1189	0.5723	1.2039	1.3914	7.3914	1.1457	0.5507	0.8467	7.25	0.7966	0	0.4089	0.3987	0.5315	1.5705	0.8717	1.1607	9.938	0.0437	1.0165	0.3722	0	0.3578	0.3167	0.1899	0.3106	0.2723	2.1117
AL022238.2	0	0.1053	0	0.0572	0.0363	0.1108	0	0.1983	0.0421	0.0804	0.1471	0.0973	0	0	0.1615	0.1902	0.0697	0.0377	0	0	0	0.0369	0.0378	0	0.038	0	0	0	0	0.1094	0	0.1967	0.072	0.0351	0.4211	0.0622	0.0601	0	0	0.2076	0.5817	0.0983	0.0741	0.1215	0.3764	0.1505	0.3445	0	0.2461
AL022313.2	0.0508	0.1254	0.0448	0.034	0	0.3959	0	0	0.0501	0.4786	0.2335	1.3903	0.0706	0.0493	0.0961	0.3171	0.2075	0.4938	0.0818	0.3042	1.5936	0.044	0.09	0	0	0.6447	0.2162	0	0.0888	0.3257	0	0	0.1715	0.0418	0	0.1482	0.0358	0.1095	0.3422	0	0.0533	0.1756	0	0	0.5977	0.0597	0.0586	0.0428	0.7032
AL022315.1	0.1139	0	0	0.0254	0.0323	0	0	0	0.1122	0.286	0	0.0433	0	0.221	2.4415	0.406	0	0	0.1222	0.0974	0.0567	0	0.0672	0.0354	0.0676	0	0.0538	0.2117	0.1658	0	0.033	0	0	0.0624	0.0416	0	0	0.0409	0	0.0308	0.0796	0.0437	0	0	0	0	1.3573	0.128	0
AL022323.1	0	0.0052	0	0.0042	0.0107	0	0	0.0073	0.0062	0	0	0	0	0	0	0	0	0.0111	0.0101	0.0108	0	0	0.0056	0	0	0	0	0.0059	0	0	0	0.0145	0.0053	0.0259	0	0	0.0089	0	0	0	0.0264	0.0145	0	0	0.0093	0	0.0073	0	0.0073
AL022323.2	0	0	0	0.0047	0.003	0.0091	0	0	0	0	0	0	0	0	0.0133	0	0.0029	0.0124	0.0028	0.003	0	0.0061	0	0	0	0	0	0.0033	0	0	0.0092	0.0121	0.003	0.0029	0.0115	0.0051	0.0099	0.0038	0	0.0057	0.011	0	0	0	0	0.0082	0	0.0059	0.0121
AL022324.3	0	0	0	0	0.0215	0	0	0.0294	0	0	0	0.0288	0	0	0	0	0	0	0	0	0	0	0	0	0	0	0	0	0	0	0	0	0	0	0	0	0	0	0.0341	0	0	0	0	0	0	0	0	0	0.1751
AL022326.1	0	0	0	0	0	0	0	0	0	0.0099	0	0	0	0	0	0	0	0.0185	0	0	0.0156	0.0091	0	0	0	0	0	0	0	0	0	0	0.0088	0	0	0.0153	0.0221	0	0	0.0085	0.011	0.0121	0	0	0	0.0123	0	0.0088	0.3384
AL022724.3	0.0224	0.0184	0.0592	0.04	0.0381	0.3293	0.0088	0.052	0.9263	0	0	0.051	0.1037	0.0145	0.0706	0.0465	0.0609	0.0461	0.018	0.0064	0.0167	0.0581	0.0132	0.0417	0.0532	0.0086	0.0423	0.1664	0.0195	0.0096	0.0195	0.0344	0.2895	0.0245	0.1472	0.1305	0.1995	0.008	0.1105	0.2238	0.6258	0.1031	0.0259	0.0637	0.1536	0.4823	0.2065	0.1132	0.0946
AL023754.1	0.0707	0.1309	0.0623	0.0355	0.0602	0	1.6832	0	0.1917	0	0.1016	0	0.2703	0.6691	0	0	0.1588	0	0.185	0.0302	0	0	0.0313	0.0329	0.2048	0	0	0.0329	0.4016	0	0	0.7541	0.0746	0.0145	0.446	0.0516	0.5476	0.4764	0.1905	0.4588	1.2053	0.387	0	0.9062	2.3139	0.4365	0.102	0.0894	0.0204
AL023754.2	0	0	0	0	0	0	0.2821	0	0.0591	0	0	0	0.0834	0.1165	0	0	0.049	0	0	0	0	0	0	0	0	0.0692	0	0	0.0524	0	0	0.7608	0	0	0	0.0875	0.3379	0	0	0.146	0.5664	0	0	0.1139	0.1765	0.1411	0	0	0.0692
AL023755.1	0	0	0.0079	0	0.0038	0	0	0.0052	0	0	0	0.0051	0	0	0	0	0	0.0039	0.0036	0.0038	0	0.0039	0	0	0	0.0051	0.0316	0	0	0	0	0.0103	0.0451	0.0147	0	0.026	0.0377	0.1057	0.006	0	0.014	0.0411	0.0542	0.0169	0.0328	0	0	0	0.0566
AL023802.1	0	0	0	0.0034	0.0043	0	0	0	0	0	0	0	0.007	0	0.0095	0.0045	0	0.0177	0.004	0	0	0	0	0	0	0	0	0	0	0	0	0	0.0591	0.0082	0.011	0.0219	0.0106	0.0648	0.0067	0.0041	0.0525	0	0.0087	0	0.0074	0.0177	0.0058	0	0.0866
AL023803.3	0	0	0.0957	0	0	0.1411	0	0	0.0357	0	0	0	0	0	0	0.0323	0	0	0.0583	0	0	0	0	0.0675	0	0	0	0	0	0	0	0	0.0305	0	0.0397	0	0	0.1171	0	0.1174	0	0.0417	0.0629	0	0.1065	0	0	0.0305	0.0835
AL023806.1	0.0115	0.0094	0	0.0077	0.0585	0.0595	0.0404	0.2264	0.0226	0.054	0.0527	0.2483	0	0.0222	0	0.0715	0.0187	0.1418	0.0738	0.1177	0.0685	0.0992	0.0102	0.0107	0.0204	0.2776	0.0163	0.0107	0.02	0.3086	0.0199	0.0132	0.0097	0.0189	0.0754	0.0334	0.0081	0.0741	0.0154	0	0.0361	0.066	0.0199	0	0.0169	0	0.0132	0.0097	0.1322
AL023806.4	0.0326	0.0269	0	0	0.0185	0	0	0.0506	0.0322	0.0205	0	0.0248	0.0151	0.0106	0.0206	0.0194	0	0.0096	0	0	0.0081	0.0283	0.0096	0.0101	0.0097	0	0.1235	0.0303	0	0	0.0189	0.2383	0.0092	0.0985	0.1313	0.0793	0.023	0.0586	0.0293	0.0265	0.0685	0.0376	0	0.0207	0.064	0.0128	0.0377	0.0092	0.113
AL023806.5	0	0.014	0	0	0.0145	0	0.02	0.0198	0	0	0	0	0	0	0	0	0	0.0301	0	0	0	0.0295	0	0	0	0	0	0	0	0	0	0	0.0144	0	0	0.0249	0.012	0	0.0689	0.0138	0	0	0	0.0162	0	0	0	0	0
AL024507.2	0.0734	0.1087	0.5695	0.0689	0.4499	0.267	0.1381	0.0341	0.2099	0.4703	0.0591	0.1591	0.2449	0.1283	0.2223	0.4321	0.078	0.0584	0.1477	0.0565	0.4113	0.2034	0.0195	0.1436	0.157	0.0847	0.3645	0.0819	0.2181	0.0847	0.0256	0.2285	0.4522	0.2839	0.8214	0.3534	0.46	0.4748	0.4352	0.7562	0.8856	1.1082	0.3825	0.5088	0.6586	1.079	0.2372	0.3466	0.3557
AL031073.2	0.0776	0.1392	0.0124	0.1181	0.03	0.0092	0.1574	0.1556	0.0208	0	0.0891	0	0.245	0.2805	0.0667	0	0.2073	0.0747	0.017	0.0422	0	0	0.2248	0.0263	0.1005	0	0.01	0.0983	0.0616	0.009	0.1656	0	0.0059	0	0	0	0	0.076	0	0.0057	0	0.0081	0	0.0067	0.1555	0	0	0	0.0488
AL031121.2	0.0027	0.0133	0	0.0506	0.0046	0	0	0.138	0.0053	0.0025	0.0496	0.2185	0.0638	0	0.0204	0.0048	0.0022	0.3816	0.0022	0.3325	0.004	0.007	0.0048	0.0025	0.0024	0.2802	0.0613	0.01	0.0141	0.6403	0.0329	0	0.0091	0.0022	0	0.0157	0.0076	0	0.0436	0	0.0311	0	0	0.0282	0	0.0032	0.0031	0	0
AL031123.2	0.1023	0.0935	0.0902	0.1105	0.2177	0.1772	0.1136	0.1321	0.2073	0.0857	0.111	0.1167	0.2844	0.0386	0.1291	0.1115	0.0604	0.0552	0.2608	0.0535	0.0722	0.0591	0.0705	0.1059	0.2583	0.0721	0.0806	0.0846	0.1639	0.0729	0.0643	0.0917	0.0719	0.0842	0.6358	0.4228	0.144	0.5881	0.1378	0.1936	0.2921	0.2096	0.2862	0.0701	0.3093	0.3341	0.1049	0.3066	0.1967
AL031186.1	0	0	0.2163	0.2632	0.0418	0.4462	0.1731	0.7986	0.0968	0.0462	0.1692	0.1119	0	0.0476	0.1858	0.1313	0.0802	0.0434	0.1975	0.084	0	0.0425	0.1304	0.3201	0.2624	0	0.3482	0.1826	0.1715	0.1888	0.3845	0.3961	0.2899	0.4443	0.4307	0.5727	0.3801	0.582	0.5291	0.3185	0.7208	0.6221	0	0.0932	1.8047	0.5194	0.3964	0.1241	2.4348
AL031283.2	0	0.0214	0.0229	0.0174	0.0443	0	0.0306	0.0302	0.0512	0.1959	0.0299	0	0.0361	0	0	0	0	0.023	0.1046	0	0	0.0225	0	0.0242	0	0	0	0	0	0	0.0452	0	0	0.0214	0.0285	0.2654	0.0183	0.0841	0.035	0.1476	0.4363	0.03	0.0903	0.0247	0	0	0.2399	0.0219	0.03
[truncated: 2,003 more rows]
[truncated: 323 more columns]
