# Supplementary material for: Involvement of Non-Coding RNAs in the Glucose Metabolic Reprogramming of Oral Squamous Cell Carcinoma: From Mechanisms to Therapeutics
Source: Biology (Basel). 2026 Feb 24;15(5):373. doi: 10.3390/biology15050373 (PMC12984526; doi:10.3390/biology15050373)
Supplement: Supplementary file 1 [file biology-15-00373-s001.zip › Table S6.xlsx]

## Sheet: cor_glycolytic gene and ncRNA
Table S6. ncRNAs significantly correlated with glycolytic genes (|r| > 0.4, p < 0.05).
glycolytic gene	ncRNA	cor	pvalue	regulation
LDHA	A2M-AS1	-0.439283	2.22859e-17	negative
SLC2A1	AC004687.1	-0.447995	4.33968e-18	negative
LDHA	AC008124.1	-0.470055	5.55535e-20	negative
LDHA	AC009506.1	-0.49702	1.7258e-22	negative
LDHA	AC068888.1	-0.409317	4.37751e-15	negative
ENO1	AC097639.1	-0.401612	1.5659e-14	negative
SLC2A1	AC104825.1	-0.417399	1.10925e-15	negative
LDHA	AC104825.1	-0.405515	8.24503e-15	negative
LDHA	AC130371.2	-0.435499	4.46996e-17	negative
LDHA	AL035661.1	-0.420928	0	negative
LDHA	AL391001.1	-0.409329	4.36902e-15	negative
SLC2A1	AL662844.4	-0.439684	2.06894e-17	negative
PKM	AL691432.2	-0.439358	2.19781e-17	negative
LDHA	CEBPB-AS1	-0.417078	1.17228e-15	negative
LDHA	CEROX1	-0.416813	1.227e-15	negative
LDHA	FGF14-AS2	-0.475495	1.80488e-20	negative
LDHA	KCNJ2-AS1	-0.434575	5.29136e-17	negative
LDHA	LINC00958	0.536865	1.25659e-26	positive
ENO1	LINP1	0.412119	2.73114e-15	positive
PKM	LINP1	0.436236	3.90611e-17	positive
SLC2A1	MACORIS	-0.414241	1.90513e-15	negative
LDHA	MBNL1-AS1	-0.451504	2.21565e-18	negative
LDHA	MIR31HG	0.496578	0	positive
SLC2A1	PSMG3-AS1	-0.428105	1.699e-16	negative
ENO1	RGS5	-0.458622	5.53075e-19	negative
LDHA	RGS5	-0.444162	8.96562e-18	negative
LDHA	ZNF710-AS1	-0.435406	4.54643e-17	negative
