# Supplementary material for: Involvement of Non-Coding RNAs in the Glucose Metabolic Reprogramming of Oral Squamous Cell Carcinoma: From Mechanisms to Therapeutics
Source: Biology (Basel). 2026 Feb 24;15(5):373. doi: 10.3390/biology15050373 (PMC12984526; doi:10.3390/biology15050373)
Supplement: Supplementary file 1 [file biology-15-00373-s001.zip › Table S7.xlsx]

## Sheet: survival_ncRNA
Table S7. Kaplan–Meier survival evaluation of glycolysis-related ncRNAs in OSCC.
ncRNA	baseMean	log2FoldChange	lfcSE	stat	pvalue	padj	meaning	survival_p
A2M-AS1	21.9176	-1.087	0.205802	-5.28175	1.27956e-07	8.50839e-07	NS	0.16
AC004687.1	53.1771	1.22419	0.314694	3.89011	0.000100199	0.000391027	protective ncRNA	0.008
AC008124.1	398.219	-1.00728	0.132028	-7.62933	2.35973e-14	4.08151e-13	NS	0.093
AC009506.1	51.7796	-1.10625	0.15161	-7.29663	2.95064e-13	4.43498e-12	NS	0.143
AC068888.1	82.0653	-1.44488	0.194657	-7.42273	1.14727e-13	1.80917e-12	NS	0.132
AC097639.1	30.0158	-1.26234	0.253214	-4.98526	6.18798e-07	3.67455e-06	NS	0.066
AC104825.1	137.83	-1.69891	0.188267	-9.02395	1.81424e-19	6.0574e-18	protective ncRNA	0.009
AC130371.2	32.0169	-1.27906	0.199616	-6.40758	1.47843e-10	1.54888e-09	protective ncRNA	0.001
AL035661.1	344.943	-1.54005	0.260764	-5.90589	3.50749e-09	3.0025e-08	NS	0.217
AL391001.1	10.5482	-1.27798	0.28876	-4.42575	9.61098e-06	4.60272e-05	NS	0.081
AL662844.4	50.618	-1.44606	0.204065	-7.08627	1.37775e-12	1.89482e-11	NS	0.138
AL691432.2	221.75	-1.33422	0.155418	-8.58474	9.10397e-18	2.43256e-16	protective ncRNA	0.023
CEBPB-AS1	22.9634	-1.90915	0.192039	-9.94144	2.74818e-23	1.45935e-21	NS	0.082
CEROX1	74.7291	-2.08559	0.315528	-6.60983	3.84751e-11	4.36674e-10	NS	0.067
FGF14-AS2	32.1963	-1.63918	0.282864	-5.79494	6.83468e-09	5.57824e-08	NS	0.197
KCNJ2-AS1	31.724	-1.76085	0.228191	-7.71657	1.19505e-14	2.13028e-13	NS	0.207
LINC00958	2411.08	1.86493	0.21116	8.83183	1.02977e-18	3.12915e-17	risk gene	0.001
LINP1	133.602	1.03217	0.304445	3.39035	0.000698041	0.00225102	risk gene	0.002
MACORIS	2.84745	-1.01311	0.266296	-3.80443	0.000142129	0.000536414	protective ncRNA	0.023
MBNL1-AS1	140.179	-1.44465	0.213149	-6.77762	1.22168e-11	1.49019e-10	protective ncRNA	0.046
MIR31HG	465.328	1.49193	0.309516	4.82022	1.434e-06	7.98804e-06	risk gene	0.017
PSMG3-AS1	148.255	-1.05935	0.170625	-6.20867	5.34361e-10	5.15333e-09	NS	0.1
RGS5	1158.63	-1.09628	0.412473	-2.65783	0.0078646	0.0193734166119168	protective ncRNA	0.009
ZNF710-AS1	251.61	-2.64199	0.202001	-13.0791	4.33595e-39	1.28256e-36	NS	0.053
